# Supplementary material for: Different mol­ecular conformations in the crystal structures of three 5-nitro­imidazolyl derivatives
Source: Acta Crystallogr E Crystallogr Commun. 2018 Feb 23;74(Pt 3):380–4. doi: 10.1107/S2056989018002876 (PMC5947808; doi:10.1107/S2056989018002876)
Supplement: Supplementary file 1 [file e-74-00380-sup1.cif]

##############################################################################
#                                                                            #
# This CIF contains the data in a paper accepted for publication in          #
# Acta Crystallographica Section E. It conforms to the requirements of       #
# Notes for Authors for Acta Crystallographica Section E, and has been       #
# peer reviewed under the auspices of the IUCr Commission on Journals.       #
#                                                                            #
# Full details of the Crystallographic Information File format               #
# are given in the paper "The Crystallographic Information File (CIF):       #
# a New Standard Archive File for Crystallography" by S. R. Hall, F. H.      #
# Allen and I. D. Brown [Acta Cryst. (1991), A47, 655-685].                  #
#                                                                            #
# The current version of the core CIF dictionary is obtainable from          #
# ftp://ftp.iucr.org/pub/cif_core.dic.                                       #
#                                                                            #
# Software is freely available for graphical display of the structure(s)     #
# in this CIF. For information consult the CIF software page                 #
# http://www.iucr.org/resources/cif/software.                                #
#                                                                            #
# This file may be used for bona fide research purposes within the           #
# scientific community so long as proper attribution is given to the journal # 
# article from which it was obtained.                                        #
#                                                                            #
##############################################################################
data_I
_audit_creation_method     'SHELXL-2014/7'
_chemical_name_systematic
;
(<i>E</i>)-1-Methyl-5-nitro-1<i>H</i>-imidazole-2-carbaldehyde
<i>O</i>-benzyloxime
;
_chemical_name_common     ?
_chemical_formula_moiety     'C12 H12 N4 O3'
_chemical_formula_sum     'C12 H12 N4 O3'
_chemical_formula_iupac     'C12 H12 N4 O3'
_chemical_formula_weight     260.26
_chemical_melting_point     ?
_shelx_space_group_comment
;
The symmetry employed for this shelxl refinement is uniquely defined
by the following loop, which should always be used as a source of
symmetry information in preference to the above space-group names.
They are only intended as comments.
;
_space_group_crystal_system     monoclinic
_space_group_name_H-M_alt     'P 21/c'
_space_group_name_Hall     '-P 2ybc'
loop_
    _space_group_symop_operation_xyz
    'x, y, z'
    '-x, y+1/2, -z+1/2'
    '-x, -y, -z'
    'x, -y-1/2, z-1/2'
_cell_length_a     7.6399(5)
_cell_length_b     10.5071(7)
_cell_length_c     14.9243(11)
_cell_angle_alpha     90
_cell_angle_beta     97.942(3)
_cell_angle_gamma     90
_cell_volume     1186.53(14)
_cell_formula_units_Z     4
_cell_measurement_reflns_used     7971
_cell_measurement_theta_min     2.4
_cell_measurement_theta_max     27.5
_cell_measurement_temperature     100(2)
_exptl_crystal_description     plate
_exptl_crystal_colour     colourless
_exptl_crystal_size_max     0.11
_exptl_crystal_size_mid     0.07
_exptl_crystal_size_min     0.03
_exptl_crystal_density_diffrn     1.457
_exptl_crystal_density_meas     ?
_exptl_crystal_density_method     ?
_exptl_crystal_F_000     544
_exptl_absorpt_coefficient_mu     0.108
_exptl_absorpt_correction_type     multi-scan
_exptl_absorpt_process_details
;
(<i>FS_ABSCOR</i>; Rigaku, 2013)
;
_shelx_estimated_absorpt_T_min     0.988
_shelx_estimated_absorpt_T_max     0.997
_exptl_absorpt_correction_T_min     0.618
_exptl_absorpt_correction_T_max     1.000
_diffrn_ambient_temperature     100(2)
_diffrn_radiation_type     MoK\a
_diffrn_radiation_wavelength     0.71073
_diffrn_measurement_device_type     'Rigaku Saturn724+ CCD'
_diffrn_measurement_method     \w
_diffrn_detector_area_resol_mean     ?
_diffrn_reflns_number     7757
_diffrn_reflns_av_R_equivalents     0.0546
_diffrn_reflns_theta_min     2.378
_diffrn_reflns_theta_max     27.472
_diffrn_reflns_theta_full     25.242
_diffrn_measured_fraction_theta_max     0.997
_diffrn_measured_fraction_theta_full     0.996
_diffrn_reflns_limit_h_min     -9
_diffrn_reflns_limit_h_max     6
_diffrn_reflns_limit_k_min     -13
_diffrn_reflns_limit_k_max     13
_diffrn_reflns_limit_l_min     -19
_diffrn_reflns_limit_l_max     18
_refine_special_details     ?
_reflns_number_total     2705
_reflns_number_gt     1891
_reflns_threshold_expression     'I > 2\s(I)'
_refine_ls_structure_factor_coef     Fsqd
_refine_ls_matrix_type     full
_refine_ls_R_factor_all     0.0690
_refine_ls_R_factor_gt     0.0470
_refine_ls_wR_factor_gt     0.1171
_refine_ls_wR_factor_ref     0.1261
_refine_ls_goodness_of_fit_ref     0.949
_refine_ls_restrained_S_all     0.949
_refine_ls_number_reflns     2705
_refine_ls_number_parameters     173
_refine_ls_number_restraints     0
_refine_ls_hydrogen_treatment     constr
_refine_ls_weighting_scheme     calc
_refine_ls_weighting_details
                      'w=1/[\s^2^(Fo^2^)+(0.0674P)^2^] where P=(Fo^2^+2Fc^2^)/3'
_atom_sites_solution_hydrogens     geom
_atom_sites_solution_primary     direct
_atom_sites_solution_secondary     ?
_refine_ls_shift/su_max     0.000
_refine_ls_shift/su_mean     0.000
_refine_diff_density_max     0.243
_refine_diff_density_min     -0.223
_refine_ls_extinction_method     none
_refine_ls_extinction_coef     .
loop_
    _atom_type_symbol
    _atom_type_description
    _atom_type_scat_dispersion_real
    _atom_type_scat_dispersion_imag
    _atom_type_scat_source
    'C' 'C' 0.0033 0.0016
                         'International Tables Vol C Tables 4.2.6.8 and 6.1.1.4'
    'H' 'H' 0.0000 0.0000
                         'International Tables Vol C Tables 4.2.6.8 and 6.1.1.4'
    'N' 'N' 0.0061 0.0033
                         'International Tables Vol C Tables 4.2.6.8 and 6.1.1.4'
    'O' 'O' 0.0106 0.0060
                         'International Tables Vol C Tables 4.2.6.8 and 6.1.1.4'
_computing_data_collection
;
CrystalClear (Rigaku, 2012)
;
_computing_cell_refinement
;
CrystalClear (Rigaku, 2012)
;
_computing_data_reduction
;
CrystalClear (Rigaku, 2012)
;
_computing_structure_solution
;
SHELXS97 (Sheldrick, 2008)
;
_computing_structure_refinement
;
SHELXL2014 (Sheldrick, 2015)
;
_computing_molecular_graphics
;
ORTEP-3 for Windows (Farrugia, 2012)
;
_computing_publication_material
;
publCIF (Westrip, 2010)
;
loop_
    _atom_site_type_symbol
    _atom_site_label
    _atom_site_fract_x
    _atom_site_fract_y
    _atom_site_fract_z
    _atom_site_U_iso_or_equiv
    _atom_site_adp_type
    _atom_site_calc_flag
    _atom_site_occupancy
    _atom_site_disorder_assembly
    _atom_site_disorder_group
    C C1 -0.2026(2) 0.18424(17) 0.08287(11) 0.0272(4) Uani d 1 . .
    C C2 -0.1242(2) 0.06989(17) 0.10516(11) 0.0302(4) Uani d 1 . .
    H H2 -0.1177 0.0010 0.0646 0.036 Uiso calc 1 . .
    C C3 -0.0953(2) 0.18453(17) 0.22478(11) 0.0262(4) Uani d 1 . .
    C C4 -0.2593(2) 0.38590(16) 0.17211(11) 0.0295(4) Uani d 1 . .
    H H4A -0.3780 0.3918 0.1378 0.044 Uiso calc 1 . .
    H H4B -0.1832 0.4512 0.1508 0.044 Uiso calc 1 . .
    H H4C -0.2661 0.3991 0.2365 0.044 Uiso calc 1 . .
    C C5 -0.0422(2) 0.23260(16) 0.31595(11) 0.0277(4) Uani d 1 . .
    H H5 -0.0610 0.3193 0.3300 0.033 Uiso calc 1 . .
    C C6 0.1846(3) 0.13647(17) 0.51983(12) 0.0353(5) Uani d 1 . .
    H H6A 0.2794 0.0969 0.4903 0.042 Uiso calc 1 . .
    H H6B 0.1069 0.0680 0.5372 0.042 Uiso calc 1 . .
    C C7 0.2641(2) 0.20824(16) 0.60261(11) 0.0275(4) Uani d 1 . .
    C C8 0.2637(2) 0.15343(17) 0.68727(11) 0.0296(4) Uani d 1 . .
    H H8 0.2039 0.0751 0.6927 0.036 Uiso calc 1 . .
    C C9 0.3508(2) 0.21295(18) 0.76444(12) 0.0328(4) Uani d 1 . .
    H H9 0.3522 0.1739 0.8220 0.039 Uiso calc 1 . .
    C C10 0.4346(2) 0.32796(18) 0.75770(12) 0.0336(4) Uani d 1 . .
    H H10 0.4943 0.3680 0.8103 0.040 Uiso calc 1 . .
    C C11 0.4313(2) 0.38490(17) 0.67342(12) 0.0327(4) Uani d 1 . .
    H H11 0.4865 0.4652 0.6686 0.039 Uiso calc 1 . .
    C C12 0.3475(2) 0.32503(17) 0.59602(11) 0.0293(4) Uani d 1 . .
    H H12 0.3471 0.3639 0.5385 0.035 Uiso calc 1 . .
    N N1 -0.05705(18) 0.06958(14) 0.19410(9) 0.0292(4) Uani d 1 . .
    N N2 -0.18520(17) 0.25946(13) 0.15896(9) 0.0257(3) Uani d 1 . .
    N N3 0.03028(18) 0.15619(14) 0.37682(9) 0.0287(3) Uani d 1 . .
    N N4 -0.28663(19) 0.22404(14) -0.00435(9) 0.0308(4) Uani d 1 . .
    O O1 0.08352(16) 0.22291(11) 0.45775(7) 0.0304(3) Uani d 1 . .
    O O2 -0.33264(17) 0.33549(12) -0.01644(8) 0.0382(3) Uani d 1 . .
    O O3 -0.30669(18) 0.14106(13) -0.06357(8) 0.0402(4) Uani d 1 . .
loop_
    _atom_site_aniso_label
    _atom_site_aniso_U_11
    _atom_site_aniso_U_22
    _atom_site_aniso_U_33
    _atom_site_aniso_U_12
    _atom_site_aniso_U_13
    _atom_site_aniso_U_23
    C1 0.0262(8) 0.0346(9) 0.0192(8) -0.0040(7) -0.0031(6) 0.0003(7)
    C2 0.0309(9) 0.0354(9) 0.0224(9) -0.0024(8) -0.0026(7) -0.0007(7)
    C3 0.0231(8) 0.0319(9) 0.0215(8) -0.0024(7) -0.0038(6) 0.0032(7)
    C4 0.0303(9) 0.0299(8) 0.0257(9) 0.0015(7) -0.0055(7) 0.0003(7)
    C5 0.0276(9) 0.0319(8) 0.0215(8) -0.0012(7) -0.0033(7) 0.0000(7)
    C6 0.0412(10) 0.0328(9) 0.0270(9) 0.0019(8) -0.0131(8) 0.0024(8)
    C7 0.0243(8) 0.0320(9) 0.0232(8) 0.0031(7) -0.0070(6) 0.0001(7)
    C8 0.0266(8) 0.0335(9) 0.0272(9) 0.0006(7) -0.0018(7) 0.0034(7)
    C9 0.0328(9) 0.0427(10) 0.0211(9) 0.0104(8) -0.0030(7) 0.0024(8)
    C10 0.0305(9) 0.0404(10) 0.0263(9) 0.0069(8) -0.0090(7) -0.0072(8)
    C11 0.0271(9) 0.0317(9) 0.0366(10) -0.0005(7) -0.0049(7) -0.0031(8)
    C12 0.0285(9) 0.0344(9) 0.0230(9) 0.0024(8) -0.0031(7) 0.0037(7)
    N1 0.0306(7) 0.0339(8) 0.0212(7) -0.0019(6) -0.0033(6) 0.0012(6)
    N2 0.0247(7) 0.0305(7) 0.0197(7) -0.0012(6) -0.0049(6) 0.0002(6)
    N3 0.0282(7) 0.0355(8) 0.0203(7) -0.0027(6) -0.0040(6) -0.0042(6)
    N4 0.0321(8) 0.0374(8) 0.0202(7) -0.0036(7) -0.0054(6) 0.0002(7)
    O1 0.0334(7) 0.0358(6) 0.0185(6) 0.0028(5) -0.0087(5) -0.0025(5)
    O2 0.0460(8) 0.0378(7) 0.0271(7) 0.0049(6) -0.0085(6) 0.0048(6)
    O3 0.0500(8) 0.0428(7) 0.0236(7) -0.0058(6) -0.0097(6) -0.0054(6)
_geom_special_details
;
 All esds (except the esd in the dihedral angle between two l.s. planes)
 are estimated using the full covariance matrix.  The cell esds are taken
 into account individually in the estimation of esds in distances, angles
 and torsion angles; correlations between esds in cell parameters are only
 used when they are defined by crystal symmetry.  An approximate (isotropic)
 treatment of cell esds is used for estimating esds involving l.s. planes.
;
loop_
    _geom_bond_atom_site_label_1
    _geom_bond_atom_site_label_2
    _geom_bond_site_symmetry_2
    _geom_bond_distance
    _geom_bond_publ_flag
    C1 C2 . 1.363(2) ?
    C1 N2 . 1.375(2) ?
    C1 N4 . 1.432(2) ?
    C2 N1 . 1.355(2) ?
    C2 H2 . 0.9500 ?
    C3 N1 . 1.338(2) ?
    C3 N2 . 1.368(2) ?
    C3 C5 . 1.456(2) ?
    C4 N2 . 1.468(2) ?
    C4 H4A . 0.9800 ?
    C4 H4B . 0.9800 ?
    C4 H4C . 0.9800 ?
    C5 N3 . 1.279(2) ?
    C5 H5 . 0.9500 ?
    C6 O1 . 1.4428(19) ?
    C6 C7 . 1.502(2) ?
    C6 H6A . 0.9900 ?
    C6 H6B . 0.9900 ?
    C7 C8 . 1.389(2) ?
    C7 C12 . 1.392(2) ?
    C8 C9 . 1.396(2) ?
    C8 H8 . 0.9500 ?
    C9 C10 . 1.378(3) ?
    C9 H9 . 0.9500 ?
    C10 C11 . 1.390(3) ?
    C10 H10 . 0.9500 ?
    C11 C12 . 1.391(2) ?
    C11 H11 . 0.9500 ?
    C12 H12 . 0.9500 ?
    N3 O1 . 1.4071(16) ?
    N4 O2 . 1.2287(18) ?
    N4 O3 . 1.2359(18) ?
loop_
    _geom_angle_atom_site_label_1
    _geom_angle_atom_site_label_2
    _geom_angle_atom_site_label_3
    _geom_angle_site_symmetry_1
    _geom_angle_site_symmetry_3
    _geom_angle
    _geom_angle_publ_flag
    C2 C1 N2 . . 108.43(14) ?
    C2 C1 N4 . . 127.30(16) ?
    N2 C1 N4 . . 124.26(15) ?
    N1 C2 C1 . . 109.59(15) ?
    N1 C2 H2 . . 125.2 ?
    C1 C2 H2 . . 125.2 ?
    N1 C3 N2 . . 112.68(14) ?
    N1 C3 C5 . . 125.95(14) ?
    N2 C3 C5 . . 121.28(15) ?
    N2 C4 H4A . . 109.5 ?
    N2 C4 H4B . . 109.5 ?
    H4A C4 H4B . . 109.5 ?
    N2 C4 H4C . . 109.5 ?
    H4A C4 H4C . . 109.5 ?
    H4B C4 H4C . . 109.5 ?
    N3 C5 C3 . . 118.90(15) ?
    N3 C5 H5 . . 120.5 ?
    C3 C5 H5 . . 120.5 ?
    O1 C6 C7 . . 109.39(14) ?
    O1 C6 H6A . . 109.8 ?
    C7 C6 H6A . . 109.8 ?
    O1 C6 H6B . . 109.8 ?
    C7 C6 H6B . . 109.8 ?
    H6A C6 H6B . . 108.2 ?
    C8 C7 C12 . . 119.23(15) ?
    C8 C7 C6 . . 119.24(16) ?
    C12 C7 C6 . . 121.42(15) ?
    C7 C8 C9 . . 120.27(17) ?
    C7 C8 H8 . . 119.9 ?
    C9 C8 H8 . . 119.9 ?
    C10 C9 C8 . . 120.40(16) ?
    C10 C9 H9 . . 119.8 ?
    C8 C9 H9 . . 119.8 ?
    C9 C10 C11 . . 119.54(16) ?
    C9 C10 H10 . . 120.2 ?
    C11 C10 H10 . . 120.2 ?
    C10 C11 C12 . . 120.36(17) ?
    C10 C11 H11 . . 119.8 ?
    C12 C11 H11 . . 119.8 ?
    C11 C12 C7 . . 120.16(16) ?
    C11 C12 H12 . . 119.9 ?
    C7 C12 H12 . . 119.9 ?
    C3 N1 C2 . . 105.18(14) ?
    C3 N2 C1 . . 104.12(14) ?
    C3 N2 C4 . . 126.14(14) ?
    C1 N2 C4 . . 129.47(13) ?
    C5 N3 O1 . . 110.01(13) ?
    O2 N4 O3 . . 124.23(14) ?
    O2 N4 C1 . . 119.68(14) ?
    O3 N4 C1 . . 116.09(14) ?
    N3 O1 C6 . . 107.65(12) ?
loop_
    _geom_torsion_atom_site_label_1
    _geom_torsion_atom_site_label_2
    _geom_torsion_atom_site_label_3
    _geom_torsion_atom_site_label_4
    _geom_torsion_site_symmetry_1
    _geom_torsion_site_symmetry_2
    _geom_torsion_site_symmetry_3
    _geom_torsion_site_symmetry_4
    _geom_torsion
    _geom_torsion_publ_flag
    N2 C1 C2 N1 . . . . 0.2(2) ?
    N4 C1 C2 N1 . . . . 178.92(15) ?
    N1 C3 C5 N3 . . . . -8.6(3) ?
    N2 C3 C5 N3 . . . . 175.00(15) ?
    O1 C6 C7 C8 . . . . 138.31(16) ?
    O1 C6 C7 C12 . . . . -45.5(2) ?
    C12 C7 C8 C9 . . . . -2.0(3) ?
    C6 C7 C8 C9 . . . . 174.21(16) ?
    C7 C8 C9 C10 . . . . 1.4(3) ?
    C8 C9 C10 C11 . . . . 0.3(3) ?
    C9 C10 C11 C12 . . . . -1.5(3) ?
    C10 C11 C12 C7 . . . . 0.9(3) ?
    C8 C7 C12 C11 . . . . 0.9(3) ?
    C6 C7 C12 C11 . . . . -175.28(16) ?
    N2 C3 N1 C2 . . . . 0.09(19) ?
    C5 C3 N1 C2 . . . . -176.59(16) ?
    C1 C2 N1 C3 . . . . -0.16(19) ?
    N1 C3 N2 C1 . . . . 0.01(19) ?
    C5 C3 N2 C1 . . . . 176.86(15) ?
    N1 C3 N2 C4 . . . . 174.49(15) ?
    C5 C3 N2 C4 . . . . -8.7(2) ?
    C2 C1 N2 C3 . . . . -0.11(18) ?
    N4 C1 N2 C3 . . . . -178.90(15) ?
    C2 C1 N2 C4 . . . . -174.33(16) ?
    N4 C1 N2 C4 . . . . 6.9(3) ?
    C3 C5 N3 O1 . . . . 175.55(14) ?
    C2 C1 N4 O2 . . . . -171.21(18) ?
    N2 C1 N4 O2 . . . . 7.4(3) ?
    C2 C1 N4 O3 . . . . 8.3(3) ?
    N2 C1 N4 O3 . . . . -173.14(16) ?
    C5 N3 O1 C6 . . . . -172.50(15) ?
    C7 C6 O1 N3 . . . . 172.62(14) ?
loop_
    _geom_hbond_atom_site_label_D
    _geom_hbond_atom_site_label_H
    _geom_hbond_atom_site_label_A
    _geom_hbond_site_symmetry_A
    _geom_hbond_distance_DH
    _geom_hbond_distance_HA
    _geom_hbond_distance_DA
    _geom_hbond_angle_DHA
    C4 H4B N3 2 0.98 2.51 3.466(2) 165
    C5 H5 O3 4_566 0.95 2.65 3.175(2) 115
_shelx_hkl_file
;
   0   0   4 4898.59  227.86   1-0.40507-0.37560 1.34739 1.32931-0.00123 0.26720
   0   0   4 5292.01  230.59   1-1.12283-1.09447-0.84495-0.86152-0.06987 0.19869
   0   0  -4 5515.33  260.19   1-1.12816-1.15652-0.81532-0.79874 0.20510-0.06346
   0   0  -4 4877.99  217.58   1-0.63540-0.66472 1.22380 1.23999 0.27950 0.01095
   0   0   4 5196.87  238.27   1-1.08489-1.05516 0.89503 0.87855 0.03861 0.30713
   0   0  -6 8482.05  287.27   1-0.43624-0.48053 1.29395 1.32082 0.33899-0.06367
   0   0   6 9017.09  306.28   1-0.39575-0.35153 1.34833 1.32121-0.07041 0.33224
   0   0   6 9315.96  316.11   1-1.11460-1.07207-0.84727-0.87214-0.13903 0.26381
   0   0  -6 9038.60  366.76   1-1.12260-1.16515-0.80283-0.77797 0.27343-0.12942
   0   0   6 8818.22  301.86   1-1.09979-1.05520 0.87702 0.85230-0.02905 0.37373
   0   0  -7  -10.53   54.30   1-0.43795-0.48961 1.28410 1.31544 0.37263-0.09714
   0   0   7    2.16   61.43   1-1.10943-1.05981-0.84766-0.87667-0.17367 0.29631
   0   0  -7   -8.16   41.30   1-1.11878-1.16840-0.79581-0.76681 0.30753-0.16246
   0   0   7  -16.60   53.31   1-1.10622-1.05420 0.86710 0.83826-0.06305 0.40686
   0   0  -8  745.93   87.18   1-0.43938-0.49843 1.27339 1.30920 0.40618-0.13070
   0   0   8  970.46  112.14   1-0.38537-0.32641 1.34590 1.30974-0.13994 0.39693
   0   0  -8  792.07  134.45   1-1.11423-1.17095-0.78827-0.75511 0.34159-0.19554
   0   0   8 1002.90  107.23   1-1.11194-1.05249 0.85656 0.82361-0.09716 0.43988
   0   0  -9   22.59   55.66   1-0.44055-0.50698 1.26180 1.30211 0.43965-0.16435
   0   0 -10 3467.56  167.67   1-0.44144-0.51525 1.24936 1.29414 0.47303-0.19808
   0   0 -11   18.38   70.62   1-0.44205-0.52325 1.23604 1.28530 0.50632-0.23190
   0   0 -12 5440.99  343.51   1-0.44238-0.53095 1.22178 1.27552 0.53952-0.26582
   0   0 -13   21.94   64.19   1-0.44241-0.53837 1.20661 1.26484 0.57262-0.29983
   0   0 -14 5466.62  256.73   1-0.44215-0.54548 1.19050 1.25319 0.60562-0.33393
   0   0 -15  -22.07   72.98   1-0.44157-0.55229 1.17339 1.24056 0.63853-0.36814
   0   0 -16  326.66   74.45   1-0.44068-0.55877 1.15527 1.22693 0.67133-0.40245
   0   0 -17  -35.84   83.71   1-0.43946-0.56493 1.13611 1.21224 0.70403-0.43686
   0   0 -18  396.64   84.66   1-0.43789-0.57075 1.11588 1.19649 0.73662-0.47138
   0   0 -19   56.25  106.37   1-0.43598-0.57622 1.09451 1.17961 0.76910-0.50602
   0  -1   1  144.51   93.28   1-0.09844-0.09159 0.84475 0.93516-1.12083-1.04719
   0   1  -1  125.04   86.99   1-0.92233-0.92869-0.57815-0.66896 0.89140 0.81827
   0  -1   1  102.55   80.95   1-0.98184-0.97548-0.63587-0.54505 0.78179 0.85492
   0  -1  -234617.92  685.86   1-0.41925-0.43460 0.96065 1.06458 0.93857 0.81075
   0   1   233949.67  701.02   1-0.43294-0.41759 1.06509 0.96116 0.81097 0.93879
   0  -1   234997.80  651.57   1-0.23831-0.22415 1.15002 1.23585-0.77474-0.63400
   0   1  -233744.45  690.64   1-1.04416-1.05762-0.70070-0.78741 0.63111 0.49088
   0   1  -232166.27  577.22   1-1.12995-1.14424 0.79119 0.70443-0.27703-0.41719
   0  -1   233400.15  597.02   1-1.12846-1.11420 0.72210 0.80886-0.42974-0.28958
   0  -1  -3 5400.37  231.75   1-0.43504-0.45777 1.08493 1.19335 0.78307 0.58813
   0   1   3 5774.94  259.47   1-0.44232-0.41958 1.19861 1.09019 0.58926 0.78419
   0   1  -3 5436.19  238.99   1-0.34592-0.36751 1.31576 1.23433-0.35871-0.56649
   0  -1   3 5491.85  223.16   1-0.29485-0.27326 1.24779 1.32922-0.57932-0.37154
   0  -1   3 4979.34  236.70   1-1.11888-1.09832-0.79599-0.71343 0.30669 0.51406
   0   1  -3 5435.02  240.95   1-1.07751-1.09807-0.73886-0.82142 0.52212 0.31475
   0   1  -3 5286.40  204.77   1-1.11284-1.13454 0.85471 0.77207-0.10297-0.31026
   0  -1   3 5136.55  217.51   1-1.13103-1.10933 0.77637 0.85901-0.31234-0.10505
   0  -1  -424191.82  527.05   1-0.43969-0.46980 1.13944 1.25233 0.69848 0.43644
   0   1   425234.81  552.72   1-0.44048-0.41037 1.26259 1.14970 0.43748 0.69953
   0   1  -423597.35  508.04   1-0.37792-0.40688 1.34243 1.26552-0.18603-0.46092
   0  -1   424191.41  529.57   1-0.32042-0.29146 1.28485 1.36176-0.47544-0.20054
   0  -1  -425876.31  637.84   1-1.12197-1.15104-0.84534-0.73377-0.07828-0.34091
   0  -1   423956.28  552.29   1-1.12863-1.10098-0.81664-0.73822 0.19710 0.47161
   0   1  -424550.91  605.62   1-1.08928-1.11691-0.75341-0.83183 0.47477 0.20026
   0   1  -423898.87  478.28   1-1.09116-1.12029 0.88814 0.80962 0.01171-0.26270
   0  -1   424232.30  560.04   1-1.12908-1.09993 0.79865 0.87717-0.25863 0.01578
   0  -1  -5 7070.88  299.59   1-0.44121-0.47870 1.16531 1.28268 0.65342 0.32426
   0   1   5 8096.10  294.30   1-0.43544-0.39795 1.29788 1.18051 0.32475 0.65391
   0   1  -5 7434.22  264.02   1-0.39684-0.43317 1.34838 1.27600-0.06265-0.40465
   0  -1   5 8447.49  292.65   1-0.33282-0.29649 1.30074 1.37312-0.42055-0.07855
   0  -1  -5 8012.28  331.29   1-1.12921-1.16538-0.83914-0.72342 0.01655-0.31321
   0  -1   5 7854.71  282.16   1-1.13125-1.09651-0.82869-0.75441 0.11450 0.45615
   0   1  -5 7321.14  363.08   1-1.09334-1.12808-0.75864-0.83291 0.45675 0.11510
   0   1   5 8014.76  324.67   1-0.65415-0.61704 1.20691 1.09159 0.30823 0.63814
   0   1  -5 7489.10  248.57   1-1.06964-1.10620 0.90881 0.83441 0.09738-0.24416
   0  -1   5 7722.89  287.31   1-1.12767-1.09110 0.80758 0.88198-0.23602 0.10553
   0   1   612872.44  393.29   1-0.42940-0.38466 1.31897 1.19687 0.23551 0.63171
   0   1  -612143.58  316.36   1-0.40932-0.45302 1.34571 1.27784 0.03299-0.37611
   0  -1   613627.54  380.04   1-0.33871-0.29501 1.30772 1.37559-0.39328 0.01582
   0  -1   613273.38  359.17   1-1.13042-1.08860-0.83638-0.76624 0.04659 0.45538
   0  -1  -613245.84  450.44   1-1.13126-1.17452-0.83156-0.71170 0.09107-0.30583
   0   1  -610749.73  382.55   1-1.09379-1.13562-0.75922-0.82935 0.45471 0.04591
   0  -1   613109.55  402.88   1-1.12730-1.08329 0.80966 0.87995-0.23062 0.17805
   0  -1  -718695.74  395.48   1-0.44187-0.49412 1.18122 1.30754 0.62371 0.16033
   0   1   719440.23  472.76   1-0.42291-0.37081 1.33236 1.20573 0.15978 0.62309
   0   1  -718730.81  396.82   1-0.41816-0.46923 1.33872 1.27538 0.11181-0.36440
   0  -1   719945.98  434.63   1-1.12755-1.07862-0.84145-0.77546-0.01250 0.46342
   0  -1  -719387.64  531.25   1-1.13048-1.18084-0.82331-0.69930 0.15397-0.31008
   0   1  -718503.25  613.78   1-1.09212-1.14103-0.75706-0.82304 0.46226-0.01367
   0   1   719670.96  514.51   1-0.54820-0.49643 1.28684 1.16343 0.15187 0.61605
   0   1  -717484.93  482.79   1-0.52471-0.57557 1.30002 1.23327 0.11895-0.35677
   0   1   718853.70  482.53   1-1.06532-1.01269 0.91212 0.78828 0.11269 0.57671
   0  -1   717503.77  411.83   1-1.12766-1.07623 0.80770 0.87386-0.23571 0.24010
   0  -1  -8 8323.48  270.97   1-0.44184-0.50147 1.18033 1.31113 0.62543 0.09494
   0   1  -8 8299.25  264.76   1-0.42474-0.48317 1.32922 1.27040 0.17974-0.36358
   0  -1   8 8838.12  327.31   1-1.12320-1.06720-0.84475-0.78291-0.06592 0.47715
   0  -1  -8 7536.21  322.19   1-1.12787-1.18531-0.81456-0.68641 0.20960-0.32159
   0   1  -8 7688.84  276.94   1-0.57737-0.63556 1.26836 1.20564 0.19356-0.34930
   0   1   8 7571.47  380.82   1-0.50093-0.44182 1.31194 1.18449 0.08619 0.61751
   0   1   8 7505.73  340.49   1-1.08100-1.02096 0.89889 0.77094 0.05436 0.58552
   0  -1  -9  205.11   54.12   1-0.44168-0.50870 1.17601 1.31129 0.63362 0.03602
   0   1  -9  128.26   48.87   1-0.42976-0.49557 1.31800 1.26370 0.24024-0.37019
   0  -1   9  171.34   80.06   1-1.11772-1.05463-0.84671-0.78901-0.11547 0.49474
   0   1  -9  150.69   72.91   1-0.62209-0.68761 1.23502 1.17636 0.25940-0.35060
   0  -1 -10 9700.22  287.73   1-0.44139-0.51578 1.16912 1.30888 0.64643-0.01827
   0   1 -10 8813.13  278.60   1-0.43361-0.50683 1.30563 1.25544 0.29471-0.38281
   0  -1  10 8550.81  320.68   1-1.11122-1.04103-0.84759-0.79404-0.16228 0.51508
   0   1 -10 8758.29  365.06   1-0.66110-0.73395 1.20030 1.14568 0.31901-0.35812
   0  -1 -11  510.06   83.56   1-0.44095-0.52273 1.16018 1.30443 0.66264-0.06918
   0   1 -11  317.88   77.50   1-0.43662-0.51722 1.29197 1.24625 0.34602-0.39860
   0  -1 -12 2470.90  147.26   1-0.44034-0.52950 1.14950 1.29822 0.68140-0.11753
   0   1 -12 2414.26  146.31   1-0.43891-0.52689 1.27725 1.23601 0.39437-0.41736
   0  -1 -13  193.99   82.74   1-0.43954-0.53608 1.13726 1.29047 0.70212-0.16392
   0   1 -13  178.13   76.87   1-0.44057-0.53594 1.26154 1.22477 0.44041-0.43844
   0  -1 -14 3126.86  187.95   1-0.43852-0.54245 1.12362 1.28129 0.72438-0.20877
   0   1 -14 4095.53  215.93   1-0.44169-0.54443 1.24484 1.21256 0.48460-0.46136
   0  -1 -15  141.04   86.96   1-0.43727-0.54858 1.10862 1.27078 0.74785-0.25242
   0   1 -15   25.76   71.11   1-0.44229-0.55242 1.22713 1.19933 0.52731-0.48577
   0  -1 -16   20.56   74.80   1-0.43577-0.55445 1.09236 1.25899 0.77228-0.29510
   0   1 -16    0.24   63.88   1-0.44242-0.55993 1.20843 1.18510 0.56877-0.51141
   0  -1 -17   18.67   75.06   1-0.43399-0.56006 1.07481 1.24591 0.79749-0.33700
   0   1 -17   22.84   59.92   1-0.44210-0.56699 1.18868 1.16983 0.60920-0.53810
   0  -1 -18 3186.25  251.06   1-0.43192-0.56537 1.05599 1.23159 0.82332-0.37828
   0   1 -18 3516.88  205.07   1-0.44133-0.57360 1.16787 1.15349 0.64874-0.56566
   0  -1 -19  323.78  114.96   1-0.42954-0.57037 1.03592 1.21598 0.84966-0.41906
   0   1 -19  445.30  111.41   1-0.44012-0.57977 1.14593 1.13603 0.68752-0.59399
   0  -2   0291105.8 1503.85   1-0.46134-0.46287-0.18280 0.00717 1.31655 1.32862
   0   2   0291790.5 1696.55   1-0.22085-0.21932 0.00525-0.18472 1.38952 1.37743
   0   2   0288728.9 3080.92   1-0.82083-0.81972 0.16133-0.02866-1.13127-1.14314
   0   2  -116647.41  422.02   1-0.02232-0.02874 0.65016 0.46477-1.24754-1.32767
   0  -2   117766.90  416.73   1-0.84859-0.84299-0.50998-0.32418 0.99968 1.07880
   0   2  -116427.36  440.98   1-0.68664-0.69224-0.36836-0.55416 1.17148 1.09237
   0   2  -117253.22  387.35   1-1.04534-1.05165 0.48781 0.30197-0.80551-0.88452
   0  -2   117867.17  404.97   1-0.95437-0.94805 0.33797 0.52381-0.97698-0.89797
   0   2  -2 4422.11  218.29   1-0.15502-0.16874 0.97721 0.79639-1.00029-1.14753
   0  -2   2 4503.29  209.20   1-0.07912-0.06540 0.79706 0.97789-1.15671-1.00945
   0  -2   2 4866.41  206.58   1-1.00790-0.99515-0.66226-0.48056 0.72463 0.87080
   0   2  -2 4350.71  206.35   1-0.88916-0.90188-0.54711-0.72873 0.94319 0.79693
   0   2  -2 4445.46  180.41   1-1.11736-1.13103 0.66552 0.48376-0.53679-0.68285
   0  -2   2 4436.90  192.95   1-1.06721-1.05348 0.53147 0.71316-0.74708-0.60094
   0   2   3  534.62  104.86   1-0.42291-0.39958 0.98581 0.78242 0.91042 1.09895
   0   2  -3  713.94   90.23   1-0.24554-0.26656 1.16355 0.98729-0.75195-0.96631
   0  -2   3  638.62   85.38   1-0.16264-0.14163 0.99419 1.17044-0.98218-0.76781
   0  -2   3  589.30   82.09   1-1.07509-1.05525-0.73595-0.55839 0.53114 0.74444
   0   2  -3  598.39   96.23   1-0.97519-0.99504-0.62926-0.80671 0.79535 0.58195
   0   2  -3  679.07   80.30   1-1.13128-1.15241 0.76325 0.58561-0.34230-0.55549
   0  -2   3  630.61   77.96   1-1.10704-1.08594 0.63032 0.80796-0.59723-0.38405
   0  -2  -411095.46  329.27   1-0.41018-0.44088 0.90314 1.11101 0.99781 0.74217
   0   2   411325.06  386.08   1-0.43757-0.40687 1.11204 0.90416 0.74260 0.99824
   0   2  -410689.61  328.50   1-0.30358-0.33202 1.26103 1.08914-0.54514-0.82648
   0  -2   410841.52  323.15   1-1.10630-1.07937-0.77631-0.60290 0.39113 0.67158
   0   2  -410321.69  369.19   1-1.01536-1.04228-0.66998-0.84340 0.70691 0.42646
   0  -2  -5   95.98   60.21   1-0.42120-0.45928 0.97390 1.18624 0.92393 0.60118
   0   2   5  119.08   61.57   1-0.44218-0.40410 1.19187 0.97953 0.60286 0.92562
   0   2  -5   50.91   56.05   1-0.34184-0.37765 1.31129 1.14391-0.37845-0.72690
   0  -2   5   79.88   58.35   1-0.24631-0.21070 1.16496 1.33208-0.74951-0.40092
   0  -2   5   93.73   58.14   1-1.12159-1.08756-0.80089-0.63162 0.28312 0.63071
   0   2  -5  112.08   61.29   1-1.03568-1.06971-0.69149-0.86076 0.65478 0.30719
   0   2  -5  112.99   56.76   1-1.11036-1.14634 0.85967 0.69027-0.08728-0.43473
   0  -2   5   75.72   50.78   1-1.12720-1.09122 0.71304 0.88244-0.44781-0.10037
   0  -2  -6    5.07   58.08   1-0.42715-0.47262 1.01705 1.23388 0.87333 0.48346
   0  -2   6   18.73   55.51   1-0.26588-0.22271 1.20008 1.36293-0.68459-0.26903
   0  -2   6   19.55   55.55   1-1.12874-1.08764-0.81700-0.65188 0.19490 0.60963
   0   2  -6    7.83   48.67   1-1.09292-1.13634 0.88602 0.72074 0.00371-0.41086
   0  -2  -7 8524.57  262.49   1-0.43043-0.48328 1.04328 1.26459 0.84014 0.38317
   0   2   7 8423.38  335.79   1-0.43853-0.38568 1.28008 1.05878 0.38550 0.84248
   0   2  -7 9683.99  290.82   1-0.38673-0.43727 1.34640 1.18806-0.13121-0.61388
   0  -2   710022.97  313.65   1-0.27818-0.22763 1.22099 1.37933-0.64134-0.15867
   0  -2  -7 9536.89  382.78   1-1.12880-1.17987-0.83981-0.62081 0.00859-0.44952
   0  -2   7 9358.05  356.22   1-1.13119-1.08299-0.82804-0.66706 0.11954 0.60141
   0   2  -7 8191.10  402.30   1-1.05071-1.09891-0.70794-0.86892 0.61184 0.12997
   0   2  -7 9798.56  287.05   1-1.07410-1.12494 0.90515 0.74399 0.08102-0.40068
   0  -2   7 8581.47  281.85   1-1.13012-1.07928 0.73756 0.89872-0.39798 0.08372
   0  -2  -8 2082.03  157.52   1-0.43221-0.49244 1.05858 1.28436 0.81985 0.29576
   0   2  -8 2680.46  150.96   1-0.40057-0.45849 1.34827 1.19446-0.03555-0.58533
   0  -2   8 2584.61  179.99   1-1.13060-1.07532-0.83574-0.67891 0.05291 0.60193
   0  -2  -8 2380.69  189.16   1-1.13121-1.18937-0.83228-0.60914 0.08490-0.44035
   0   2   8 2382.26  201.51   1-0.63396-0.57440 1.22504 1.00252 0.27731 0.80284
   0   2  -8 2184.09  129.31   1-1.05451-1.11278 0.91945 0.76241 0.14885-0.39998
   0  -2  -9  278.34   74.93   1-0.43309-0.50070 1.06640 1.29666 0.80918 0.21797
   0   2  -9  115.64   48.96   1-0.41111-0.47639 1.34470 1.19541 0.04803-0.56885
   0  -2   9  180.49   55.57   1-1.12786-1.06549-0.84108-0.68839-0.00753 0.60862
   0   2   9  134.15   56.17   1-0.58553-0.51864 1.26274 1.03617 0.20540 0.79807
   0  -2 -10  345.49   75.97   1-0.43336-0.50835 1.06886 1.30360 0.80577 0.14746
   0   2 -10  214.99   70.71   1-0.41928-0.49193 1.33743 1.19265 0.12263-0.56136
   0  -2  10  269.77   80.17   1-1.12345-1.05397-0.84463-0.69608-0.06348 0.61981
   0   2 -10  299.62   72.62   1-0.53618-0.60858 1.29376 1.14408 0.13497-0.54795
   0  -2 -11 4400.50  298.58   1-0.43318-0.51555 1.06728 1.30649 0.80796 0.08254
   0   2 -11 3913.34  288.06   1-0.42568-0.50570 1.32744 1.18719 0.19039-0.56072
   0  -2  11 4217.16  323.83   1-1.11765-1.04109-0.84673-0.70232-0.11606 0.63437
   0   2 -11 4250.06  306.21   1-0.58970-0.66943 1.25979 1.11415 0.21147-0.53858
   0  -2 -12 2559.12  158.60   1-0.43266-0.52241 1.06251 1.30620 0.81452 0.02198
   0   2 -12 2593.94  149.79   1-0.43065-0.51805 1.31551 1.17929 0.25206-0.56608
   0  -2  12 1896.27  179.46   1-1.11064-1.02699-0.84762-0.70736-0.16605 0.65153
   0  -2 -13  419.26   98.77   1-0.43182-0.52895 1.05509 1.30328 0.82452-0.03512
   0   2 -13  323.30   70.61   1-0.43459-0.52936 1.30168 1.16995 0.31032-0.57493
   0  -2 -14  151.60   59.66   1-0.43069-0.53521 1.04545 1.29812 0.83729-0.08946
   0   2 -14  113.97   84.47   1-0.43759-0.53975 1.28634 1.15909 0.36522-0.58715
   0  -2 -15  -14.42   66.73   1-0.42928-0.54118 1.03384 1.29097 0.85230-0.14156
   0   2 -15   19.61   75.54   1-0.43980-0.54934 1.26961 1.14683 0.41736-0.60211
   0  -2 -16   98.65   79.06   1-0.42759-0.54687 1.02045 1.28206 0.86913-0.19184
   0   2 -16  155.70   92.38   1-0.44131-0.55823 1.25159 1.13329 0.46724-0.61934
   0  -2 -17   71.14  113.53   1-0.42561-0.55226 1.00539 1.27147 0.88747-0.24062
   0   2 -17   -4.71   81.19   1-0.44217-0.56647 1.23231 1.11848 0.51522-0.63848
   0  -2 -18  229.97  103.88   1-0.42332-0.55736 0.98874 1.25932 0.90704-0.28816
   0   2 -18  214.01   75.90   1-0.44244-0.57412 1.21177 1.10244 0.56159-0.65922
   0  -3   1 8349.83  272.90   1-0.79529-0.79046-0.46235-0.18156 1.06456 1.14968
   0   3  -1 8172.38  300.75   1-0.51769-0.52252-0.22824-0.50904 1.28820 1.20308
   0  -3  -1 7562.81  254.64   1-0.11598-0.12540 0.08461 0.37379 1.39962 1.35060
   0   3  -1 7790.73  267.74   1-1.01704-1.02280 0.43690 0.15606-0.86850-0.95345
   0  -3   1 8073.89  256.55   1-0.85051-0.84475 0.19783 0.47867-1.10319-1.01824
   0   3  -213852.29  379.51   1-0.08859-0.10187 0.82059 0.54479-1.13943-1.29321
   0   3  -213652.72  412.35   1-0.73406-0.74601-0.40893-0.68555 1.12848 0.97623
   0   3  -213088.26  370.56   1-1.09370-1.10680 0.59291 0.31615-0.65711-0.80906
   0  -3   213926.89  402.16   1-0.98182-0.96864 0.37948 0.65616-0.93358-0.78150
   0   3  -3  407.06   76.26   1-0.17341-0.19398 1.01782 0.74658-0.95578-1.17666
   0  -3   3  426.97   74.06   1-0.05956-0.03899 0.74759 1.01882-1.19043-0.96955
   0  -3   3  436.18   74.38   1-1.03196-1.01283-0.68749-0.41494 0.66481 0.88405
   0   3  -3  434.42   80.13   1-0.85368-0.87276-0.51459-0.78703 0.99296 0.77357
   0   3  -3  435.59   66.36   1-1.12426-1.14479 0.69603 0.42339-0.48073-0.69981
   0  -3   3  468.50   71.15   1-1.04899-1.02838 0.49476 0.76729-0.79648-0.57727
   0   3   413579.02  421.27   1-0.42109-0.38980 0.97316 0.67031 0.92476 1.17401
   0   3  -415036.79  402.14   1-0.23868-0.26655 1.15070 0.88404-0.77360-1.06159
   0  -3   415593.46  405.77   1-0.11769-0.08982 0.89103 1.15769-1.08247-0.79448
   0  -3   415552.82  434.01   1-1.07774-1.05153-0.73914-0.47073 0.52123 0.80761
   0   3  -414771.46  485.00   1-0.92069-0.94690-0.57660-0.84486 0.89409 0.60757
   0   3  -414728.56  345.93   1-1.13128-1.15925 0.76550 0.49698-0.33725-0.62346
   0  -3   415275.26  399.57   1-1.08313-1.05517 0.56685 0.83538-0.69646-0.41025
   0   3   5 9811.71  360.38   1-0.43443-0.39576 1.07903 0.77170 0.79153 1.10789
   0   3  -511355.49  325.24   1-0.28711-0.32240 1.23558 0.97323-0.60864-0.96355
   0  -3   511643.25  345.73   1-0.15971-0.12454 0.98768 1.24978-0.98920-0.63410
   0  -3   511215.48  375.87   1-1.10388-1.07056-0.77285-0.50859 0.40460 0.75813
   0   3  -510448.17  398.74   1-0.95954-0.99287-0.61388-0.87796 0.82582 0.47216
   0   3  -511195.62  299.11   1-1.12641-1.16180 0.81411 0.54971-0.21901-0.57235
   0  -3   511103.46  323.10   1-1.10112-1.06572 0.61286 0.87727-0.62569-0.27235
   0   3   621608.08  619.42   1-0.44068-0.39463 1.15539 0.84358 0.67114 1.05460
   0   3  -621652.75  444.43   1-0.32335-0.36601 1.28874 1.03091-0.46275-0.88477
   0  -3   621782.01  458.95   1-1.11884-1.07845-0.79595-0.53583 0.30691 0.72758
   0   3  -619805.81  592.10   1-0.98258-1.02304-0.63660-0.89650 0.78027 0.35947
   0   3  -620682.32  392.96   1-1.11526-1.15807 0.84943 0.58914-0.11926-0.53973
   0  -3   621999.18  483.47   1-1.11078-1.06796 0.64216 0.90244-0.57737-0.15690
   0  -3  -718640.83  388.07   1-0.40776-0.46120 0.88872 1.20500 1.01165 0.56108
   0   3  -718429.34  422.47   1-0.35064-0.40066 1.32066 1.06734-0.33538-0.82450
   0  -3  -717695.84  509.26   1-1.11687-1.16865-0.84689-0.53290-0.12213-0.57431
   0  -3   718628.49  486.00   1-1.12699-1.07951-0.81232-0.55634 0.22259 0.71040
   0   3  -719281.39  394.32   1-1.10058-1.15084 0.87588 0.61972-0.03304-0.52064
   0  -3  -8 1926.56  135.66   1-0.41301-0.47383 0.92049 1.24125 0.98065 0.46296
   0   3  -8 1940.37  140.58   1-0.37151-0.42891 1.33848 1.08967-0.22362-0.77986
   0  -3  -8 1752.62  179.44   1-1.12645-1.18532-0.84253-0.52439-0.02801-0.54733
   0  -3   8 2003.46  181.26   1-1.13066-1.07608-0.82418-0.57235 0.14789 0.70285
   0   3  -8 1661.71  112.53   1-1.08378-1.14146 0.89616 0.64411 0.04315-0.51158
   0  -3  -9  421.26   82.24   1-0.41634-0.48453 0.94154 1.26678 0.95901 0.37421
   0   3  -9  284.08   59.87   1-0.38775-0.45252 1.34672 1.10246-0.12457-0.74791
   0  -3   9  413.02   86.07   1-1.13117-1.06949-0.83281-0.58512 0.08029 0.70239
   0   3  -9  341.45   61.65   1-1.06558-1.13068 0.91192 0.66400 0.11177-0.51009
   0  -3 -10   81.84   71.59   1-0.41835-0.49393 0.95467 1.28438 0.94506 0.29315
   0   3 -10   70.50   69.55   1-0.40055-0.47269 1.34827 1.10851-0.03571-0.72616
   0  -3  10   36.14   56.27   1-1.12928-1.06052-0.83901-0.59547 0.01804 0.70728
   0  -3 -11    5.67   60.03   1-0.41941-0.50237 0.96175 1.29595 0.93737 0.21835
   0   3 -11   62.27   61.25   1-0.41075-0.49025 1.34493 1.10968 0.04495-0.71260
   0  -3  11   40.32   69.48   1-1.12550-1.04966-0.84331-0.60391-0.04010 0.71627
   0  -3 -12 4607.60  245.67   1-0.41976-0.51010 0.96411 1.30279 0.93479 0.14866
   0   3 -12 4256.01  216.25   1-0.41891-0.50578 1.33788 1.10714 0.11901-0.70565
   0  -3  12 5140.04  359.12   1-1.12015-1.03722-0.84603-0.61077-0.09504 0.72847
   0   3 -12 4416.49  360.61   1-0.53572-0.62232 1.29402 1.05736 0.13431-0.68866
   0  -3 -13 6467.25  368.02   1-0.41954-0.51726 0.96263 1.30578 0.93641 0.08317
   0   3 -13 6214.33  271.78   1-0.42544-0.51969 1.32790 1.10169 0.18769-0.70408
   0  -3  13 6667.48  437.61   1-1.11342-1.02339-0.84741-0.61630-0.14743 0.74322
   0   3 -13 6899.91  361.86   1-0.59135-0.68529 1.25861 1.02599 0.21389-0.67622
   0  -3 -14  254.15   86.81   1-0.41885-0.52395 0.95796 1.30560 0.94150 0.02114
   0   3 -14  204.12   85.17   1-0.43059-0.53215 1.31570 1.09345 0.25116-0.70760
   0   3 -14  257.90   73.05   1-0.64100-0.74226 1.21889 0.99032 0.28803-0.66922
   0  -3 -15   59.44   65.36   1-0.41773-0.53021 0.95057 1.30269 0.94945-0.03801
   0   3 -15   15.78   66.51   1-0.43468-0.54362 1.30130 1.08354 0.31178-0.71410
   0  -3 -16  772.45  135.24   1-0.41622-0.53609 0.94078 1.29737 0.95981-0.09477
   0   3 -16  884.13  133.71   1-0.43779-0.55412 1.28509 1.07182 0.36932-0.72367
   0  -3 -17   27.48   77.29   1-0.41435-0.54159 0.92884 1.28990 0.97217-0.14952
   0  -3 -18  618.93  111.43   1-0.41211-0.54674 0.91492 1.28047 0.98622-0.20258
   0   3 -18  615.41  119.78   1-0.44153-0.57262 1.24782 1.04349 0.47703-0.75018
   0  -4   018196.38  429.99   1-0.57435-0.57741-0.27454 0.10542 1.25470 1.27868
   0   4   016688.79  509.76   1-0.09409-0.09103 0.10097-0.27898 1.40017 1.37601
   0   4   015457.01  442.32   1-0.89240-0.89019 0.25172-0.12826-1.05821-1.08196
   0  -4  -1   87.88   43.73   1-0.29060-0.30079-0.04838 0.33578 1.37577 1.33279
   0   4  -2   62.11   40.99   1-0.05626-0.06909 0.73912 0.36834-1.19586-1.35614
   0   4  -2  114.91   48.77   1-0.59446-0.60565-0.29113-0.66274 1.24153 1.08328
   0  -4   2   79.71   48.06   1-0.89734-0.88471 0.25829 0.62997-1.05243-0.89441
   0   4  -3 1289.65  115.97   1-0.12929-0.14942 0.91833 0.55212-1.05806-1.28546
   0  -4   3 1601.45  135.07   1-1.00162-0.98321-0.65583-0.28828 0.73904 0.96422
   0   4  -3 1152.28  138.55   1-0.72965-0.74797-0.40513-0.77256 1.13270 0.90732
   0   4  -3 1423.58  103.37   1-1.11431-1.13424 0.65424 0.28659-0.55663-0.78161
   0  -4   3 1539.07  116.35   1-0.97894-0.95889 0.37500 0.74253-0.93840-0.71324
   0   4   4  259.57   65.14   1-0.40455-0.37267 0.87002 0.47220 1.02904 1.27189
   0   4  -4  294.25   76.79   1-0.19156-0.21899 1.05660 0.69496-0.90908-1.20359
   0  -4   4  322.77   77.83   1-0.03976-0.01233 0.69631 1.05796-1.22194-0.92743
   0  -4   4  314.36   67.90   1-1.05366-1.02816-0.71122-0.34782 0.60291 0.89524
   0   4  -4  231.48   76.32   1-0.81584-0.84129-0.48058-0.84384 1.04067 0.74814
   0   4  -4  358.95   65.52   1-1.12886-1.15622 0.72528 0.36175-0.42331-0.71542
   0  -4   4  296.99   72.80   1-1.02844-1.00095 0.45678 0.82015-0.84452-0.55224
   0   4  -5 7572.08  293.38   1-0.24256-0.27729 1.15801 0.80092-0.76140-1.12302
   0  -4   5 9236.96  299.57   1-0.08355-0.04882 0.80810 1.16517-1.14872-0.78710
   0  -4   5 9170.88  357.92   1-1.08636-1.05377-0.74974-0.39048 0.48706 0.84653
   0   4  -5 7222.55  354.05   1-0.87115-0.90372-0.53053-0.88960 0.96911 0.60945
   0   4  -5 8257.53  288.80   1-1.13094-1.16575 0.77824 0.41884-0.30796-0.66720
   0  -4   5 8858.60  293.03   1-1.05856-1.02365 0.51362 0.87284-0.77148-0.41207
   0   4  -6  -35.16   54.65   1-0.28326-0.32540 1.22937 0.87654-0.62288-1.05135
   0  -4   6   12.07   38.44   1-0.11770-0.07567 0.89106 1.24356-1.08246-0.65372
   0  -4   6   43.88   61.32   1-1.10701-1.06733-0.77733-0.42222 0.38708 0.81369
   0   4  -6    2.64   49.35   1-0.90705-0.94675-0.56377-0.91866 0.91595 0.48916
   0   4  -6   40.45   51.34   1-1.12542-1.16766 0.81853 0.46324-0.20729-0.63366
   0   4  -7  484.39   82.03   1-0.31594-0.36545 1.27874 0.93045-0.49450-0.99008
   0  -4   7  481.52   86.55   1-1.11977-1.07300-0.79758-0.44661 0.29918 0.79293
   0   4  -7  549.55   75.91   1-1.11512-1.16478 0.84975 0.49859-0.11826-0.61176
   0   4  -8  603.59   88.66   1-0.34204-0.39892 1.31151 0.96773-0.37747-0.94016
   0  -4  -8  509.22   88.85   1-1.11642-1.17600-0.84698-0.43385-0.12565-0.63903
   0  -4   8  540.38  100.14   1-1.12715-1.07328-0.81269-0.46586 0.22049 0.78139
   0   4  -8  623.14   82.23   1-1.10163-1.15873 0.87434 0.52730-0.03841-0.59904
   0   4  -9 3541.65  184.59   1-0.36301-0.42725 1.33204 0.99278-0.27096-0.90076
   0  -4   9 3860.12  266.06   1-1.13064-1.06968-0.82404-0.48135 0.14889 0.77692
   0   4  -9 4405.74  193.96   1-1.08596-1.15048 0.89392 0.55099 0.03416-0.59359
   0   4 -10  424.19   97.65   1-0.37995-0.45157 1.34351 1.00875-0.17374-0.87065
   0  -4  10  520.54  112.36   1-1.13118-1.06315-0.83253-0.49398 0.08279 0.77797
   0   4 -10  453.34   82.85   1-1.06865-1.14059 0.90959 0.57078 0.10094-0.59395
   0   4 -11   -7.57   63.59   1-0.39372-0.47271 1.34810 1.01788-0.08451-0.84853
   0   4 -12   11.43   53.52   1-0.40496-0.49132 1.34742 1.02172-0.00208-0.83321
   0  -4  12  -51.79   62.56   1-1.12574-1.04351-0.84313-0.51288-0.03726 0.79219
   0  -4 -13   31.57   60.57   1-0.40328-0.50159 0.86275 1.30088 1.03565 0.18880
   0   4 -13   55.68   54.38   1-0.41415-0.50787 1.34256 1.02137 0.07458-0.82365
   0  -4  13   81.80   96.80   1-1.12040-1.03110-0.84594-0.51984-0.09277 0.80383
   0   4 -13   90.02   78.84   1-0.49996-0.59344 1.31239 0.98469 0.08487-0.81102
   0  -4 -14   -9.42   53.18   1-0.40340-0.50909 0.86342 1.30603 1.03505 0.12109
   0   4 -14    7.27   60.01   1-0.42163-0.52272 1.33430 1.01763 0.14636-0.81898
   0  -4  14  158.75   95.91   1-1.11363-1.01723-0.84739-0.52543-0.14599 0.81775
   0   4 -14   48.53   63.25   1-0.56100-0.66181 1.27902 0.95537 0.17005-0.79298
   0  -4 -15  496.80   81.63   1-0.40291-0.51598 0.86063 1.30771 1.03755 0.05649
   0   4 -15  637.04   86.83   1-0.42768-0.53614 1.32319 1.01104 0.21399-0.81846
   0   4 -15  676.42  105.41   1-0.61602-0.72416 1.23993 0.92031 0.25032-0.77984
   0   4 -16 1023.89  134.87   1-0.43245-0.54819 1.30982 1.00158 0.27727-0.82212
   0   4 -16  809.22  106.31   1-0.66575-0.78123 1.19577 0.88020 0.32628-0.77102
   0   4 -17   21.38   74.99   1-0.43621-0.55933 1.29414 0.99036 0.33833-0.82818
   0   4 -18  100.84   95.50   1-0.43901-0.56951 1.27647 0.97718 0.39676-0.83686
   0  -5   1  801.22   94.46   1-0.79267-0.78937-0.46004 0.01073 1.06751 1.16462
   0  -5  -1  971.60   99.58   1-0.41647-0.42742-0.14702 0.33210 1.33585 1.29867
   0   5  -1  838.16  121.25   1-0.27686-0.28016-0.03776-0.50850 1.37893 1.28160
   0   5  -1  850.92   84.71   1-1.01569-1.02035 0.43461-0.03621-0.87121-0.96804
   0   5  -2 2944.11  179.33   1-0.04142-0.05381 0.70066 0.23490-1.21939-1.38618
   0  -5   2 3873.26  210.07   1-0.90751-0.89709-0.56420-0.09760 0.91523 1.07948
   0   5  -2 2920.02  217.60   1-0.46941-0.47984-0.18927-0.65587 1.31278 1.14854
   0  -5  -2 3647.80  181.70   1-0.17414-0.19221 0.04078 0.52415 1.39555 1.29146
   0   5  -2 3486.25  194.51   1-1.07377-1.08585 0.54560 0.07891-0.72725-0.89121
   0  -5   2 3570.59  215.38   1-0.81752-0.80545 0.15735 0.62403-1.13422-0.97025
   0   5  -3  808.24   97.38   1-0.10385-0.12354 0.85787 0.39668-1.11031-1.34422
   0  -5   3  868.02   99.59   1-0.98543-0.96788-0.63946-0.17704 0.77431 1.00568
   0   5  -3  544.29   79.30   1-0.60941-0.62696-0.30352-0.76594 1.23127 0.99990
   0   5  -3  750.51   89.09   1-1.10764-1.12698 0.63215 0.16951-0.59419-0.82506
   0  -5   3  832.96  111.09   1-0.90575-0.88625 0.26957 0.73210-1.04235-0.81126
   0   5  -4  328.15   69.76   1-0.16029-0.18728 0.98898 0.53235-0.98781-1.28883
   0  -5   4  407.96   77.19   1-1.03755-1.01277-0.69352-0.23511 0.64966 0.94792
   0   5  -4  306.07   81.38   1-0.70749-0.73217-0.38612-0.84436 1.15322 0.85470
   0   5  -4  424.91   67.80   1-1.12502-1.15180 0.70004 0.24152-0.47309-0.77109
   0  -5   4  237.67   62.86   1-0.96543-0.93850 0.35440 0.81277-0.96015-0.66193
   0   5  -5  240.47   61.53   1-0.20947-0.24376 1.09354 0.64149-0.86013-1.22826
   0  -5   5  199.91   53.78   1-1.07296-1.04108-0.73342-0.27916 0.53890 0.90430
   0   5  -5  123.49   57.96   1-0.77560-0.80740-0.44504-0.89910 1.08624 0.72060
   0   5  -5  174.79   56.88   1-1.13109-1.16529 0.75322 0.29882-0.36449-0.72963
   0   5  -6 5150.46  249.38   1-0.25101-0.29263 1.17358 0.72578-0.73433-1.16926
   0  -5   6 4826.00  314.60   1-1.09677-1.05780-0.76315-0.31304 0.44072 0.87326
   0   5  -6 5527.38  199.57   1-1.12951-1.17114 0.79529 0.34501-0.26698-0.69924
   0   5  -7   29.06   43.55   1-0.28607-0.33506 1.23391 0.79064-0.61249-1.11452
   0  -5   7   81.62   46.43   1-1.11257-1.06651-0.78567-0.33970 0.35276 0.85246
   0   5  -7   78.66   53.56   1-1.12267-1.17174 0.82894 0.38278-0.17886-0.67825
   0   5  -8  -10.49   41.40   1-0.31525-0.37161 1.27779 0.83904-0.49738-1.06651
   0  -5   8   12.77   62.36   1-1.12265-1.06950-0.80292-0.36109 0.27300 0.83983
   0   5  -8   25.75   38.38   1-1.11215-1.16866 0.85612 0.41408-0.09855-0.66507
   0   5  -9 1650.80  156.03   1-0.33948-0.40321 1.30861 0.87437-0.38963-1.02588
   0  -5   9 1979.70  224.79   1-1.12846-1.06824-0.81620-0.37852 0.19977 0.83375
   0   5  -9 2289.48  183.57   1-1.09891-1.16286 0.87824 0.44032-0.02470-0.65836
   0   5 -10  349.06   72.85   1-0.35961-0.43070 1.32914 0.89942-0.28915-0.99251
   0  -5  10  338.45   80.86   1-1.13102-1.06369-0.82641-0.39288 0.13179 0.83291
   0   5 -10  280.75   73.40   1-1.08362-1.15499 0.89632 0.46251 0.04380-0.65698
   0   5 -11   57.32   54.98   1-0.37634-0.45481 1.34152 0.91632-0.19547-0.96594
   0  -5  11   48.01   66.10   1-1.13097-1.05656-0.83416-0.40477 0.06804 0.83630
   0   5 -11  190.51   61.20   1-1.06668-1.14549 0.91109 0.48140 0.10787-0.66004
   0   5 -12 1015.05  124.84   1-0.39027-0.47611 1.34744 0.92675-0.10794-0.94552
   0  -5  12  616.72  133.22   1-1.12875-1.04725-0.83988-0.41463 0.00774 0.84314
   0   5 -13 4469.78  340.44   1-0.40187-0.49507 1.34810 0.93193-0.02587-0.93056
   0  -5  13 4532.84  431.63   1-1.12469-1.03611-0.84388-0.42277-0.04972 0.85282
   0   5 -14  223.05   76.44   1-0.41150-0.51207 1.34447 0.93281 0.05136-0.92043
   0  -5  14  296.12   84.82   1-1.11901-1.02332-0.84638-0.42942-0.10485 0.86483
   0   5 -15  -37.46   62.56   1-0.41945-0.52740 1.33721 0.93008 0.12438-0.91452
   0  -5  15   54.22   77.38   1-1.11187-1.00908-0.84755-0.43473-0.15802 0.87880
   0   5 -15    3.11   61.13   1-0.54500-0.65268 1.28873 0.87404 0.14735-0.88859
   0   5 -16   37.25   67.51   1-0.42597-0.54128 1.32686 0.92426 0.19370-0.91231
   0   5 -17   36.20   83.37   1-0.43116-0.55369 1.31400 0.91524 0.25896-0.91395
   0  -6   0 2716.92  169.51   1-0.68352-0.68812-0.36571 0.20423 1.17413 1.21010
   0   6   0 2332.96  162.66   1-0.95671-0.95339 0.34142-0.22856-0.97349-1.00913
   0  -6   1 2214.33  165.42   1-0.81375-0.81122-0.47872 0.08704 1.04315 1.14626
   0  -6  -1 2020.53  145.52   1-0.51821-0.52993-0.22867 0.34545 1.28790 1.25673
   0   6  -1 1820.16  193.77   1-0.17762-0.18015 0.03814-0.52757 1.39519 1.29181
   0   6  -1 2089.10  154.47   1-1.02673-1.03084 0.45377-0.11206-0.84821-0.95098
   0   6   1 1787.82  143.13   1-0.86178-0.85104 0.21204-0.36210-1.09175-1.06026
   0   6  -2 2292.21  197.60   1-0.03633-0.04827 0.68730 0.12656-1.22713-1.40042
   0  -6   2 2234.29  176.19   1-0.91051-0.90085-0.56701-0.00542 0.91050 1.08073
   0   6  -2 2011.41  197.44   1-0.35611-0.36576-0.09941-0.66092 1.35751 1.18699
   0  -6  -2 2719.03  162.98   1-0.32723-0.34607-0.07683 0.50152 1.36623 1.26817
   0   6  -2 2403.20  144.10   1-1.07474-1.08627 0.54776-0.01391-0.72417-0.89407
   0   6  -3 1801.21  162.08   1-0.09026-0.10951 0.82470 0.26853-1.13635-1.37676
   0  -6   3 1940.43  171.39   1-0.98026-0.96347-0.63429-0.07687 0.78506 1.02242
   0   6  -3 1510.30  168.51   1-0.49442-0.51121-0.20941-0.76682 1.30048 1.06310
   0  -6  -3 1600.46  133.53   1-0.12777-0.15374 0.07575 0.65833 1.39910 1.23390
   0   6  -3 1658.58  132.51   1-1.10506-1.12381 0.62432 0.06668-0.60711-0.84388
   0  -6   3 1768.85  149.22   1-0.83231-0.81336 0.17530 0.73282-1.12074-0.88371
   0   6  -4 1115.60  130.01   1-0.14074-0.16729 0.94483 0.39323-1.03297-1.34050
   0  -6   4 1066.33  124.05   1-1.02958-1.00550-0.68495-0.13155 0.67109 0.97529
   0   6  -4  812.48  126.85   1-0.59895-0.62287-0.29485-0.84809 1.23848 0.93398
   0   6  -4 1188.42   97.04   1-1.12244-1.14863 0.68708 0.13356-0.49758-0.80147
   0   6  -5 5415.37  290.40   1-0.18654-0.22039 1.04602 0.49898-0.92228-1.29691
   0  -6   5 4385.07  292.31   1-1.06487-1.03372-0.72396-0.17471 0.56698 0.93833
   0   6  -5 3776.61  207.83   1-1.13016-1.16378 0.73812 0.18872-0.39679-0.76782
   0   6  -6 9736.30  377.87   1-0.22712-0.26827 1.12857 0.58611-0.80887-1.25062
   0  -6   6 8683.89  351.29   1-1.08975-1.05150-0.75402-0.20891 0.47268 0.91117
   0   6  -6 7647.70  287.33   1-1.13086-1.17191 0.77983 0.23454-0.30424-0.74240
   0   6  -7 4735.31  249.43   1-0.26221-0.31068 1.19366 0.65539-0.69712-1.20561
   0  -6   7 5003.15  314.06   1-1.10705-1.06173-0.77741-0.23644 0.38677 0.89240
   0   6  -7 5929.82  237.40   1-1.12642-1.17490 0.81409 0.27293-0.21906-0.72434
   0   6  -8 1908.38  179.09   1-0.29269-0.34853 1.24443 0.71069-0.58759-1.16319
   0  -6   8 2137.46  207.41   1-1.11873-1.06631-0.79575-0.25892 0.30785 0.88063
   0   6  -8 2222.01  211.92   1-1.11812-1.17403 0.84241 0.30537-0.14027-0.71269
   0   6  -9  739.13   88.19   1-0.31878-0.38199 1.28263 0.75341-0.48246-1.12516
   0  -6   9  767.03  122.34   1-1.12609-1.06658-0.81017-0.27749 0.23470 0.87462
   0   6  -9 1071.18   99.64   1-1.10690-1.17025 0.86592 0.33299-0.06696-0.70652
   0   6 -10   44.19   54.30   1-0.34101-0.41159 1.31035 0.78565-0.38238-1.09220
   0  -6  10  -39.76   54.29   1-1.13006-1.06345-0.82148-0.29295 0.16632 0.87337
   0   6 -10   82.54   64.19   1-1.09338-1.16416 0.88547 0.35666 0.00164-0.70503
   0   6 -11   30.84   57.24   1-0.35992-0.43787 1.32941 0.80923-0.28748-1.06440
   0  -6  11  -71.71   93.34   1-1.13129-1.05760-0.83027-0.30588 0.10186 0.87606
   0   6 -11  -17.01   48.18   1-1.07798-1.15619 0.90173 0.37704 0.06626-0.70754
   0   6 -12    2.32   60.58   1-0.37598-0.46129 1.34132 0.82564-0.19763-1.04166
   0  -6  12   36.54   64.31   1-1.13022-1.04944-0.83695-0.31671 0.04066 0.88200
   0   6 -12  -32.60   62.74   1-1.06099-1.14663 0.91520 0.39463 0.12747-0.71347
   0   6 -13   43.08  105.90   1-0.38958-0.48227 1.34726 0.83611-0.11252-1.02366
   0  -6  13   30.37  118.93   1-1.12718-1.03930-0.84183-0.32573-0.01781 0.89067
   0   6 -14  698.71  114.19   1-0.40108-0.50114 1.34821 0.84158-0.03177-1.01003
   0  -6  14  479.65  127.24   1-1.12241-1.02743-0.84514-0.33319-0.07401 0.90161
   0   6 -15   43.76   95.43   1-0.41075-0.51817 1.34492 0.84280 0.04499-1.00036
   0  -6  15   55.05   82.53   1-1.11607-1.01400-0.84705-0.33924-0.12829 0.91447
   0   6 -16   46.77   73.26   1-0.41882-0.53362 1.33797 0.84037 0.11820-0.99427
   0  -6  16  -11.55   86.55   1-1.10827-0.99912-0.84767-0.34401-0.18094 0.92896
   0   6 -17   -6.18   74.12   1-0.42549-0.54765 1.32781 0.83474 0.18819-0.99138
   0   7   0   32.01   44.21   1-0.98598-0.98211 0.38600-0.27898-0.92649-0.96807
   0  -7   1  461.07   81.71   1-0.84160-0.83983-0.50367 0.15708 1.00874 1.11784
   0  -7  -1  331.35   73.42   1-0.60515-0.61763-0.29999 0.36913 1.23424 1.20905
   0   7  -1  346.10   85.77   1-0.08501-0.08678 0.10775-0.55296 1.40025 1.29084
   0   7  -1  417.38   67.90   1-1.04079-1.04435 0.47927-0.18155-0.81644-0.92516
   0   7   1  379.92   69.15   1-0.91365-0.90236 0.28031-0.38882-1.03258-1.00704
   0   7  -2   58.08   59.86   1-0.03714-0.04864 0.68943 0.03371-1.22590-1.40572
   0  -7   2   40.32   46.07   1-0.92276-0.91387-0.57856 0.07802 0.89068 1.06692
   0   7  -2   47.76   50.50   1-0.24980-0.25869-0.01692-0.67343 1.38451 1.20793
   0   7  -2   36.66   31.83   1-1.07966-1.09039 0.55883-0.09792-0.70821-0.88373
   0   7   2   30.30   39.25   1-0.82390-0.80518 0.16505-0.50824-1.12848-1.03582
   0   7  -3   50.38   56.76   1-0.08437-0.10317 0.81014 0.15899-1.14722-1.39414
   0  -7   3  137.69   55.01   1-0.98375-0.96773-0.63778 0.01462 0.77782 1.02119
   0  -7  -3  112.28   58.14   1-0.28752-0.31426-0.04600 0.63156 1.37651 1.21735
   0   7  -3  178.28   59.67   1-1.10587-1.12402 0.62672-0.02591-0.60317-0.84583
   0   7  -4 2945.19  195.90   1-0.12954-0.15565 0.91893 0.27235-1.05752-1.37154
   0  -7   4 3041.26  237.41   1-1.02862-1.00527-0.68393-0.03554 0.67359 0.98373
   0  -7  -4 2883.96  208.78   1-0.12336-0.15722 0.07906 0.76084 1.39932 1.17300
   0   7  -4 2496.07  170.25   1-1.12171-1.14731 0.68370 0.03518-0.50384-0.81363
   0   7  -5 5452.21  306.40   1-0.17165-0.20505 1.01398 0.37196-0.96017-1.34133
   0  -7   5 4795.91  333.32   1-1.06202-1.03157-0.72069-0.07644 0.57642 0.95370
   0   7  -5 5597.51  212.27   1-1.12954-1.16257 0.73142 0.08701-0.41074-0.78766
   0   7  -6  393.21   94.91   1-0.21006-0.25076 1.09474 0.45729-0.85847-1.30674
   0  -7   6  360.44   96.87   1-1.08641-1.04887-0.74979-0.10969 0.48690 0.93133
   0   7  -6  425.52   67.66   1-1.13120-1.17166 0.77142 0.13114-0.32377-0.76783
   0   7  -7 1725.92  161.47   1-0.24452-0.29252 1.16164 0.52876-0.75520-1.27058
   0  -7   7 1753.08  177.75   1-1.10395-1.05932-0.77296-0.13700 0.40418 0.91575
   0   7  -7 2144.74  132.14   1-1.12811-1.17601 0.80505 0.16888-0.24250-0.75369
   0   7  -8 5684.89  278.60   1-0.27479-0.33012 1.21533 0.58660-0.65345-1.23550
   0  -7   8 6169.22  330.72   1-1.11622-1.06450-0.79150-0.15968 0.32731 0.90602
   0   7  -8 5958.44  244.09   1-1.12131-1.17664 0.83339 0.20134-0.16636-0.74468
   0   7  -9 9178.57  501.29   1-0.30162-0.36431 1.25811 0.63390-0.55292-1.20208
   0  -7   9 7752.01  471.55   1-1.12434-1.06553-0.80633-0.17866 0.25540 0.90125
   0   7  -9 7417.12  401.12   1-1.11155-1.17431 0.85732 0.22940-0.09476-0.74021
   0   7 -10  126.73   65.62   1-0.32502-0.39508 1.29092 0.67123-0.45544-1.17172
   0  -7  10   87.96   59.17   1-1.12913-1.06323-0.81817-0.19464 0.18767 0.90067
   0   7 -10   44.81   54.85   1-1.09941-1.16960 0.87755 0.25375-0.02715-0.73973
   0   7 -11  967.12  120.10   1-0.34534-0.42277 1.31513 0.69995-0.36156-1.14494
   0  -7  11  949.77  153.96   1-1.13116-1.05816-0.82753-0.20814 0.12347 0.90361
   0   7 -11  972.73  129.93   1-1.08527-1.16289 0.89462 0.27494 0.03698-0.74272
   0   7 -12   50.83   72.61   1-0.36291-0.44771 1.33196 0.72131-0.27148-1.12197
   0  -7  12  -65.69   75.99   1-1.13084-1.05078-0.83478-0.21954 0.06224 0.90952
   0   7 -12    2.12   68.50   1-1.06944-1.15448 0.90897 0.29340 0.09809-0.74874
   0   7 -13    6.42   92.95   1-0.37806-0.47022 1.34250 0.73637-0.18522-1.10282
   0  -7  13   35.20  101.33   1-1.12853-1.04136-0.84022-0.22913 0.00352 0.91794
   0   7 -13   39.57   49.43   1-1.05210-1.14459 0.92093 0.30948 0.15655-0.75742
   0   7 -14  268.49   81.93   1-0.39106-0.49060 1.34762 0.74600-0.10265-1.08736
   0  -7  14  347.94  139.03   1-1.12441-1.03015-0.84407-0.23712-0.05306 0.92850
   0   7 -15  143.20   72.58   1-0.40217-0.50908 1.34806 0.75096-0.02357-1.07538
   0  -7  15  302.15   98.15   1-1.11865-1.01732-0.84648-0.24367-0.10783 0.94087
   0   7 -16    8.32   92.36   1-0.41160-0.52587 1.34440 0.75182 0.05225-1.06666
   0  -7  16  145.59  124.11   1-1.11141-1.00296-0.84758-0.24891-0.16105 0.95480
   0  -8   0  249.63   64.61   1-0.78758-0.79370-0.45556 0.30437 1.07318 1.12114
   0   8   0  204.42   55.26   1-1.01321-1.00879 0.43038-0.32960-0.87620-0.92372
   0  -8   1  272.26   70.95   1-0.87338-0.87238-0.53257 0.22317 0.96598 1.08106
   0  -8  -1  359.79   71.52   1-0.68237-0.69561-0.36473 0.39938 1.17512 1.15593
   0   8  -1  417.10   81.49   1-1.05615-1.05915 0.50881-0.24701-0.77794-0.89259
   0   8   1  400.60   70.27   1-0.95752-0.94568 0.34262-0.42151-0.97227-0.95266
   0   8  -2  300.85   68.31   1-0.04181-0.05287 0.70167-0.04902-1.21879-1.40512
   0  -8   2  486.62   94.59   1-0.94115-0.93302-0.59608 0.15548 0.85933 1.04156
   0  -8  -2  407.54   76.38   1-0.55913-0.57950-0.26204 0.50624 1.26422 1.17789
   0   8  -2  238.10   61.20   1-0.14880-0.15692 0.05993-0.69156 1.39778 1.21519
   0   8  -2  500.22   80.25   1-1.08735-1.09748 0.57695-0.17480-0.68143-0.86285
   0   8   2  433.59   70.39   1-0.88888-0.86961 0.24707-0.52122-1.06227-0.97553
   0   8  -3   76.45   67.10   1-0.08370-0.10206 0.80848 0.06235-1.14844-1.40188
   0  -8   3    9.83   43.20   1-0.99360-0.97834-0.64768 0.09971 0.75685 1.00620
   0  -8  -3   -2.15   49.34   1-0.42293-0.45043-0.15216 0.62031 1.33324 1.17978
   0   8  -3   85.62   41.52   1-1.10903-1.12660 0.63652-0.11112-0.58689-0.83545
   0   8   3   34.23   36.66   1-0.80853-0.78184 0.14658-0.62586-1.14207-0.98821
   0   8  -4    3.99   45.27   1-0.12433-0.15000 0.90673 0.16517-1.06861-1.38917
   0  -8   4  -18.47   68.82   1-1.03329-1.01065-0.68892 0.05446 0.66124 0.97732
   0  -8  -4   20.33   59.01   1-0.28279-0.31741-0.04234 0.73442 1.37760 1.15734
   0   8  -4   32.02   58.05   1-1.12258-1.14759 0.68771-0.05580-0.49640-0.81209
   0   8  -5  141.40   74.88   1-0.16290-0.19587 0.99477 0.25778-0.98154-1.36921
   0  -8   5  143.07   73.94   1-1.06374-1.03401-0.72266 0.01658 0.57077 0.95399
   0  -8  -5  137.45   72.30   1-0.14579-0.18753 0.06220 0.84318 1.39801 1.11059
   0   8  -5  195.74   68.48   1-1.12955-1.16199 0.73156-0.00783-0.41044-0.79326
   0  -8   6 8346.31  538.74   1-1.08655-1.04972-0.74996-0.01486 0.48633 0.93669
   0   8  -6 7606.90  411.85   1-1.13126-1.17112 0.76910 0.03382-0.32908-0.77903
   0   8  -7 6795.37  439.93   1-0.23179-0.27935 1.13760 0.40974-0.79478-1.31666
   0  -8   7 6034.31  419.58   1-1.10336-1.05945-0.77213-0.04118 0.40738 0.92489
   0   8  -7 8889.39  420.86   1-1.12871-1.17601 0.80125 0.07009-0.25211-0.76919
   0   8  -8 1654.58  144.22   1-0.26137-0.31618 1.19218 0.46846-0.69995-1.28846
   0  -8   8 1488.72  168.84   1-1.11540-1.06440-0.79016-0.06335 0.33327 0.91792
   0   8  -8 2145.83  144.51   1-1.12272-1.17744 0.82882 0.10177-0.17921-0.76342
   0   8  -9 1677.17  192.21   1-0.28816-0.35033 1.23727 0.51807-0.60471-1.26032
   0  -8   9 1420.04  188.41   1-1.12360-1.06551-0.80481-0.08214 0.26335 0.91514
   0   8  -9 2393.85  157.22   1-1.11390-1.17606 0.85245 0.12952-0.11000-0.76134
   0   8 -10 2625.19  277.10   1-0.31199-0.38153 1.27322 0.55855-0.51097-1.23370
   0  -8  10 2036.77  233.70   1-1.12863-1.06344-0.81666-0.09813 0.19703 0.91597
   0   8 -10 2689.61  225.19   1-1.10273-1.17232 0.87269 0.15389-0.04410-0.76258
   0   8 -11   34.64  104.19   1-0.33306-0.40997 1.30104 0.59087-0.41944-1.20927
   0  -8  11   11.82   79.78   1-1.13099-1.05871-0.82614-0.11176 0.13380 0.91987
   0   8 -11   -6.81   58.29   1-1.08954-1.16656 0.89000 0.17531 0.01883-0.76677
   0   8 -12  169.16  106.95   1-0.35159-0.43587 1.32161 0.61598-0.33055-1.18748
   0  -8  12  183.13  104.56   1-1.13106-1.05171-0.83360-0.12336 0.07320 0.92642
   0   8 -12  169.93   78.73   1-1.07459-1.15906 0.90472 0.19415 0.07914-0.77359
   0   8 -13  551.40  103.77   1-0.36782-0.45947 1.33583 0.63472-0.24452-1.16858
   0  -8  13  416.40  114.05   1-1.12913-1.04268-0.83929-0.13319 0.01485 0.93522
   0   8 -13  516.13   87.30   1-1.05809-1.14999 0.91715 0.21070 0.13713-0.78273
   0   8 -14   20.64  101.40   1-0.38195-0.48097 1.34447 0.64787-0.16144-1.15260
   0  -8  14   47.04   91.70   1-1.12539-1.03184-0.84340-0.14145-0.04155 0.94595
   0   8 -15  772.99  128.14   1-0.39420-0.50058 1.34817 0.65609-0.08125-1.13952
   0  -8  15  750.63  158.45   1-1.12001-1.01938-0.84608-0.14827-0.09630 0.95834
   0   9  -1  393.90   89.37   1-0.01153-0.01485 0.62112-0.22911-1.26239-1.38811
   0  -9   1  331.86   88.11   1-0.90733-0.90709-0.56403 0.28671 0.91551 1.03659
   0  -9  -1  303.50   77.99   1-0.75261-0.76662-0.42499 0.43411 1.11019 1.09698
   0   9  -1  421.13   81.46   1-1.07167-1.07413 0.54103-0.30979-0.73371-0.85430
   0   9   1  290.64   67.03   1-0.99536-0.98296 0.40092-0.45821-0.90998-0.89631
   0   9  -2 1673.44  172.76   1-0.04915-0.05978 0.72080-0.12487-1.20730-1.40014
   0  -9   2 1927.53  212.96   1-0.96352-0.95616-0.61777 0.22879 0.81824 1.00646
   0  -9  -2 1816.34  200.83   1-0.65316-0.67429-0.34007 0.52321 1.19886 1.11854
   0   9  -2 2269.78  205.47   1-1.09625-1.10581 0.59958-0.24717-0.64674-0.83405
   0   9   2 1648.20  172.69   1-0.94268-0.92286 0.32099-0.54230-0.99391-0.91312
   0   9  -3 1488.63  146.16   1-0.08672-0.10465 0.81597-0.02512-1.14289-1.40285
   0  -9   3 1630.71  187.19   1-1.00741-0.99258-0.66176 0.18076 0.72576 0.98064
   0  -9  -3 1480.20  183.80   1-0.54155-0.56981-0.24766 0.61979 1.27472 1.12725
   0   9  -3 2001.25  154.50   1-1.11360-1.13057 0.65174-0.19089-0.56097-0.81541
   0   9   3 1626.94  172.24   1-0.88072-0.85348 0.23639-0.63105-1.07145-0.92352
   0   9  -4 1287.60  139.26   1-0.12351-0.14873 0.90478 0.06824-1.07035-1.39742
   0  -9   4 1390.41  178.60   1-1.04223-1.02031-0.69859 0.13979 0.63661 0.95864
   0  -9  -4 2019.30  229.57   1-0.42250-0.45789-0.15181 0.71982 1.33342 1.11881
   0   9  -4 1637.76  172.68   1-1.12452-1.14893 0.69739-0.14112-0.47815-0.79973
   0   9   4 1536.50  176.60   1-0.81098-0.77631 0.14950-0.72210-1.13996-0.92491
   0   9  -5 1511.43  202.12   1-0.15887-0.19139 0.98582 0.15384-0.99119-1.38537
   0  -9   5 1273.65  172.08   1-1.06912-1.04012-0.72891 0.10532 0.55243 0.94160
   0  -9  -5  902.95  134.28   1-0.30297-0.34548-0.05796 0.81800 1.37274 1.09136
   0   9  -5 1122.79  103.46   1-1.13009-1.16193 0.73721-0.09718-0.39870-0.78741
   0   9  -6 -119.08   87.11   1-0.19232-0.23214 1.05821 0.23080-0.90706-1.36836
   0  -9   6   18.59   50.31   1-1.08966-1.05356-0.75391 0.07618 0.47308 0.92938
   0   9  -6   36.93   62.78   1-1.13119-1.17047 0.77188-0.05839-0.32271-0.77855
   0   9  -7 1829.19  161.25   1-0.22352-0.27064 1.12154 0.29870-0.81959-1.34799
   0  -9   7 1641.69  178.55   1-1.10504-1.06185-0.77452 0.05142 0.39816 0.92161
   0  -9  -7 2426.00  236.35   1-0.08029-0.13705 0.11127 0.99566 1.40025 0.98459
   0   9  -7 2675.96  169.00   1-1.12858-1.17530 0.80205-0.02410-0.25010-0.77308
   0   9  -8 4106.39  376.63   1-0.25199-0.30627 1.17536 0.35666-0.73114-1.32609
   0  -9   8 2987.33  294.32   1-1.11623-1.06595-0.79152 0.03028 0.32723 0.91781
   0   9  -8 4898.08  334.24   1-1.12287-1.17701 0.82828 0.00623-0.18070-0.77081
   0   9  -9 1128.16  145.12   1-0.27822-0.33988 1.22107 0.40689-0.64119-1.30325
   0  -9   9  789.98  138.56   1-1.12393-1.06657-0.80549 0.01216 0.25979 0.91752
   0   9  -9 1027.69  111.97   1-1.11453-1.17611 0.85106 0.03313-0.11427-0.77151
   0   9 -10   57.32   79.85   1-0.30196-0.37098 1.25862 0.44896-0.55159-1.28076
   0  -9  10  115.81  107.67   1-1.12872-1.06426-0.81692-0.00340 0.19540 0.92027
   0   9 -10   54.31   55.08   1-1.10394-1.17295 0.87081 0.05700-0.05055-0.77492
   0   9 -11  141.76   85.74   1-0.32327-0.39966 1.28864 0.48349-0.46310-1.25939
   0  -9  11  229.64   82.98   1-1.13099-1.05944-0.82616-0.01679 0.13365 0.92567
   0   9 -11  336.40   87.18   1-1.09138-1.16781 0.88788 0.07819 0.01070-0.78079
   0   9 -12   87.84  110.14   1-0.34230-0.42606 1.31180 0.51117-0.37625-1.23965
   0  -9  12  -34.27  113.93   1-1.13108-1.05244-0.83349-0.02826 0.07418 0.93334
   0   9 -12   -1.89   94.00   1-1.07708-1.16094 0.90254 0.09698 0.06973-0.78889
   0   9 -13  573.52  110.77   1-0.35918-0.45031 1.32877 0.53266-0.29139-1.22189
   0  -9  13  494.78  124.82   1-1.12922-1.04349-0.83913-0.03804 0.01669 0.94300
   0   9 -13  708.83  114.93   1-1.06121-1.15251 0.91505 0.11361 0.12677-0.79899
   0   9 -14  398.71  126.96   1-0.37409-0.47259 1.34017 0.54858-0.20873-1.20634
   0  -9  14  366.80  126.07   1-1.12559-1.03277-0.84324-0.04630-0.03908 0.95435
   0 -10   0  607.22  104.15   1-0.88563-0.89328-0.54385 0.40606 0.94838 1.00831
   0  10   0  930.98  116.90   1-1.06096-1.05543 0.51851-0.43146-0.76487-0.82428
   0  10  -1 2886.08  238.76   1-0.02452-0.02740 0.65602-0.28919-1.24442-1.37664
   0 -10   1 2753.27  263.68   1-0.94224-0.94276-0.59713 0.34860 0.85741 0.98449
   0 -10  -1 2970.41  258.18   1-0.81744-0.83221-0.48201 0.47208 1.03875 1.03155
   0  10  -1 3374.56  249.06   1-1.08631-1.08783 0.57442-0.37144-0.68521-0.81129
   0  10   1 3146.84  244.85   1-1.02821-1.01525 0.45638-0.49775-0.84501-0.83728
   0  10  -2  175.70   77.27   1-0.05847-0.06865 0.74479-0.19585-1.19222-1.39157
   0 -10   2  283.84   84.48   1-0.98832-0.98172-0.64235 0.29920 0.76821 0.96242
   0 -10  -2  220.93   77.91   1-0.73742-0.75932-0.41183 0.54643 1.12523 1.05089
   0  10  -2  346.66   86.71   1-1.10544-1.11440 0.62543-0.31632-0.60529-0.79850
   0  10   2  229.07   71.59   1-0.98800-0.96762 0.38918-0.56911-0.92300-0.84815
   0  10  -3  312.91   99.31   1-0.09247-0.10995 0.83014-0.10594-1.13220-1.39865
   0 -10   3  266.34  106.15   1-1.02478-1.01066-0.67986 0.25766 0.68350 0.94431
   0 -10  -3  295.59   77.25   1-0.64664-0.67566-0.33459 0.62785 1.20394 1.06245
   0  10  -3  199.84   59.58   1-1.11873-1.13513 0.67099-0.26664-0.52702-0.78736
   0  10   3  310.69   84.99   1-0.94050-0.91270 0.31785-0.64459-0.99699-0.85500
   0  10  -4  -14.76   63.76   1-0.12598-0.15076 0.91058-0.02093-1.06514-1.39871
   0 -10   4   29.62   65.52   1-1.05421-1.03301-0.71184 0.22153 0.60122 0.92918
   0 -10  -4   54.36   82.42   1-0.54767-0.58382-0.25266 0.71397 1.27112 1.06252
   0  10  -4   56.69   64.19   1-1.12696-1.15077 0.71145-0.22206-0.45095-0.77843
   0  10   4   44.84   52.11   1-0.88643-0.85121 0.24385-0.72274-1.06505-0.85593
   0  10  -5  443.55  110.32   1-0.15849-0.19057 0.98496 0.05801-0.99210-1.39279
   0 -10   5  411.16  108.68   1-1.07729-1.04899-0.73859 0.19064 0.52295 0.91806
   0 -10  -5  705.79  147.43   1-0.44436-0.48764-0.16922 0.80158 1.32419 1.04843
   0  10  -5  564.85   93.95   1-1.13081-1.16206 0.74726-0.18213-0.37740-0.77201
   0  10   5  386.10   91.70   1-0.82715-0.78451 0.16900-0.80175-1.12553-0.84928
   0  10  -6  972.67  138.79   1-0.18959-0.22897 1.05245 0.13007-0.91430-1.38211
   0 -10   6  998.50  154.16   1-1.09511-1.05973-0.76096 0.16413 0.44858 0.91082
   0 -10  -6 1103.13  177.37   1-0.34206-0.39245-0.08841 0.88675 1.36188 1.01941
   0  10  -6  947.08  117.88   1-1.13092-1.16960 0.77888-0.14640-0.30647-0.76821
   0  10  -7 1842.68  228.39   1-0.21896-0.26564 1.11256 0.19474-0.83295-1.36786
   0 -10   7 1524.65  178.88   1-1.10859-1.06611-0.77964 0.14130 0.37780 0.90719
   0 -10  -7 1910.90  215.08   1-0.24302-0.30054-0.01172 0.96766 1.38576 0.97614
   0  10  -7 1734.70  143.73   1-1.12783-1.17394 0.80675-0.11441-0.23815-0.76702
   0  10  -8   15.85   81.36   1-0.24639-0.30037 1.16512 0.25187-0.74923-1.35125
   0 -10   8   49.26   95.21   1-1.11844-1.06886-0.79522 0.12157 0.31028 0.90681
   0 -10  -8   29.68   76.31   1-0.15132-0.21597 0.05803 1.04163 1.39760 0.92083
   0  10  -8   30.25   64.88   1-1.12197-1.17552 0.83127-0.08576-0.17233-0.76833
   0  10  -9  -29.40   86.32   1-0.27149-0.33263 1.20974 0.30057-0.66511-1.33362
   0 -10   9   49.88  104.78   1-1.12520-1.06854-0.80817 0.10449 0.24564 0.90931
   0  10  -9  -38.61   74.23   1-1.11373-1.17472 0.85281-0.06010-0.10886-0.77200
   0  10 -10   -5.36   92.27   1-0.29477-0.36327 1.24767 0.34303-0.57963-1.31526
   0 -10  10   47.42   86.16   1-1.12933-1.06558-0.81883 0.08968 0.18354 0.91435
   0  10 -10   58.82   68.25   1-1.10338-1.17180 0.87168-0.03712-0.04759-0.77785
   0  10 -11  214.37  108.19   1-0.31595-0.39183 1.27877 0.37865-0.49443-1.29717
   0 -10  11  116.31  111.48   1-1.13115-1.06031-0.82750 0.07686 0.12366 0.92162
   0  10 -11   41.22   68.92   1-1.09116-1.16700 0.88813-0.01655 0.01166-0.78573
   0  10 -12  172.64   80.16   1-0.33511-0.41835 1.30350 0.40789-0.41006-1.27990
   0  10 -12  139.22   84.54   1-1.07725-1.16052 0.90239 0.00182 0.06908-0.79544
   0  10 -13 1073.99  218.97   1-0.35231-0.44292 1.32233 0.43124-0.32692-1.26389
   0 -10  13  734.88  159.99   1-1.12884-1.04383-0.83974 0.05634 0.00945 0.94170
   0  10 -13 1104.04  114.08   1-1.06177-1.15249 0.91465 0.01820 0.12481-0.80684
   0  11   0   15.73   65.52   1-1.08083-1.07433 0.56151-0.48348-0.70431-0.76915
   0  11  -1  840.69  147.44   1-0.03838-0.04083 0.69270-0.34749-1.22403-1.36276
   0 -11   1  658.42  140.62   1-0.97720-0.97849-0.63125 0.40947 0.79129 0.92435
   0 -11  -1  756.84  141.11   1-0.87772-0.89326-0.53655 0.51253 0.95982 0.95862
   0  11  -1  666.84  110.26   1-1.10001-1.10093 0.60975-0.43112-0.63067-0.76264
   0  11   1 1008.20  136.79   1-1.05662-1.04311 0.50973-0.53940-0.77671-0.77493
   0  11  -2   26.20   86.66   1-0.06928-0.07902 0.77233-0.26329-1.17399-1.37985
   0 -11   2   32.02   72.90   1-1.01372-1.00740-0.66828 0.36838 0.71087 0.91048
   0  11  -2   89.15   68.13   1-1.11414-1.12249 0.65362-0.38313-0.55770-0.75680
   0  11   2   66.36   65.36   1-1.02639-1.00547 0.45317-0.60012-0.84894-0.78003
   0  11  -3  622.65  115.17   1-0.10029-0.11733 0.84925-0.18181-1.11725-1.39022
   0 -11   3  605.24  129.79   1-1.04394-1.03053-0.70046 0.33205 0.63173 0.89848
   0 -11  -3  676.13  118.51   1-0.74107-0.77086-0.41499 0.64245 1.12167 0.98619
   0  11  -3  693.60   94.79   1-1.12372-1.13952 0.69325-0.33938-0.48600-0.75224
   0  11   3  663.02  105.34   1-0.99048-0.96212 0.39310-0.66433-0.91868-0.78263
   0  11  -4   95.12   68.97   1-0.13099-0.15533 0.92230-0.10419-1.05439-1.39447
   0 -11   4   16.81   68.14   1-1.06816-1.04767-0.72777 0.30059 0.55581 0.88971
   0  11  -4   72.36   56.40   1-1.12927-1.15251 0.72888-0.29964-0.41596-0.74933
   0  11   4  145.82   71.25   1-0.94921-0.91344 0.33043-0.73117-0.98456-0.78139
   0  11  -5   26.48   54.70   1-0.16098-0.19262 0.99051-0.03141-0.98616-1.39337
   0 -11   5   49.92   85.15   1-1.08729-1.05972-0.75091 0.27331 0.48318 0.88422
   0  11  -5   49.67   55.41   1-1.13127-1.16193 0.76079-0.26360-0.34781-0.74831
   0  11  -6  116.74   69.63   1-0.18991-0.22885 1.05313 0.03576-0.91346-1.38777
   0 -11   6  181.70   99.26   1-1.10216-1.06750-0.77047 0.24960 0.41369 0.88187
   0  11  -6  110.92   59.04   1-1.13014-1.16824 0.78930-0.23098-0.28163-0.74927
   0  11   6  165.55   69.95   1-0.85392-0.80331 0.20211-0.86779-1.09977-0.76235
   0  11  -7  156.63   69.61   1-0.21750-0.26373 1.10966 0.09686-0.83720-1.37863
   0 -11   7  195.57   99.92   1-1.11342-1.07166-0.78699 0.22894 0.34710 0.88243
   0  11  -7  223.97   64.04   1-1.12628-1.17182 0.81470-0.20145-0.21744-0.75221
   0  11  -8   29.50   71.55   1-0.24354-0.29707 1.15981 0.15159-0.75832-1.36687
   0 -11   8  110.12   84.18   1-1.12159-1.07272-0.80089 0.21090 0.28314 0.88561
   0  11  -8  232.61   83.63   1-1.12000-1.17296 0.83729-0.17474-0.15519-0.75708
   0  11  -9   28.03   79.36   1-0.26761-0.32823 1.20308 0.19893-0.67863-1.35361
   0 -11   9   46.89  128.44   1-1.12707-1.07114-0.81251 0.19514 0.22153 0.89115
   0 -11  10   24.02   74.20   1-1.13022-1.06719-0.82213 0.18138 0.16200 0.89875
   0  11 -10    4.75   75.05   1-1.10118-1.16901 0.87501-0.12879-0.03610-0.77226
   0  11 -11   72.97   94.46   1-0.31099-0.38635 1.27181 0.27671-0.51509-1.32428
   0  11 -11   75.01   73.01   1-1.08905-1.16430 0.89055-0.10913 0.02095-0.78233
   0  12   0   89.56   68.97   1-0.02515-0.01985 0.65770-0.48204-1.24352-1.32167
   0  12   0  186.33   74.31   1-1.09827-1.09117 0.60499-0.53500-0.63823-0.70897
   0  12  -1   93.13  101.62   1-0.05298-0.05498 0.73068-0.40449-1.20118-1.34644
   0  12  -1   96.63   66.00   1-1.11190-1.11225 0.64594-0.48993-0.57094-0.70880
   0  12   1   36.69   66.83   1-1.08046-1.06595 0.56066-0.58345-0.70554-0.70915
   0  12  -2   45.77   93.05   1-0.08129-0.09059 0.80249-0.32811-1.15279-1.36517
   0  12  -2  149.44   66.84   1-1.12168-1.12944 0.68350-0.44825-0.50420-0.70920
   0  12   2  141.93   70.78   1-1.05874-1.03726 0.51398-0.63430-0.77100-0.70803
   0  12  -3  -16.97   68.15   1-0.10976-0.12636 0.87211-0.25392-1.09860-1.37808
   0  12  -3    1.58   59.33   1-1.12788-1.14310 0.71777-0.40986-0.43843-0.71056
   0  12  -4  110.71   73.19   1-0.13803-0.16193 0.93860-0.18287-1.03901-1.38559
   0 -12   4  137.65   93.54   1-1.08306-1.06327-0.74562 0.37774 0.50057 0.84041
   0  12  -4   18.82   54.65   1-1.13089-1.15354 0.74890-0.37462-0.37388-0.71314
   0  12  -5  387.84  118.14   1-0.16578-0.19698 1.00112-0.11577-0.97458-1.38829
   0 -12   5  345.23  114.74   1-1.09827-1.07140-0.76517 0.35405 0.43342 0.84040
   0  12  -5  531.74   96.31   1-1.13101-1.16108 0.77706-0.34233-0.31072-0.71711
   0  12  -6  -30.15   96.71   1-0.19273-0.23122 1.05904-0.05328-0.90599-1.38681
   0 -12   6  -10.51   84.67   1-1.11006-1.07612-0.78185 0.33323 0.36878 0.84290
   0  12  -7   64.87   94.64   1-0.21862-0.26441 1.11187 0.00410-0.83395-1.38189
   0 -12   7   39.46   79.21   1-1.11890-1.07786-0.79605 0.31489 0.30645 0.84771
   0  12  -7   13.16   56.09   1-1.12371-1.16864 0.82534-0.28582-0.18882-0.72948
   0  12  -8   -0.91   87.54   1-0.24326-0.29635 1.15930 0.05609-0.75920-1.37425
   0 -12   8   85.06  102.28   1-1.12515-1.07702-0.80806 0.29873 0.24619 0.85460
   0  12  -8   86.24   89.58   1-1.11677-1.16913 0.84584-0.26119-0.13007-0.73786
   0  12  -9  -11.87   78.45   1-0.26623-0.32633 1.20068 0.10155-0.68340-1.36483
   0 -12   9   23.57   80.39   1-1.12911-1.07388-0.81815 0.28449 0.18780 0.86335
   0  12  -9   36.52   61.44   1-1.10792-1.16771 0.86417-0.23875-0.07273-0.74765
   0  13   0  -28.53   98.90   1-0.04253-0.03679 0.70356-0.53116-1.21767-1.30234
   0  13  -1  258.44  118.57   1-0.06820-0.06976 0.76959-0.46056-1.17585-1.32762
   0  13   1  342.61  103.13   1-0.01756-0.00453 0.63740-0.60188-1.25417-1.27172
   0  13  -3   78.60   99.99   1-0.12057-0.13673 0.89785-0.32316-1.07650-1.36250
   0  13  -3  172.51   85.62   1-1.13060-1.14522 0.74396-0.47867-0.38446-0.66248
   0  13  -4   66.77   81.55   1-0.14671-0.17017 0.95846-0.25798-1.01950-1.37260
   0  13  -4  -14.01   70.61   1-1.13121-1.15327 0.77088-0.44764-0.32502-0.67018
   0  13  -5  209.20   92.44   1-0.17248-0.20323 1.01578-0.19609-0.95811-1.37832
   0  13  -5  143.71   86.38   1-1.12949-1.15897 0.79546-0.41893-0.26656-0.67885
   1   0 -19   -9.75   70.05   1-0.43249-0.70086 1.06097 1.14310 0.81659-0.42623
   1   0 -18  370.32  101.43   1-0.43474-0.69572 1.08196 1.15961 0.78734-0.38837
   1   0 -17   -1.37   68.16   1-0.43665-0.69026 1.10174 1.17490 0.75832-0.35027
   1   0 -16 1984.18  144.26   1-0.43826-0.68449 1.12033 1.18902 0.72961-0.31187
   1   0 -15  -17.01   76.24   1-0.43957-0.67842 1.13777 1.20196 0.70129-0.27307
   1   0 -14  916.27  105.71   1-0.44061-0.67207 1.15403 1.21377 0.67350-0.23376
   1   0 -13   27.70   64.51   1-0.44139-0.66547 1.16914 1.22440 0.64638-0.19376
   1   0 -12   -3.40   64.58   1-0.44193-0.65863 1.18307 1.23385 0.62014-0.15289
  -1   0  12  -65.64   70.23   1-1.11115-0.89777-0.84759-0.89438-0.16276 0.61125
   1   0 -11  -10.91   58.86   1-0.44227-0.65159 1.19577 1.24205 0.59506-0.11086
   1   0 -10 1178.46  103.09   1-0.44242-0.64436 1.20711 1.24892 0.57156-0.06725
  -1   0  10 1135.21  144.69   1-1.12443-0.92524-0.84405-0.88254-0.05272 0.58701
   1   0  -9   14.34   52.49   1-0.44242-0.63698 1.21700 1.25433 0.55021-0.02149
  -1   0   9  -52.45   62.88   1-1.12881-0.93671-0.83980-0.87415 0.00877 0.58136
   1   0  -8 1090.66  104.84   1-0.44233-0.62951 1.22512 1.25797 0.53193 0.02734
  -1   0   8  838.77   97.28   1-0.39840-0.21132 1.34840 1.31514-0.05147 0.45310
  -1   0   8 1131.01  117.54   1-1.13111-0.94611-0.83321-0.86342 0.07673 0.58218
   1   0  -8 1078.23  123.04   1-1.04519-1.23020-0.70184-0.67163 0.62811 0.12266
  -1   0   8  867.06   98.35   1-1.05170-0.86410 0.92118 0.89103 0.15785 0.66253
  -1   0   7   11.10   43.80   1-0.40502-0.22530 1.34740 1.31867-0.00169 0.43577
  -1   0   7   23.12   59.59   1-1.13049-0.95257-0.82332-0.84938 0.15389 0.59220
   1   0  -6 9466.65  278.67   1-0.44212-0.61454 1.23387 1.25776 0.51152 0.14115
  -1   0   6 9584.43  316.45   1-0.41174-0.23939 1.34431 1.32009 0.05344 0.42380
  -1   0   610261.43  328.25   1-1.12529-0.95446-0.80835-0.83027 0.24463 0.61580
   1   0  -6 9124.63  373.37   1-1.03356-1.20439-0.68921-0.66729 0.66053 0.28936
   1   0  -4 2997.58  165.30   1-0.44240-0.60005 1.21992 1.23486 0.54371 0.30756
  -1   0   4 2969.32  162.99   1-0.42640-0.26879 1.32599 1.31080 0.19868 0.43483
  -1   0   4 3268.95  169.97   1-1.08260-0.92595-0.74506-0.75869 0.50241 0.73929
   1   0  -4 2886.24  173.58   1-0.98101-1.13778-0.63504-0.62137 0.78350 0.54670
   1   0  -2  247.75   97.57   1-0.43225-0.57514 1.05885 1.06483 0.81947 0.71755
  -1   0   2  265.31   92.31   1-0.44239-0.29949 1.22130 1.21531 0.54062 0.64254
  -1   0   2  235.40   62.12   1-0.84743-0.70491-0.50894-0.51426 1.00119 1.10371
   1   0  -2  222.66   61.32   1-0.72482-0.86734-0.40098-0.39566 1.13727 1.03476
  -1   0   025892.27  629.90   1-0.26603-0.13786 1.20033 1.20313-0.68410-0.71626
  -1   0  -2  674.53   93.72   1-0.39829-0.28490 1.34840 1.36034-0.05230-0.21881
   1   0   2  712.01   97.99   1-0.36250-0.47589 1.33162 1.31970-0.27371-0.10720
  -1   0  -2  613.73   79.52   1-1.10857-0.99530 0.63508 0.64613-0.58929-0.75593
   1   0   2  707.84   83.82   1-1.04694-1.16024 0.49086 0.47978-0.80156-0.63496
  -1   0  -467392.99 1000.05   1-0.41931-0.32066 1.33738 1.35836 0.12298-0.17774
   1   0   473717.87 1100.87   1-0.37607-0.47472 1.34136 1.32040-0.19710 0.10362
  -1   0  -471944.97 1082.86   1-0.49991-0.40108 1.31242 1.33117 0.08480-0.21596
  -1   0  -470586.97 1016.42   1-1.11872-1.02031 0.84086 0.86014-0.14483-0.44574
   1   0   472525.35 1054.42   1-1.12327-1.22168 0.69099 0.67171-0.49025-0.18935
  -1   0  -5   13.20   58.67   1-1.11447-1.02163-0.84729-0.82362-0.14000-0.50740
  -1   0  -6  273.89   72.59   1-0.42934-0.34543 1.31912 1.34914 0.23478-0.20016
   1   0   6  298.50   73.25   1-0.37449-0.45841 1.34042 1.31041-0.20637 0.22857
  -1   0  -6  322.27   78.76   1-1.12472-1.03899-0.84385-0.81604-0.04932-0.48387
  -1   0  -6  337.45   69.94   1-0.57708-0.49292 1.26855 1.29541 0.19314-0.24189
  -1   0  -6  320.46   68.10   1-1.07510-0.99155 0.90429 0.93181 0.07725-0.35791
   1   0   6  280.15   63.85   1-1.13016-1.21371 0.73813 0.71061-0.39677 0.03839
   1   0   7    0.38   53.10   1-0.37168-0.44823 1.33859 1.30407-0.22266 0.27939
  -1   0  -8 6243.87  240.42   1-0.43550-0.36642 1.29762 1.33642 0.32570-0.24348
  -1   0  -8 6479.81  233.24   1-0.64012-0.57062 1.21967 1.25461 0.28669-0.28262
   1   0   8 5625.52  290.69   1-1.13074-1.19944 0.74628 0.71052-0.37950 0.18992
  -1   0  -9    0.95   61.87   1-0.43771-0.37601 1.28561 1.32889 0.36761-0.26869
  -1   0  -9    6.19   56.03   1-0.66830-0.60613 1.19324 1.23223 0.33028-0.30617
  -1   0 -10  298.09   66.99   1-0.43945-0.38513 1.27280 1.32056 0.40790-0.29551
  -1   0 -11   19.81   61.74   1-0.44077-0.39383 1.25916 1.31140 0.44697-0.32355
  -1   0 -1232719.03  519.35   1-0.44170-0.40214 1.24465 1.30136 0.48508-0.35255
  -1   0 -13   14.22   74.58   1-0.44225-0.41007 1.22923 1.29043 0.52242-0.38232
  -1   0 -14   -4.22   67.86   1-0.44244-0.41764 1.21291 1.27858 0.55913-0.41272
  -1   0 -15   16.66   70.07   1-0.44226-0.42485 1.19563 1.26578 0.59531-0.44366
  -1   0 -16 2312.19  250.64   1-0.44173-0.43170 1.17737 1.25200 0.63103-0.47505
  -1   0 -17   22.62  109.53   1-0.44083-0.43818 1.15810 1.23720 0.66636-0.50684
  -1   0 -18  929.09  148.02   1-0.43957-0.44430 1.13775 1.22133 0.70133-0.53898
   1  -1 -19  196.21   83.77   1-0.42468-0.69364 0.99858 1.17568 0.89556-0.34086
   1   1 -19   89.95   88.72   1-0.43794-0.70572 1.11643 1.10356 0.73576-0.51346
   1  -1 -18 1651.15  128.67   1-0.42724-0.68882 1.01775 1.19036 0.87247-0.29683
   1   1 -18 1027.95  136.86   1-0.43962-0.70003 1.13854 1.12119 0.70000-0.48210
   1  -1 -17  830.52  112.92   1-0.42948-0.68368 1.03546 1.20360 0.85024-0.25195
   1   1 -17  860.64  131.64   1-0.44091-0.69393 1.15954 1.13773 0.66378-0.45121
   1  -1 -16 1117.19  125.98   1-0.43143-0.67824 1.05170 1.21536 0.82906-0.20601
   1   1 -16 1107.03  112.74   1-0.44181-0.68745 1.17948 1.15319 0.62703-0.42085
   1  -1 -15  164.12   83.36   1-0.43309-0.67252 1.06640 1.22557 0.80918-0.15878
   1   1 -15  165.14   71.75   1-0.44231-0.68057 1.19842 1.16764 0.58965-0.39112
   1  -1 -1420294.96  415.79   1-0.43448-0.66653 1.07948 1.23417 0.79089-0.10996
   1   1 -1420745.13  412.36   1-0.44243-0.67330 1.21639 1.18113 0.55154-0.36211
   1  -1 -13  555.93   86.73   1-0.43562-0.66029 1.09077 1.24100 0.77460-0.05914
   1   1 -13  632.72   94.46   1-0.44214-0.66563 1.23344 1.19369 0.51255-0.33400
  -1  -1  13  611.50  124.91   1-1.11723-0.89749-0.84682-0.80275-0.11932 0.72777
   1  -1 -12  239.50   63.41   1-0.43650-0.65379 1.10008 1.24582 0.76082-0.00581
   1   1 -12  261.32   62.28   1-0.44143-0.65754 1.24959 1.20537 0.47245-0.30698
  -1  -1  12  379.17   73.75   1-1.12360-0.91094-0.84454-0.79633-0.06191 0.71804
   1  -1 -11 2821.20  158.92   1-0.43713-0.64704 1.10705 1.24833 0.75026 0.05073
   1   1 -11 2165.79  176.09   1-0.44027-0.64901 1.26489 1.21622 0.43096-0.28136
  -1  -1  11 2634.61  219.22   1-1.12827-0.92270-0.84057-0.78821-0.00085 0.71195
   1  -1 -10  845.44   93.25   1-0.43750-0.64003 1.11120 1.24800 0.74389 0.11147
   1   1 -10  852.52   95.85   1-0.43862-0.63998 1.27939 1.22624 0.38767-0.25754
  -1  -1  10  805.36  102.23   1-1.13091-0.93243-0.83450-0.77800 0.06483 0.71051
   1  -1  -9 2253.23  139.91   1-0.43754-0.63269 1.11173 1.24405 0.74307 0.17776
   1   1  -9 2464.21  152.79   1-0.43640-0.63037 1.29313 1.23547 0.34195-0.23615
  -1   1   9 2910.75  221.86   1-1.11372-0.92090-0.84738-0.97673-0.14535 0.42129
  -1  -1   9 2550.22  162.58   1-1.13093-0.93955-0.82576-0.76512 0.13658 0.71511
   1  -1  -8 6762.88  238.37   1-0.43716-0.62493 1.10737 1.23520 0.74979 0.25160
   1   1  -8 6376.85  244.01   1-0.43349-0.62007 1.30610 1.24397 0.29284-0.21815
  -1   1   8 6825.30  281.21   1-0.42660-0.23899 1.32558 1.19734 0.20103 0.69916
  -1  -1   8 6911.08  265.59   1-0.35284-0.16627 1.32283 1.38457-0.32426 0.18676
  -1   1   8 7232.14  311.94   1-1.12010-0.93437-0.84605-0.97125-0.09557 0.40393
  -1  -1   8 6703.58  300.58   1-1.12743-0.94314-0.81341-0.74862 0.21634 0.72773
   1  -1  -8 6096.21  289.19   1-1.07924-1.26496-0.74096-0.61575 0.51552 0.01601
  -1   1   8 5288.13  377.76   1-0.60895-0.42170 1.24548 1.12061 0.23980 0.73889
   1  -1  -7 1375.18  112.87   1-0.43611-0.61650 1.09591 1.21926 0.76702 0.33594
  -1   1   7 1207.38  116.09   1-0.43294-0.25255 1.30811 1.18474 0.28455 0.71563
   1   1  -7  967.36  115.20   1-0.42973-0.60893 1.31808 1.25185 0.23985-0.20407
  -1  -1   7 1263.53  152.64   1-0.35412-0.17493 1.32409 1.39032-0.31770 0.12621
  -1   1   7 1555.31  132.19   1-1.12541-0.94678-0.84337-0.96443-0.04120 0.39116
  -1  -1   7 1396.37  121.10   1-1.11883-0.94164-0.79593-0.72700 0.30697 0.75122
   1  -1  -7 1326.45  140.16   1-1.08104-1.25967-0.74314-0.62208 0.50859 0.07622
   1   1  -7 1078.55  148.08   1-0.99248-1.16987-0.64654-0.71532 0.75928 0.31509
  -1  -1   7 1257.41  129.34   1-1.08529-0.90572 0.89460 0.96358 0.03691 0.48035
  -1  -1   629840.65  514.73   1-1.10237-0.93225-0.77075-0.69768 0.41264 0.78974
   1  -1  -629869.66  666.91   1-1.08030-1.25185-0.74225-0.62534 0.51141 0.14619
   1   1  -627689.11  544.30   1-0.97490-1.14515-0.62897-0.70192 0.79593 0.41887
   1  -1  -5  258.60   66.06   1-0.42912-0.59474 1.03252 1.14691 0.85399 0.55713
  -1   1   5  168.15   61.57   1-0.44205-0.27643 1.23605 1.12164 0.50629 0.80315
   1   1  -5  244.52   61.74   1-0.41731-0.58176 1.33966 1.26436 0.10362-0.20608
  -1  -1   5  162.85   60.99   1-0.34913-0.18467 1.31912 1.39440-0.34292-0.03321
  -1   1   5  195.27   63.73   1-1.13127-0.96682-0.83123-0.94400 0.09392 0.39200
   1  -1  -5  188.67   58.79   1-1.07527-1.23973-0.73617-0.62340 0.53046 0.23237
  -1  -1   5  252.11   66.99   1-1.07281-0.90978-0.73324-0.65602 0.53943 0.84940
   1   1  -5  195.47   60.05   1-0.94434-1.10748-0.59915-0.67629 0.85368 0.54376
  -1  -1   5  228.27   60.76   1-1.06072-0.89601 0.91538 0.99259 0.12839 0.43756
   1  -1  -4   97.28   56.43   1-0.41876-0.57700 0.95737 1.06728 0.94214 0.71240
  -1   1   4   78.66   55.89   1-0.44093-0.28269 1.15997 1.05005 0.66302 0.89277
   1   1  -4   75.78   49.33   1-0.40586-0.56295 1.34714 1.26734 0.00494-0.23764
  -1   1   4   67.60   53.86   1-1.12900-0.97164-0.81780-0.92642 0.19001 0.42095
  -1  -1   4   73.25   55.65   1-1.01985-0.86392-0.67468-0.59331 0.69589 0.93870
  -1  -1   3   22.93   65.17   1-0.92232-0.77344-0.57814-0.49264 0.89142 1.06708
   1   1  -2  341.55   98.13   1-0.32700-0.46935 1.29348 1.20464-0.44670-0.55508
  -1  -1   2  337.25  100.45   1-0.22757-0.08525 1.12944 1.21809-0.80753-0.69895
  -1   1   2  276.01   90.58   1-1.04909-0.90580-0.70613-0.80644 0.61672 0.71324
   1  -1  -2  302.30   95.47   1-0.88168-1.02497-0.54020-0.43989 0.95412 0.85760
  -1  -1   2  292.75   70.47   1-0.73926-0.59750-0.41342-0.32375 1.12345 1.23196
   1   1  -2  314.25   71.96   1-0.60958-0.75134-0.30366-0.39334 1.23116 1.12264
   1   1  -1 2130.15  145.21   1-0.07140-0.20642 0.77769 0.68448-1.17032-1.21178
  -1   1   1 2083.16  158.00   1-0.56628-0.43012-0.26791-0.36404 1.25980 1.28919
  -1  -1   1 2160.93  143.05   1-0.41527-0.28064-0.14607-0.05222 1.33633 1.37770
   1   1  -1 1586.79  125.15   1-0.28552-0.42014-0.04445-0.13829 1.37697 1.33563
  -1   1   0 8781.08  313.29   1-0.01931 0.10928 0.64209 0.54992-1.25176-1.29042
  -1  -1  -1  245.53   66.73   1-0.43372-0.31356 1.07227 1.17470 0.80104 0.70803
   1   1   1  269.84   76.44   1-0.44240-0.56256 1.20534 1.10291 0.57532 0.66833
  -1   1  -1  267.58   74.54   1-0.18668-0.06538 1.04630 0.95870-0.92192-1.02769
   1  -1   1  236.26   60.18   1-0.12747-0.24878 0.91408 1.00170-1.06195-0.95617
   1   1   1  293.85   77.34   1-0.64960-0.76996 1.21113 1.10943 0.30121 0.39479
  -1  -1  -1  239.90   59.81   1-1.11908-0.99897 0.67241 0.77433-0.52446-0.61807
  -1   1  -1  223.23   63.89   1-0.88665-0.76537 0.24413 0.15606-1.06481-1.17022
  -1  -1  -231640.94  624.97   1-0.44174-0.32896 1.17762 1.28453 0.63058 0.47046
   1   1   233436.41  673.76   1-0.43870-0.55148 1.27885 1.17194 0.38938 0.54950
  -1   1  -230636.25  610.99   1-0.28130-0.16739 1.22616 1.14310-0.63005-0.80302
  -1  -1  -231884.21  658.45   1-1.10227-0.98957 0.87340 0.97944-0.04167-0.20242
   1   1   232204.66  691.76   1-1.12382-1.23652 0.69380 0.58775-0.48497-0.32423
  -1   1  -232406.26  572.02   1-1.05089-0.93704 0.49846 0.41454-0.79165-0.96419
   1  -1   232784.45  596.71   1-0.96762-1.08148 0.35769 0.44161-0.95672-0.78418
  -1  -1  -3 1094.32  103.47   1-0.44243-0.33704 1.21458 1.32597 0.55550 0.32827
   1   1   3 1149.60  109.16   1-0.43238-0.53778 1.31007 1.19869 0.27625 0.50349
  -1   1  -3 1095.04  106.51   1-0.33354-0.22700 1.30160 1.22308-0.41726-0.65734
  -1   1  -3 1139.37  113.73   1-1.12303-1.01531-0.84484-0.92445-0.06768-0.30673
   1   1   3 1122.20  111.52   1-0.57056-0.67626 1.27288 1.16310 0.18375 0.41160
  -1  -1  -3 1015.83   94.51   1-1.06491-0.95965 0.91242 1.02258 0.11409-0.11378
   1   1   3 1104.31   98.40   1-1.13102-1.23627 0.77657 0.66641-0.31186-0.08398
  -1   1  -3 1164.60   98.53   1-1.11439-1.00794 0.65451 0.57468-0.55615-0.79582
   1  -1   3 1131.68   98.49   1-1.05154-1.15796 0.49970 0.57947-0.79001-0.55034
  -1  -1  -4 1454.87  114.66   1-0.44225-0.34424 1.22906 1.34493 0.52282 0.22848
   1   1   4 1590.89  130.46   1-0.42603-0.52416 1.32676 1.21080 0.19436 0.48864
  -1   1  -4 1673.66  128.01   1-0.36491-0.26574 1.33360 1.25959-0.26060-0.56778
   1  -1   4 1613.00  124.07   1-0.29595-0.39512 1.24949 1.32350-0.57510-0.26791
  -1   1  -4 1702.97  148.59   1-1.12911-1.02848-0.83930-0.91477 0.01468-0.29150
   1   1   4 1677.27  133.94   1-0.53600-0.63436 1.29387 1.18004 0.13470 0.42969
   1   1   4 1648.99  121.50   1-1.12854-1.22635 0.80240 0.68811-0.24923 0.04577
  -1   1  -4 1510.86  108.64   1-1.13094-1.03195 0.75006 0.67435-0.37135-0.67815
   1  -1   4 1510.17  111.63   1-1.08939-1.18839 0.58195 0.65767-0.67388-0.36708
  -1  -1  -5 4526.46  199.55   1-0.44213-0.35149 1.23367 1.35400 0.51199 0.15053
   1   1   5 4849.28  218.45   1-0.41982-0.51058 1.33676 1.21629 0.12800 0.48939
  -1   1  -5 4350.16  200.01   1-0.38543-0.29362 1.34592 1.27644-0.13956-0.51386
   1  -1   5 4844.93  222.80   1-0.31052-0.40233 1.27114 1.34063-0.51702-0.14272
  -1   1  -5 4565.99  240.16   1-1.13117-1.03761-0.83275-0.90407 0.08085-0.29248
   1   1   5 4623.64  242.23   1-0.50276-0.59380 1.31107 1.19318 0.08870 0.45083
   1   1   5 4760.18  222.64   1-1.12711-1.21749 0.81069 0.69228-0.22797 0.13416
  -1   1  -5 4685.15  189.48   1-1.12697-1.03541 0.81133 0.73973-0.22630-0.60023
   1  -1   5 4701.49  208.24   1-1.10712-1.19869 0.63053 0.70213-0.59688-0.22295
  -1  -1  -6 3157.73  161.11   1-0.44215-0.35890 1.23292 1.35775 0.51374 0.08517
   1   1   6 3022.24  169.58   1-0.41370-0.49710 1.34291 1.21791 0.07061 0.49911
  -1   1  -6 3001.94  161.56   1-0.39978-0.31535 1.34834 1.28337-0.04138-0.48279
   1  -1   6 2916.75  178.89   1-0.31859-0.40302 1.28239 1.34736-0.48326-0.04186
  -1   1  -6 3026.80  201.65   1-1.13091-1.04445-0.82560-0.89278 0.13778-0.30269
  -1   1  -6 3127.70  159.35   1-1.11379-1.02964 0.85270 0.78522-0.10921-0.55027
   1   1   6 3111.41  188.48   1-1.12698-1.20993 0.81130 0.68878-0.22637 0.20290
   1  -1   6 3001.05  158.56   1-1.11575-1.19990 0.65949 0.72697-0.54746-0.10640
  -1  -1  -7 2876.64  158.30   1-0.44226-0.36638 1.22885 1.35813 0.52336 0.02767
  -1   1  -7 2808.66  164.00   1-0.41035-0.33328 1.34516 1.28470 0.04158-0.46693
   1  -1   7 3592.59  191.88   1-0.32268-0.39974 1.28785 1.34830-0.46569 0.04281
  -1  -1  -7 3015.57  221.00   1-1.11686-1.03892-0.84690-0.71994-0.12221-0.61796
  -1   1  -7 3231.13  263.52   1-1.12906-1.04969-0.81796-0.88100 0.18897-0.31865
  -1   1  -7 3291.86  159.79   1-1.09622-1.01951 0.88189 0.81853-0.01157-0.51977
   1   1   7 3506.03  201.08   1-1.12765-1.20317 0.80774 0.68110-0.23560 0.26080
   1  -1   7 3188.07  187.90   1-1.12004-1.19676 0.67640 0.73976-0.51722-0.00903
  -1  -1  -8 1045.19  106.61   1-0.44237-0.37388 1.22238 1.35616 0.53819-0.02460
  -1   1  -8 1119.81  110.70   1-0.41839-0.34870 1.33846 1.28252 0.11402-0.46159
  -1   1  -8 1128.95  115.11   1-0.50831-0.43835 1.30840 1.24827 0.09630-0.47878
  -1   1  -8 1149.70   99.02   1-1.07641-1.00714 0.90314 0.84390 0.07227-0.50304
   1   1   8 1142.95  129.11   1-1.12866-1.19676 0.80152 0.67076-0.25145 0.31208
  -1  -1  -9  939.94   99.49   1-0.44243-0.38132 1.21406 1.35232 0.55663-0.07326
  -1   1  -9 1135.85  111.38   1-0.42467-0.36234 1.32936 1.27795 0.17892-0.46381
  -1   1  -9  972.79  105.23   1-0.55429-0.49167 1.28318 1.22710 0.16051-0.48172
  -1   1  -9  987.21   92.57   1-1.05534-0.99351 0.91893 0.86381 0.14613-0.49631
  -1  -1 -10 1129.83  118.48   1-0.44239-0.38866 1.20421 1.34695 0.57768-0.11932
  -1   1 -10  785.12   89.71   1-0.42961-0.37465 1.31842 1.27152 0.23823-0.47161
  -1   1 -10  801.03  106.69   1-0.59567-0.54038 1.25548 1.20343 0.22021-0.48915
  -1  -1 -11 5230.57  334.49   1-0.44221-0.39586 1.19298 1.34019 0.60066-0.16346
  -1   1 -11 5610.15  362.71   1-0.43348-0.38595 1.30613 1.26338 0.29272-0.48421
  -1   1 -11 6124.76  425.80   1-0.63332-0.58536 1.22560 1.17761 0.27635-0.50015
  -1  -1 -1211126.75  317.86   1-0.44184-0.40288 1.18051 1.33220 0.62508-0.20615
  -1   1 -1210502.64  302.18   1-0.43654-0.39639 1.29241 1.25414 0.34448-0.49955
  -1   1 -1210059.60  298.46   1-0.66787-0.62724 1.19368 1.14972 0.32960-0.51404
  -1  -1 -13  369.44   77.75   1-0.44128-0.40969 1.16683 1.32300 0.65063-0.24772
  -1   1 -13  496.80  100.36   1-0.43888-0.40611 1.27749 1.24371 0.39364-0.51751
  -1  -1 -14  279.45   71.70   1-0.44049-0.41628 1.15200 1.31265 0.67704-0.28841
  -1   1 -14  282.67   84.23   1-0.44058-0.41520 1.26145 1.23213 0.44067-0.53759
  -1  -1 -15  666.91  111.56   1-0.43945-0.42263 1.13606 1.30118 0.70414-0.32843
  -1   1 -15  504.34  112.43   1-0.44171-0.42371 1.24430 1.21947 0.48597-0.55940
  -1  -1 -16  215.92   96.51   1-0.43815-0.42870 1.11897 1.28857 0.73177-0.36791
  -1   1 -16  258.10   91.40   1-0.44231-0.43169 1.22605 1.20570 0.52983-0.58266
  -1  -1 -17   23.66   62.64   1-0.43656-0.43450 1.10072 1.27481 0.75984-0.40695
  -1   1 -17   72.38   93.65   1-0.44241-0.43917 1.20669 1.19081 0.57246-0.60714
  -1  -1 -18  119.56  107.92   1-0.43467-0.43999 1.08133 1.25989 0.78824-0.44567
  -1   1 -18   15.22   75.96   1-0.44203-0.44617 1.18622 1.17482 0.61404-0.63267
   1  -2 -19   -1.10   60.94   1-0.41450-0.68405 0.92984 1.20192 0.97114-0.25887
   1   2 -19  -23.71   65.36   1-0.44117-0.70836 1.16457 1.05674 0.65473-0.60089
   1  -2 -18  225.83   74.33   1-0.41712-0.67929 0.94662 1.21422 0.95365-0.20924
   1   2 -18  171.60   74.20   1-0.44205-0.70186 1.18704 1.07473 0.61241-0.57609
   1  -2 -17  -33.64   83.42   1-0.41939-0.67418 0.96162 1.22474 0.93752-0.15827
   1   2 -17   37.22   62.61   1-0.44242-0.69485 1.20835 1.09156 0.56893-0.55247
   1  -2 -16  -12.43   82.15   1-0.42132-0.66873 0.97473 1.23336 0.92301-0.10567
   1   2 -16   18.34   57.29   1-0.44226-0.68731 1.22853 1.10725 0.52407-0.53021
   1  -2 -15  182.72   62.80   1-0.42290-0.66293 0.98578 1.23994 0.91045-0.05111
   1   2 -15   69.09   65.23   1-0.44154-0.67921 1.24759 1.12185 0.47758-0.50959
  -1  -2  15  138.08   86.38   1-1.11232-0.87912-0.84751-0.71674-0.15487 0.83245
   1  -2 -14  483.13  110.77   1-0.42413-0.65677 0.99457 1.24425 0.90027 0.00581
   1   2 -14  500.05   79.57   1-0.44021-0.67050 1.26555 1.13531 0.42912-0.49094
  -1  -2  14  635.77  113.33   1-1.11976-0.89363-0.84616-0.71124-0.09853 0.82164
   1  -2 -13 4893.29  287.12   1-0.42498-0.65024 1.00075 1.24597 0.89298 0.06563
   1   2 -13 4923.12  296.24   1-0.43821-0.66111 1.28236 1.14766 0.37823-0.47472
  -1  -2  13 4578.98  345.33   1-1.12556-0.90653-0.84327-0.70421-0.03950 0.81353
   1  -2 -12 3360.41  166.48   1-0.42541-0.64329 1.00390 1.24462 0.88925 0.12901
   1   2 -12 3599.92  179.41   1-0.43542-0.65094 1.29798 1.15880 0.32432-0.46152
  -1  -2  12 2959.80  230.15   1-1.12951-0.91757-0.83859-0.69539 0.02283 0.80873
   1  -2 -11  954.72  101.82   1-0.42533-0.63583 1.00332 1.23957 0.88993 0.19681
   1   2 -11  574.69   88.19   1-0.43170-0.63985 1.31229 1.16863 0.26657-0.45216
  -1  -2  11  830.08  106.08   1-1.13125-0.92640-0.83178-0.68443 0.08926 0.80801
   1  -2 -10 1907.76  147.66   1-0.42461-0.62773 0.99808 1.22985 0.89615 0.27014
   1   2 -10 2481.95  149.15   1-0.42692-0.62770 1.32489 1.17721 0.20483-0.44687
  -1  -2  10 2409.01  185.88   1-1.13027-0.93251-0.82231-0.67081 0.16078 0.81239
   1   2 -10 1765.25  179.21   1-0.63940-0.83994 1.22031 1.06806 0.28558-0.36511
  -1   2  10 1404.77  180.34   1-0.62351-0.42115 1.23385 1.00580 0.26154 0.88913
   1  -2  -9  254.11   68.01   1-0.42304-0.61877 0.98672 1.21402 0.90937 0.35047
   1   2  -9  219.11   65.22   1-0.42057-0.61398 1.33578 1.18359 0.13550-0.44909
  -1  -2   9  235.44   78.99   1-1.12577-0.93510-0.80943-0.65379 0.23874 0.82321
   1   2  -9  165.86   73.37   1-0.58013-0.77334 1.26647 1.11018 0.19755-0.38601
   1  -2  -8 7189.71  267.94   1-0.42020-0.60856 0.96708 1.18989 0.93152 0.43974
   1   2  -8 8776.45  274.31   1-0.41216-0.59820 1.34403 1.18731 0.05708-0.46039
  -1  -2   8 8267.54  306.77   1-0.29271-0.10666 1.24445 1.40117-0.58753-0.07004
  -1  -2   8 8812.69  306.84   1-1.11653-0.93296-0.79203-0.63224 0.32493 0.84226
   1  -2  -8 7814.22  420.10   1-1.10413-1.29057-0.77321-0.55302 0.40322-0.09034
   1   2  -8 7230.50  394.29   1-0.50477-0.69066 1.31010 1.14976 0.09146-0.42497
   1  -2  -720124.83  420.54   1-0.41543-0.59640 0.93569 1.15402 0.96511 0.54044
  -1   2   719720.11  482.82   1-0.44217-0.26119 1.23239 1.01407 0.51500 0.93968
   1   2  -720133.30  434.25   1-0.40076-0.57943 1.34825 1.18701-0.03417-0.48454
  -1  -2   720695.28  520.52   1-0.28473-0.10605 1.23175 1.39297-0.61747-0.16709
   1  -2  -718137.86  507.38   1-1.10874-1.28810-0.77988-0.56382 0.37685-0.04958
  -1  -2   720757.75  457.29   1-1.10062-0.92413-0.76834-0.60441 0.42172 0.87191
  -1  -2   720192.83  497.26   1-1.11942-0.94044 0.83893 1.00290-0.15047 0.29886
   1  -2  -6 1080.04  104.08   1-0.40748-0.58107 0.88705 1.10090 1.01323 0.65567
  -1   2   6  842.56   99.34   1-0.44169-0.26809 1.17629 0.96244 0.63309 0.99065
   1   2  -6 1010.20  121.94   1-0.38469-0.55600 1.34564 1.17990-0.14423-0.52749
  -1  -2   6 1091.04  104.49   1-0.27085-0.09954 1.20863 1.37437-0.66737-0.28411
   1  -2  -6 1001.39  127.84   1-1.11247-1.28472-0.78550-0.57359 0.35350-0.00578
  -1  -2   6 1162.83  114.51   1-1.07479-0.90539-0.73560-0.56752 0.53223 0.91527
   1   2  -6  718.68  115.69   1-0.90770-1.07720-0.56437-0.73232 0.91493 0.53188
  -1  -2   6 1057.48  110.77   1-1.11758-0.94602 0.84384 1.01192-0.13605 0.24614
  -1   2   5 2543.36  168.95   1-0.43593-0.26971 1.09401 0.88463 0.76984 1.06029
   1   2  -5 2664.56  172.88   1-0.36080-0.52473 1.33018 1.15991-0.28285-0.59900
  -1  -2   5 2555.70  175.09   1-0.24772-0.08394 1.16755 1.33747-0.74497-0.42854
   1  -2  -5 2742.37  190.81   1-1.11510-1.28026-0.78966-0.58189 0.33549 0.04334
  -1  -2   5 2471.60  151.73   1-1.03365-0.87134-0.68931-0.51709 0.66027 0.97618
   1   2  -5 2271.57  161.80   1-0.86521-1.02759-0.52509-0.69722 0.97736 0.66144
  -1  -2   5 2729.13  174.28   1-1.11653-0.95242 0.84641 1.01863-0.12836 0.18670
  -1  -2   4   46.72   55.48   1-0.96798-0.81273-0.62214-0.44584 0.80963 1.05841
   1   2  -310497.26  317.92   1-0.25668-0.40588 1.18383 1.00452-0.71569-0.89763
  -1  -2   310870.74  344.32   1-0.13515 0.01402 0.93196 1.11101-1.04533-0.86313
   1  -2  -311318.05  351.17   1-1.11333-1.26432-0.78684-0.58737 0.34774 0.18988
  -1  -2   310867.99  335.09   1-0.86229-0.71417-0.52243-0.34195 0.98135 1.16299
   1   2  -310328.13  355.02   1-0.68851-0.83663-0.36995-0.55043 1.16989 0.98824
  -1  -2   311293.85  328.31   1-1.11983-0.97057 0.83779 1.01823-0.15376 0.02704
   1   2  -2 2473.48  157.61   1-0.13871-0.28059 0.94016 0.75653-1.03750-1.15260
  -1  -2   2 2784.19  162.74   1-0.01021 0.13166 0.61755 0.80117-1.26416-1.14906
   1  -2  -2 2515.80  168.50   1-1.08908-1.23299-0.75317-0.55783 0.47558 0.38486
   1   2  -2 2519.82  152.54   1-0.51436-0.65535-0.22554-0.41021 1.29000 1.17550
   1   2  -2 2512.77  140.98   1-1.06005-1.20186 0.91585 0.73128 0.13067 0.01699
  -1  -2   2 2520.95  145.71   1-1.12606-0.98424 0.81574 1.00030-0.21471-0.10103
  -1  -2   146269.43  735.52   1-0.44174-0.30787-0.16713 0.02170 1.32533 1.37269
   1   2  -147435.13  795.83   1-0.25347-0.38733-0.01974-0.20857 1.38381 1.33642
   1   2  -148530.08  759.31   1-1.07888-1.21327 0.90090 0.71221 0.06274 0.01619
  -1  -2   147867.71  773.59   1-1.13092-0.99653 0.74947 0.93816-0.37264-0.32609
  -1   2   0  880.00  108.18   1-1.06728-0.93756-0.72676-0.91380 0.55882 0.51525
  -1  -2   0  750.05   82.29   1-0.11904 0.00768 0.08231 0.27535 1.39951 1.37974
   1   2   0  881.74   96.77   1-1.10959-1.23654 0.86112 0.66832-0.08262-0.06203
  -1  -2   0  875.03   95.36   1-1.01923-0.89219 0.44067 0.63343-0.86401-0.88448
  -1   2  -1 3586.44  192.29   1-0.08567 0.03607 0.81337 0.63078-1.14482-1.25713
   1  -2   1 4405.48  225.36   1-1.11792-1.24055-0.84666-0.66376-0.11386-0.00315
  -1   2  -1 4394.80  221.96   1-1.11413-0.99149-0.78810-0.97100 0.34229 0.23159
  -1   2  -1 3918.37  171.08   1-0.87888-0.75705 0.23400 0.05092-1.07348-1.18482
   1   2   2  470.96   81.13   1-0.43201-0.54420 1.05680 0.85491 0.82225 0.97597
  -1   2  -2  344.15   75.74   1-0.18278-0.06833 1.03799 0.85997-0.93204-1.11144
   1  -2   2  340.67   72.15   1-0.09950-0.21395 0.84733 1.02534-1.11879-0.93937
   1  -2   2  421.33   78.83   1-1.12030-1.23583-0.84598-0.66723-0.09377 0.08407
  -1   2  -2  432.71   77.36   1-1.12065-1.00513-0.79918-0.97793 0.29151 0.11366
  -1   2  -2  383.87   67.46   1-1.01572-0.90130 0.43463 0.25571-0.87119-1.04966
   1  -2   2  378.24   73.59   1-0.89820-1.01261 0.25944 0.43835-1.05141-0.87293
  -1   2  -3   93.59   59.56   1-0.25240-0.14534 1.17611 1.00258-0.72981-0.97634
  -1  -2  -4 9424.42  301.02   1-0.42947-0.33204 1.03532 1.24616 0.85043 0.56248
   1   2   4 9633.71  347.16   1-0.44217-0.53960 1.23236 1.02151 0.51511 0.80305
  -1   2  -4 8844.66  305.44   1-0.30110-0.20141 1.25732 1.08834-0.55498-0.86862
   1  -2   4 8610.55  295.92   1-0.20624-0.30610 1.08700 1.25588-0.86917-0.55553
   1  -2   4 9870.08  331.80   1-1.11723-1.21858-0.84682-0.67635-0.11938 0.19275
  -1   2  -4 9996.50  364.70   1-1.12065-1.01928-0.79916-0.96962 0.29161-0.02051
   1   2   410018.76  342.54   1-1.08231-1.17955 0.89762 0.68834 0.04911 0.33823
  -1   2  -4 9738.79  284.89   1-1.12100-1.02139 0.68049 0.50977-0.50975-0.82244
   1  -2   4 9918.57  293.85   1-1.04211-1.14168 0.48172 0.65233-0.81332-0.50057
  -1  -2  -5 1239.36  110.27   1-0.43407-0.34402 1.07556 1.29088 0.79642 0.44136
   1   2   5 1207.31  115.08   1-0.43940-0.52944 1.27328 1.05796 0.40649 0.76155
  -1   2  -5 1001.52  103.75   1-0.33563-0.24331 1.30411 1.13964-0.40764-0.78839
   1  -2   5 1352.59  119.91   1-0.23432-0.32687 1.14243 1.30675-0.78708-0.40633
   1  -2   5 1225.93  121.08   1-1.11404-1.20829-0.84735-0.68102-0.14312 0.23615
  -1   2  -5 1329.99  138.39   1-1.11863-1.02436-0.79557-0.96189 0.30867-0.07060
   1   2   5 1192.93  127.38   1-0.65136-0.74194 1.20950 0.99655 0.30393 0.66027
   1   2   5 1284.03  123.51   1-1.09344-1.18324 0.88541 0.67200 0.00140 0.35765
  -1   2  -5 1120.31   96.81   1-1.13104-1.03887 0.75219 0.58560-0.36673-0.74656
   1  -2   5 1168.82  101.32   1-1.07147-1.16362 0.54058 0.70703-0.73435-0.35448
  -1  -2  -6 9166.29  280.54   1-0.43637-0.35370 1.09864 1.31844 0.76295 0.34078
   1   2   6 8011.18  294.03   1-0.43490-0.51756 1.30034 1.08054 0.31546 0.73763
  -1   2  -6 8644.82  301.66   1-0.36077-0.27582 1.33016 1.17021-0.28296-0.73082
   1  -2   6 9284.36  295.61   1-0.25272-0.33767 1.17668 1.33665-0.72875-0.28089
   1  -2   6 9046.81  318.63   1-1.11002-1.19719-0.84764-0.68546-0.17000 0.27641
  -1   2  -6 8413.69  334.16   1-1.11578-1.02859-0.79077-0.95295 0.33056-0.11585
   1   2   6 8061.59  320.35   1-0.61048-0.69373 1.24430 1.02728 0.24207 0.66555
   1   2   6 9009.25  340.65   1-1.10218-1.18454 0.87354 0.65601-0.04120 0.38217
  -1   2  -6 9222.84  260.63   1-1.12828-1.04355 0.80402 0.64154-0.24512-0.69208
   1  -2   6 8538.10  278.01   1-1.08829-1.17303 0.57928 0.74175-0.67793-0.23097
  -1  -2  -7 2973.81  161.61   1-0.43750-0.36221 1.11120 1.33548 0.74387 0.25459
  -1   2  -7 2799.24  158.75   1-0.37960-0.30202 1.34333 1.18789-0.17587-0.69084
  -1   2  -7 2487.60  185.95   1-1.11216-1.03208-0.78503-0.94307 0.35547-0.15808
   1   2   7 2756.73  201.33   1-0.57082-0.64674 1.27271 1.05166 0.18412 0.67474
   1   2   7 3029.24  210.37   1-1.10935-1.18429 0.86156 0.63992-0.08122 0.40928
  -1   2  -7 3071.46  159.77   1-1.11813-1.04085 0.84238 0.68402-0.14036-0.65445
  -1  -2  -8  318.27   67.32   1-0.43797-0.37007 1.11686 1.34561 0.73509 0.17870
  -1   2  -8  343.58   76.08   1-0.39405-0.32384 1.34815 1.19722-0.08223-0.66431
  -1   2  -8  471.98   79.29   1-1.10358-1.03372 0.87138 0.71714-0.04862-0.62984
   1   2   8  359.69   68.25   1-1.11533-1.18283 0.84925 0.62349-0.11980 0.43784
  -1  -2  -9 2232.60  141.68   1-0.43804-0.37752 1.11764 1.35087 0.73386 0.11036
  -1   2  -9 1835.08  139.65   1-0.40537-0.34252 1.34730 1.20090 0.00106-0.64812
  -1   2  -9 2310.12  139.72   1-1.08622-1.02379 0.89363 0.74351 0.03304-0.61530
  -1  -2 -10 2002.98  145.10   1-0.43780-0.38466 1.11480 1.35251 0.73829 0.04768
  -1   2 -10 1904.42  145.76   1-0.41435-0.35887 1.34239 1.20052 0.07636-0.63993
  -1   2 -10 1979.76  173.40   1-1.06698-1.01198 0.91087 0.76487 0.10685-0.60862
  -1  -2 -11 1086.92  124.69   1-0.43732-0.39156 1.10915 1.35134 0.74705-0.01067
  -1   2 -11 1096.85  118.65   1-0.42153-0.37343 1.33443 1.19708 0.14535-0.63805
  -1   2 -11 1176.92  124.83   1-0.53689-0.48847 1.29338 1.15031 0.13595-0.64633
  -1  -2 -1211614.22  336.03   1-0.43660-0.39822 1.10116 1.34783 0.75918-0.06565
  -1   2 -1212465.76  321.90   1-0.42730-0.38656 1.32406 1.19122 0.20933-0.64118
  -1   2 -12 9956.69  554.56   1-0.58315-0.54206 1.26441 1.12538 0.20193-0.64749
  -1  -2 -13 1572.19  151.77   1-0.43566-0.40466 1.09119 1.34235 0.77398-0.11796
  -1   2 -13 1719.29  164.65   1-0.43185-0.39849 1.31183 1.18306 0.26862-0.64893
  -1   2 -13 1276.90  163.62   1-0.62536-0.59161 1.23231 1.09733 0.26433-0.65222
  -1  -2 -14   56.21   82.42   1-0.43448-0.41086 1.07947 1.33509 0.79090-0.16815
  -1   2 -14   89.82   85.90   1-0.43547-0.40950 1.29775 1.17346 0.32523-0.65944
  -1   2 -14  122.71   86.41   1-0.66410-0.63768 1.19738 1.06646 0.32370-0.65999
  -1  -2 -15 3495.80  244.18   1-0.43306-0.41682 1.06613 1.32623 0.80956-0.21661
  -1   2 -15 2854.17  202.41   1-0.43824-0.41965 1.28209 1.16229 0.37909-0.67269
  -1  -2 -16  921.09  151.57   1-0.43138-0.42252 1.05129 1.31587 0.82961-0.26366
  -1   2 -16  642.59  113.93   1-0.44026-0.42905 1.26502 1.14969 0.43064-0.68825
  -1  -2 -17   58.73   91.49   1-0.42943-0.42795 1.03499 1.30405 0.85083-0.30956
  -1   2 -17   38.80   64.27   1-0.44160-0.43777 1.24655 1.13571 0.48025-0.70575
  -1  -2 -18  -29.34   62.09   1-0.42719-0.43309 1.01732 1.29086 0.87300-0.35450
  -1   2 -18   -0.65  101.46   1-0.44230-0.44585 1.22676 1.12038 0.52819-0.72492
   1  -3 -18  122.46   88.62   1-0.40448-0.66723 0.86958 1.23215 1.02945-0.12704
   1   3 -18  102.83   88.79   1-0.44229-0.70151 1.22746 1.02016 0.52656-0.66835
   1  -3 -17  831.04  113.06   1-0.40652-0.66190 0.88143 1.23952 1.01852-0.07087
   1   3 -17  901.20  117.36   1-0.44151-0.69335 1.24817 1.03639 0.47612-0.65168
   1  -3 -16  -69.37   74.99   1-0.40813-0.65613 0.89092 1.24453 1.00957-0.01271
   1   3 -16  -38.65   70.25   1-0.44002-0.68448 1.26749 1.05123 0.42356-0.63713
  -1  -3  16  -16.77   89.48   1-1.11276-0.87319-0.84748-0.62585-0.15188 0.90851
   1  -3 -15 1747.84  145.65   1-0.40929-0.64990 0.89781 1.24695 1.00297 0.04780
   1   3 -15 2410.10  194.85   1-0.43775-0.67483 1.28535 1.06462 0.36849-0.62508
  -1  -3  15 1726.32  235.91   1-1.12015-0.88766-0.84603-0.62026-0.09500 0.89826
   1  -3 -14 6873.86  303.15   1-0.40994-0.64318 0.90174 1.24641 0.99917 0.11112
   1   3 -14 6544.08  342.81   1-0.43459-0.66429 1.30165 1.07644 0.31041-0.61605
  -1  -3  14 6425.45  370.21   1-1.12585-0.90046-0.84303-0.61312-0.03572 0.89039
   1  -3 -13  186.64   77.59   1-0.41003-0.63588 0.90224 1.24241 0.99869 0.17775
   1   3 -13  213.41   73.49   1-0.43040-0.65272 1.31623 1.08655 0.24867-0.61068
  -1  -3  13   96.95   91.62   1-1.12967-0.91135-0.83828-0.60422 0.02640 0.88538
   1  -3 -12  160.07   67.57   1-0.40943-0.62790 0.89864 1.23434 1.00217 0.24834
   1   3 -12  466.85   87.15   1-0.42507-0.64007 1.32861 1.09501 0.18341-0.60895
  -1  -3  12  293.12   75.26   1-1.13127-0.92004-0.83146-0.59326 0.09197 0.88380
   1   3 -12  321.94   89.77   1-0.61864-0.83339 1.23782 0.99857 0.25423-0.53652
   1  -3 -11 3751.69  257.82   1-0.40799-0.61908 0.89006 1.22127 1.01040 0.32367
   1   3 -11 4091.12  276.94   1-0.41814-0.62577 1.33875 1.10062 0.11159-0.61367
  -1  -3  11 3606.93  289.16   1-1.13023-0.92610-0.82217-0.57982 0.16169 0.88638
   1   3 -11 2883.16  304.52   1-0.55364-0.76106 1.28357 1.04029 0.15958-0.56404
   1  -3 -10  310.57   81.82   1-0.40545-0.60916 0.87521 1.20195 1.02428 0.40467
   1   3 -10  418.27   78.55   1-0.40928-0.60954 1.34572 1.10307 0.03266-0.62549
  -1  -3  10  324.30   74.87   1-1.12595-0.92891-0.80984-0.56335 0.23648 0.89404
   1   3  -9  225.80   64.44   1-0.39786-0.59076 1.34841 1.10123-0.05536-0.64641
  -1  -3   9  196.42   75.39   1-1.11751-0.92756-0.79366-0.54303 0.31749 0.90790
   1  -3  -9  308.84   78.77   1-1.11452-1.30876-0.78874-0.46940 0.33951-0.21526
   1   3  -8  663.47   88.09   1-0.38295-0.56848 1.34492 1.09323-0.15520-0.67914
  -1  -3   8  716.52   94.06   1-0.22526-0.04003 1.12495 1.37614-0.81444-0.29015
   1  -3  -8  759.27  115.89   1-1.12021-1.30736-0.79835-0.48316 0.29549-0.19213
  -1  -3   8  789.11  121.59   1-1.10359-0.92072-0.77245-0.51767 0.40616 0.92942
   1   3  -7  175.66   59.72   1-0.36309-0.54125 1.33211 1.07590-0.27051-0.72733
  -1  -3   7  330.38   75.32   1-0.20810-0.03017 1.09077 1.34652-0.86399-0.40682
   1  -3  -7  233.06   73.02   1-1.12498-1.30506-0.80771-0.49666 0.24810-0.17238
  -1  -3   7  241.21   71.26   1-1.08214-0.90637-0.74450-0.48557 0.50422 0.96034
  -1  -3   7  190.49   50.08   1-1.13126-0.95287 0.76862 1.02760-0.33017 0.12505
  -1   3   6 3027.96  193.53   1-0.43360-0.25942 1.07119 0.76235 0.80256 1.15372
   1   3  -6 3240.12  221.70   1-0.33598-0.50677 1.30454 1.04381-0.40602-0.79574
  -1  -3   6 3399.93  203.05   1-0.18278-0.01214 1.03799 1.29832-0.93204-0.54198
   1  -3  -6 3617.86  232.29   1-1.12873-1.30170-0.81695-0.51004 0.19526-0.15808
  -1  -3   6 3726.60  239.81   1-1.05010-0.88142-0.70726-0.44419 0.61368 1.00266
   1   3  -6 2909.12  194.07   1-0.83441-1.00314-0.49720-0.76014 1.01788 0.62884
  -1  -3   6 3437.28  195.27   1-1.13129-0.96033 0.76406 1.02716-0.34048 0.04760
  -1   3   5 1341.35  113.15   1-0.42037-0.25357 0.96823 0.66388 0.93024 1.21430
   1   3  -5 1595.89  125.82   1-0.29798-0.46140 1.25260 0.98736-0.56721-0.88982
  -1  -3   5 1566.93  181.06   1-0.14564 0.01769 0.95602 1.22091-1.02195-0.69900
   1  -3  -5 1614.23  144.36   1-1.13101-1.29689-0.82628-0.52352 0.13275-0.15344
  -1  -3   5 1628.23  139.21   1-1.00274-0.84115-0.65697-0.38976 0.73651 1.05834
   1   3  -5 1415.92  143.41   1-0.78219-0.94380-0.45082-0.71794 1.07911 0.75719
   1   3  -5 1392.77  105.08   1-1.06871-1.23224 0.90953 0.64232 0.10066-0.22029
  -1  -3   5 1659.73  125.86   1-1.13109-0.96756 0.75333 1.02055-0.36425-0.04329
   1   3  -4   84.64   52.79   1-0.24412-0.40016 1.16091 0.89144-0.75647-1.01231
  -1  -3   4   86.75   50.06   1-0.09164 0.06439 0.82810 1.09756-1.13375-0.87792
   1  -3  -4   70.44   48.91   1-1.13055-1.28934-0.83598-0.53736 0.05054-0.16852
  -1  -3   4   89.87   44.16   1-0.93300-0.77852-0.58828-0.31699 0.87348 1.12826
   1   3  -4   54.24   36.67   1-0.70518-0.85966-0.38414-0.65544 1.15530 0.90052
   1   3  -4   69.00   49.07   1-1.08629-1.24238 0.89357 0.62224 0.03278-0.22104
  -1  -3   4   49.57   47.58   1-1.12966-0.97356 0.73259 1.00391-0.40832-0.15448
   1   3  -3 8779.21  381.24   1-0.16649-0.31523 1.00269 0.72866-0.97285-1.16156
  -1  -3   3 9678.71  348.53   1-0.01545 0.13327 0.63173 0.90576-1.25707-1.06835
  -1  -3   310186.69  318.29   1-0.83041-0.68305-0.49360-0.21813 1.02289 1.21054
   1   3  -3 9441.29  315.75   1-0.59198-0.73934-0.28909-0.56456 1.24319 1.05555
   1   3  -3 9174.26  275.50   1-1.10387-1.25253 0.87092 0.59547-0.05019-0.23689
  -1  -3   3 8912.04  291.94   1-1.12387-0.97520 0.69396 0.96941-0.48466-0.29796
   1   3  -2  789.64   91.12   1-0.06099-0.20243 0.75126 0.47266-1.18804-1.30964
  -1  -3   2  873.93   87.48   1-0.68260-0.54238-0.36493-0.08528 1.17491 1.29542
   1   3  -2  888.72  106.19   1-0.42925-0.56948-0.15718-0.43683 1.33063 1.21012
   1   3  -2  861.60   84.70   1-1.12058-1.26181 0.83559 0.55602-0.16008-0.27965
  -1  -3   2  809.21   82.10   1-1.10342-0.96218 0.61946 0.89902-0.61505-0.49548
   1  -3  -115869.01  443.52   1-0.88954-1.02723-0.54746-0.26134 0.94263 0.92523
  -1  -3   116351.41  390.88   1-0.48083-0.34772-0.19845 0.08537 1.30727 1.36064
   1   3  -115809.60  449.43   1-0.20902-0.34210 0.01428-0.26953 1.39128 1.33785
   1   3  -115873.41  427.57   1-1.13119-1.26501 0.77156 0.48788-0.32345-0.37589
  -1  -3   115341.62  511.34   1-1.03258-0.89867 0.46420 0.74781-0.83537-0.78276
   1  -3   0  947.34  138.39   1-1.09496-1.22539-0.76076-0.47872 0.44927 0.49877
  -1   3   0  969.91  154.86   1-0.64984-0.51927-0.33728-0.61922 1.20146 1.15172
  -1  -3   0  848.54   87.32   1-0.23285-0.10689-0.00392 0.28410 1.38756 1.37383
   1   3   0  943.03   87.82   1-1.10628-1.23277 0.62798 0.34022-0.60109-0.58657
  -1   3  -1 7206.43  284.54   1-0.03984 0.08234 0.69653 0.41896-1.22180-1.34062
   1  -3   1 7776.11  297.72   1-1.12277-1.24612-0.80318-0.52529 0.27168 0.38832
  -1   3  -1 7805.31  328.99   1-0.93541-0.81198-0.59059-0.86835 0.86934 0.75247
  -1   3  -1 7531.26  239.19   1-0.88910-0.76672 0.24736-0.03070-1.06201-1.17930
   1   3   2 8588.27  303.17   1-0.40439-0.51599 0.86907 0.57221 1.02991 1.17724
  -1   3  -2 9855.56  391.05   1-0.12259-0.00770 0.90263 0.62963-1.07228-1.25820
   1  -3   2 8281.07  283.53   1-0.01394-0.12883 0.62765 0.90065-1.25914-1.07321
   1  -3   2 9986.61  317.57   1-1.12974-1.24599-0.82022-0.54647 0.17458 0.35837
  -1   3  -210573.97  400.09   1-1.02087-0.90463-0.67576-0.94951 0.69332 0.50953
  -1   3  -2 9745.45  274.62   1-1.00060-0.88564 0.40943 0.13551-0.90039-1.08482
   1  -3   2 9998.59  303.67   1-0.83529-0.95025 0.17895 0.45287-1.11794-0.93352
   1   3   3  249.11   68.85   1-0.42694-0.53116 1.01547 0.71412 0.87527 1.08969
  -1   3  -3  350.46   74.96   1-0.19128-0.08369 1.05601 0.78758-0.90983-1.16287
   1  -3   3  381.84   72.33   1-0.07618-0.18377 0.78971 1.05815-1.16193-0.90890
  -1   3  -3  400.26   72.99   1-1.05446-0.94530-0.71212-0.98173 0.60044 0.34951
   1  -3   3  384.98   68.53   1-0.92861-1.03615 0.30103 0.57079-1.01321-0.76166
   1   3   4 9122.27  334.32   1-0.43785-0.53469 1.11537 0.80954 0.73742 1.01897
  -1   3  -4 9458.48  312.18   1-0.24565-0.14536 1.16375 0.89988-0.75159-1.07175
   1  -3   4 9042.82  280.26   1-0.12383-0.22413 0.90555 1.16942-1.06966-0.74952
   1  -3   4 9606.95  309.50   1-1.13049-1.23257-0.83615-0.57069 0.04886 0.36694
  -1   3  -4 9715.76  351.41   1-1.06937-0.96730-0.72919-0.99466 0.55160 0.23353
  -1   3  -4 8617.21  260.23   1-1.10819-1.00801 0.63388 0.36816-0.59131-0.90990
   1  -3   4 9271.57  272.72   1-0.98874-1.08886 0.39035 0.65596-0.92172-0.60303
  -1  -3  -5 6679.98  240.29   1-0.40790-0.31844 0.88952 1.19983 1.01090 0.66224
   1   3   5 6291.79  292.56   1-0.44198-0.53144 1.18466 0.87437 0.61706 0.96571
  -1   3  -5 6372.39  277.04   1-0.28781-0.19497 1.23670 0.97724-0.60604-0.99324
   1  -3   5 6902.87  270.20   1-0.15920-0.25220 0.98656 1.24585-0.99040-0.60314
   1  -3   5 6571.03  265.35   1-1.12827-1.22325-0.84057-0.57925-0.00092 0.38428
  -1   3  -5 6474.26  319.24   1-1.07603-0.98105-0.73708-0.99840 0.52765 0.14243
   1  -3   5 6778.54  278.12   1-1.02711-1.11982 0.45445 0.71590-0.84737-0.46156
  -1  -3  -646039.98  620.63   1-0.41574-0.33366 0.93771 1.25249 0.96301 0.54725
   1   3   645337.16  808.36   1-0.44213-0.52420 1.23380 0.91902 0.51168 0.92745
  -1   3  -644750.24  639.52   1-0.32059-0.23512 1.28507 1.03014-0.47471-0.92903
   1  -3   643963.80  692.82   1-1.12495-1.21284-0.84371-0.58653-0.04673 0.40562
  -1   3  -641207.19  889.73   1-1.07834-0.99046-0.73988-0.99705 0.51893 0.06657
   1   3   642000.62  736.78   1-1.05484-1.13662 0.91925 0.60673 0.14778 0.56527
  -1   3  -645719.06  577.46   1-1.13129-1.04596 0.76427 0.50679-0.34002-0.79287
   1  -3   642683.09  604.90   1-1.05168-1.13697 0.50001 0.75731-0.78961-0.33667
  -1  -3  -7  136.69   72.70   1-0.42057-0.34588 0.96959 1.28884 0.92874 0.44587
  -1   3  -7   76.21   60.32   1-0.34623-0.26812 1.31607 1.06566-0.35723-0.87865
   1  -3   7   50.60   63.37   1-1.12072-1.20152-0.84583-0.59280-0.08999 0.42950
   1   3   7   93.57   56.88   1-1.07602-1.15035 0.90349 0.58685 0.07380 0.55841
  -1   3  -7   96.25   51.23   1-1.12760-1.04972 0.80796 0.55460-0.23503-0.75501
  -1  -3  -8  700.61  104.74   1-0.42352-0.35620 0.99017 1.31391 0.90539 0.35540
  -1   3  -8  659.97   95.54   1-0.36649-0.29576 1.33484 1.08894-0.25188-0.84041
   1  -3   8  696.69   89.28   1-1.11563-1.18935-0.84712-0.59823-0.13153 0.45511
   1   3   8  599.59  106.43   1-1.09140-1.15831 0.88786 0.56710 0.01063 0.56238
  -1   3  -8  717.50   96.04   1-1.11822-1.04777 0.84216 0.59292-0.14101-0.72813
  -1  -3  -9 1103.85  117.08   1-0.42524-0.36531 1.00267 1.33088 0.89072 0.27362
  -1   3  -9 1426.37  120.55   1-0.38270-0.31934 1.34481 1.10343-0.15678-0.81242
   1  -3   9 1075.82  138.11   1-1.10973-1.17635-0.84765-0.60291-0.17186 0.48192
   1   3   9 1103.77  150.65   1-1.10302-1.16251 0.87223 0.54735-0.04570 0.57317
  -1   3  -9 1186.26   96.93   1-1.10494-1.04192 0.86919 0.62408-0.05602-0.71026
  -1  -3 -10   48.23   82.17   1-0.42611-0.37356 1.00914 1.34183 0.88296 0.19875
  -1   3 -10   18.39   51.74   1-0.39578-0.33979 1.34833 1.11145-0.07018-0.79293
  -1   3 -10   56.85   60.52   1-1.08890-1.03331 0.89071 0.64971 0.02159-0.69978
  -1  -3 -11 2443.91  175.71   1-0.42635-0.38118 1.01098 1.34815 0.88073 0.12941
  -1   3 -11 3048.22  174.89   1-0.40641-0.35779 1.34695 1.11460 0.00935-0.78050
  -1   3 -11 2850.05  156.10   1-1.07080-1.02265 0.90788 0.67100 0.09315-0.69534
  -1  -3 -12 7078.22  361.34   1-0.42611-0.38832 1.00913 1.35078 0.88297 0.06453
  -1   3 -12 8340.74  414.00   1-0.41509-0.37383 1.34177 1.11395 0.08306-0.77390
  -1   3 -12 6701.64  494.39   1-0.49392-0.45238 1.31518 1.08108 0.07664-0.77855
  -1   3 -12 6136.27  321.21   1-1.05111-1.01038 0.92153 0.68877 0.15972-0.69591
  -1   3 -13 5283.35  256.94   1-0.42216-0.38828 1.33351 1.11020 0.15191-0.77216
  -1  -3 -14   64.71   58.36   1-0.42443-0.40141 0.99676 1.34737 0.89770-0.05495
  -1   3 -14  -11.25   56.85   1-0.42790-0.40138 1.32269 1.10389 0.21668-0.77450
  -1   3 -14   12.19   64.17   1-0.59398-0.56710 1.25671 1.03070 0.21773-0.77174
  -1  -3 -15  600.62  104.17   1-0.42308-0.40743 0.98703 1.34212 0.90902-0.11075
  -1   3 -15  916.31  115.04   1-0.43245-0.41327 1.30981 1.09502 0.27736-0.78082
  -1   3 -15  768.25  127.07   1-0.63795-0.61840 1.22159 0.99962 0.28338-0.77323
  -1  -3 -16   12.40  103.61   1-0.42140-0.41313 0.97528 1.33484 0.92238-0.16449
  -1   3 -16   92.61   79.26   1-0.43607-0.42427 1.29484 1.08455 0.33579-0.78950
  -1  -3 -17  126.93   87.65   1-0.41940-0.41852 0.96167 1.32571 0.93746-0.21652
  -1   3 -17  138.08  142.35   1-0.43880-0.43438 1.27811 1.07228 0.39173-0.80068
  -1  -3 -18  308.56   87.57   1-0.41707-0.42357 0.94631 1.31483 0.95398-0.26712
  -1   3 -18  525.11  117.13   1-0.44073-0.44369 1.25969 1.05833 0.44551-0.81400
   1   4 -18   40.89   89.82   1-0.44069-0.69933 1.26012 0.95784 0.44433-0.75698
   1   4 -17   18.09   84.92   1-0.43862-0.68987 1.27944 0.97269 0.38754-0.74666
  -1  -4  17  -95.30  121.25   1-1.11131-0.86535-0.84758-0.53511-0.16169 0.97179
   1   4 -16  131.08   78.78   1-0.43563-0.67951 1.29697 0.98574 0.32808-0.73901
  -1  -4  16   75.95   84.54   1-1.11900-0.88013-0.84638-0.52976-0.10495 0.96138
   1   4 -15   68.57   77.51   1-0.43163-0.66812 1.31254 0.99683 0.26548-0.73450
  -1  -4  15  170.67   96.87   1-1.12501-0.89322-0.84367-0.52291-0.04617 0.95303
   1   4 -14 1214.68  133.27   1-0.42652-0.65574 1.32573 1.00618 0.20013-0.73291
  -1  -4  14 1032.03  160.25   1-1.12914-0.90444-0.83927-0.51436 0.01501 0.94708
   1   4 -14  831.06  167.34   1-0.63396-0.86292 1.22503 0.89881 0.27732-0.65348
   1   4 -13  495.22   86.67   1-0.41996-0.64181 1.33658 1.01250 0.12941-0.73652
  -1  -4  13  506.04  102.80   1-1.13115-0.91355-0.83295-0.50389 0.07904 0.94396
   1   4 -13  244.74   84.33   1-0.56984-0.79146 1.27337 0.94309 0.18271-0.68096
   1   4 -12 1480.98  171.87   1-0.41173-0.62621 1.34432 1.01572 0.05335-0.74547
  -1  -4  12 1353.65  219.80   1-1.13071-0.92019-0.82439-0.49119 0.14642 0.94420
   1   4 -12 1418.13  195.86   1-0.49557-0.70987 1.31443 0.98011 0.07889-0.71764
   1   4 -11  204.38   57.44   1-0.40143-0.60855 1.34817 1.01505-0.02913-0.76085
  -1  -4  11  289.19   91.83   1-1.12733-0.92392-0.81316-0.47581 0.21780 0.94843
   1   4 -10 1016.53  129.04   1-0.38854-0.58828 1.34696 1.00934-0.11943-0.78404
  -1  -4  10 1260.46  159.86   1-1.12039-0.92406-0.79868-0.45719 0.29392 0.95741
   1   4  -9    7.99   40.40   1-0.37228-0.56466 1.33899 0.99684-0.21921-0.81671
   1  -4  -9   32.93   47.22   1-1.12426-1.31922-0.80618-0.39185 0.25619-0.29264
  -1  -4   9   31.08   47.96   1-1.10894-0.91970-0.78016-0.43453 0.37570 0.97205
   1   4  -822796.93  479.90   1-0.35162-0.53662 1.32164 0.97496-0.33044-0.86083
   1  -4  -821366.96  652.94   1-1.12864-1.31650-0.81668-0.40649 0.19686-0.28482
  -1  -4   820005.44  597.88   1-1.09168-0.90954-0.75649-0.40672 0.46420 0.99341
   1   4  -7  380.95   81.43   1-0.32508-0.50272 1.29100 0.93980-0.45519-0.91847
  -1  -4   7  636.02   95.19   1-0.13337 0.04411 0.92782 1.27857-1.04925-0.58556
   1  -4  -7  570.58  101.52   1-1.13108-1.31185-0.82679-0.42075 0.12896-0.28559
  -1  -4   7  643.48   85.68   1-1.06675-0.89170-0.72615-0.37223 0.56061 1.02268
   1   4  -7  434.56   67.28   1-1.06562-1.24343 0.91188 0.55792 0.11159-0.34952
   1   4  -6 1812.22  155.54   1-0.29069-0.46095 1.24127 0.88556-0.59521-0.99138
  -1  -4   6 1497.30  147.09   1-0.10176 0.06842 0.85282 1.20814-1.11440-0.71783
   1  -4  -6 1850.89  174.32   1-1.13045-1.30413-0.83631-0.43441 0.04727-0.30013
  -1  -4   6 1952.64  160.51   1-1.03147-0.86351-0.68698-0.32892 0.66607 1.06099
   1   4  -6 2061.11  125.65   1-1.08238-1.25276 0.89755 0.53946 0.04884-0.34515
  -1  -4   6 1280.40  125.96   1-1.11915-0.94878 0.67267 1.03076-0.52399-0.13000
  -1   4   5   32.37   46.70   1-0.40527-0.23788 0.87420 0.47486 1.02522 1.30287
   1   4  -5   34.55   51.83   1-0.24637-0.40926 1.16507 0.80520-0.74929-1.07875
  -1  -4   5  -10.13   54.26   1-0.98221-0.82137-0.63623-0.27412 0.78104 1.10895
   1   4  -5   37.61   55.35   1-0.69735-0.85818-0.37746-0.73957 1.16223 0.83432
   1   4  -4 1069.73  142.47   1-0.18861-0.34420 1.05039 0.68594-0.91687-1.17921
  -1  -4   4 1263.47  124.46   1-0.00617 0.14941 0.60659 0.97104-1.26946-1.00713
  -1  -4   4 1239.12  109.72   1-0.91345-0.75973-0.56977-0.20348 0.90583 1.16659
   1   4  -4  949.02  126.53   1-0.61460-0.76831-0.30783-0.67412 1.22763 0.96685
   1   4  -4 1137.71  111.35   1-1.11299-1.26849 0.85440 0.48807-0.10394-0.36367
  -1  -4   4 1076.30  117.28   1-1.09929-0.94378 0.60778 0.97411-0.63381-0.37408
   1   4  -3  164.01   68.16   1-0.11602-0.26432 0.88708 0.51806-1.08589-1.28112
  -1  -4   3  174.45   56.62   1-0.81864-0.67205-0.48308-0.11261 1.03731 1.23093
   1   4  -3  251.51   67.18   1-0.50110-0.64769-0.21481-0.58527 1.29703 1.10341
   1   4  -3  205.86   55.71   1-1.12504-1.27313 0.82012 0.44968-0.20300-0.39560
  -1  -4   3  262.97   61.36   1-1.07313-0.92493 0.54419 0.91449-0.72924-0.53644
   1   4  -2 6260.85  259.60   1-0.03005-0.17105 0.67073 0.29715-1.23643-1.36454
  -1  -4   2 6345.03  242.07   1-0.69075-0.55129-0.37185 0.00279 1.16796 1.29446
   1   4  -2 6466.82  294.91   1-0.34992-0.48936-0.09456-0.46916 1.35947 1.23286
   1   4  -2 6973.86  221.32   1-1.13125-1.27189 0.76943 0.39487-0.32832-0.45379
  -1  -4   2 5936.77  295.31   1-1.01812-0.87733 0.43875 0.81320-0.86631-0.74063
   1  -4  -1 3821.54  196.39   1-0.81691-0.95536-0.48153-0.10042 1.03938 1.02797
  -1  -4   1 3609.65  169.99   1-0.52565-0.39331-0.23471 0.14410 1.28381 1.34317
   1   4  -1 3541.41  218.37   1-0.15792-0.29024 0.05305-0.32575 1.39707 1.33761
   1   4  -1 3113.41  207.36   1-1.12274-1.25594 0.68846 0.30977-0.49500-0.55333
  -1  -4   1 3706.61  212.86   1-0.90009-0.76674 0.26197 0.64057-1.04917-0.99062
   1  -4   015417.30  450.39   1-1.01777-1.14892-0.67251-0.29547 0.70100 0.75644
  -1   4   013675.97  471.55   1-0.37846-0.24714-0.11697-0.49387 1.35004 1.29404
  -1  -4   014383.59  358.82   1-0.32799-0.20279-0.07742 0.30559 1.36600 1.35833
  -1   4  -1 1670.08  137.44   1-0.01935 0.10327 0.64221 0.26966-1.25170-1.37702
   1  -4   1 1789.23  169.77   1-1.08595-1.21001-0.74921-0.37632 0.48881 0.61140
  -1   4  -1 1761.67  164.67   1-0.71044-0.58623-0.38864-0.76139 1.15056 1.02769
  -1  -4  -1 1834.89  119.69   1-0.11370 0.00436 0.08631 0.47354 1.39971 1.32488
  -1   4  -1 1674.42  128.65   1-0.90739-0.78445 0.27178-0.10128-1.04034-1.16358
  -1   4  -2 5168.27  228.67   1-0.08856 0.02676 0.82051 0.45253-1.13950-1.33194
   1  -4   2 5582.87  299.47   1-1.11267-1.22965-0.78583-0.41709 0.35208 0.54181
  -1   4  -2 5178.35  260.45   1-0.86652-0.74944-0.52629-0.89487 0.97555 0.78555
  -1   4  -2 4529.08  176.10   1-0.99837-0.88285 0.40578 0.03687-0.90451-1.09487
   1   4   3  376.79   69.67   1-0.40951-0.51314 0.89916 0.50284 1.00168 1.20971
  -1   4  -3  467.35   80.46   1-0.15064-0.04260 0.96735 0.60394-1.01048-1.27004
   1  -4   3  544.90   91.38   1-0.00814-0.11617 0.61194 0.97535-1.26689-1.00734
   1  -4   3  483.22   79.42   1-1.12452-1.23441-0.80672-0.44212 0.25334 0.51021
  -1   4  -3  376.54   99.04   1-0.94366-0.83371-0.59849-0.96289 0.85490 0.59776
  -1   4  -3  314.53   54.97   1-1.06010-0.95201 0.51675 0.15199-0.76726-1.02476
   1  -4   3  432.83   69.33   1-0.86784-0.97593 0.21976 0.58451-1.08541-0.82791
   1   4   4 3573.97  203.74   1-0.42653-0.52278 1.01232 0.61151 0.87911 1.15426
  -1   4  -4 4797.63  246.24   1-0.20389-0.10315 1.08218 0.72333-0.87571-1.20237
   1  -4   4 4605.91  209.98   1-0.05428-0.15502 0.73404 1.09290-1.19907-0.87241
   1  -4   4 4664.69  241.33   1-1.12970-1.23249-0.82013-0.45967 0.17518 0.49920
  -1   4  -4 4048.18  281.40   1-0.98472-0.88189-0.63875-0.99896 0.77580 0.45153
  -1   4  -4 4467.11  178.75   1-1.09865-0.99788 0.60605 0.24533-0.63655-0.96103
   1  -4   4 3750.52  200.24   1-0.93254-1.03322 0.30655 0.66715-1.00794-0.68331
   1   4   5  736.20  115.72   1-0.43629-0.52516 1.09785 0.69258 0.76413 1.10637
  -1   4  -5  836.94   94.89   1-0.24832-0.15489 1.16867 0.81439-0.74303-1.13680
   1  -4   5  796.03   92.54   1-0.09155-0.18499 0.82789 1.18217-1.13391-0.74014
   1  -4   5  897.53  104.33   1-1.13127-1.22697-0.82937-0.47305 0.10915 0.50030
  -1   4  -5  684.65  108.06   1-1.00735-0.91166-0.66171-1.01803 0.72588 0.33473
  -1   4  -5  842.86   94.39   1-1.12036-1.02700 0.67770 0.32110-0.51486-0.90647
   1  -4   5  700.08   82.30   1-0.97743-1.07069 0.37268 0.72913-0.94089-0.54914
  -1   4  -617116.55  400.47   1-0.28476-0.19877 1.23180 0.88188-0.61734-1.07810
   1  -4   617032.44  481.97   1-1.13055-1.21915-0.83596-0.48379 0.05077 0.50907
  -1   4  -618158.95  364.52   1-1.12988-1.04398 0.73493 0.38246-0.40345-0.86220
  -1   4  -7 2286.26  159.50   1-0.31470-0.23609 1.27704 0.93163-0.49968-1.02756
   1  -4   7 2418.55  206.00   1-1.12818-1.20968-0.84069-0.49267-0.00249 0.52294
  -1   4  -7 2009.52  124.39   1-1.13081-1.05233 0.78085 0.43249-0.30184-0.82771
  -1   4  -8  521.66   86.23   1-0.33924-0.26798 1.30833 0.96745-0.39080-0.98578
   1  -4   8  552.40   89.55   1-1.12448-1.19891-0.84402-0.50014-0.05218 0.54039
   1   4   8  425.57   84.00   1-1.05900-1.12532 0.91655 0.50079 0.13415 0.68000
  -1   4  -8  502.64   80.59   1-1.12557-1.05453 0.81790 0.47366-0.20896-0.80197
  -1  -4  -9 1652.66  130.88   1-0.40570-0.34636 0.87667 1.29987 1.02294 0.41224
  -1   4  -9 1633.18  151.82   1-0.35940-0.29552 1.32895 0.99259-0.29026-0.95235
   1  -4   9 1805.44  209.67   1-1.11967-1.18701-0.84619-0.50645-0.09929 0.56042
   1   4   9 1364.83  161.28   1-1.07965-1.13854 0.90019 0.48031 0.05976 0.67274
  -1   4  -9 1719.31  122.70   1-1.11589-1.05227 0.84797 0.50785-0.12367-0.78381
  -1  -4 -10 1000.08  119.85   1-0.40845-0.35648 0.89277 1.32044 1.00781 0.33000
  -1   4 -10 1165.00  121.33   1-0.37604-0.31953 1.34135 1.00951-0.19727-0.92647
   1  -4  10 1010.81  156.60   1-1.11383-1.17409-0.84737-0.51177-0.14449 0.58237
  -1   4 -10 1143.45  245.87   1-1.10286-1.04668 0.87247 0.53647-0.04486-0.77213
  -1  -4 -11  164.37   73.84   1-0.41010-0.36552 0.90268 1.33483 0.99826 0.25334
  -1   4 -11  326.07   97.12   1-0.38982-0.34068 1.34732 1.01999-0.11093-0.90724
  -1   4 -11  249.20   73.96   1-1.08730-1.03856 0.89247 0.56059 0.02844-0.76595
  -1  -4 -12   -9.65   65.38   1-0.41091-0.37371 0.90761 1.34423 0.99344 0.18141
  -1   4 -12  -35.10   70.37   1-0.40126-0.35949 1.34818 1.02538-0.03039-0.89382
  -1   4 -12   27.45   68.38   1-1.06972-1.02839 0.90875 0.58098 0.09707-0.76445
  -1  -4 -13 3040.40  195.37   1-0.41105-0.38123 0.90846 1.34957 0.99261 0.11346
  -1   4 -13 2278.36  175.09   1-0.41076-0.37636 1.34491 1.02662 0.04512-0.88541
  -1  -4 -14  418.65  104.64   1-0.41063-0.38819 0.90588 1.35146 0.99514 0.04888
  -1   4 -14  218.54   68.49   1-0.41863-0.39159 1.33819 1.02443 0.11630-0.88133
  -1   4 -14  310.01  111.65   1-0.52231-0.49498 1.30130 0.98021 0.11563-0.87962
  -1  -4 -15  378.05   84.75   1-0.40971-0.39466 0.90036 1.35042 1.00051-0.01284
  -1   4 -15  382.24   97.57   1-0.42510-0.40543 1.32857 1.01932 0.18374-0.88101
  -1   4 -15  175.44   80.61   1-0.57400-0.55400 1.27061 0.95357 0.18871-0.87368
  -1  -4 -16    8.70   84.83   1-0.40835-0.40068 0.89223 1.34677 1.00831-0.07215
  -1   4 -16  -15.15   85.12   1-0.43029-0.41790 1.31654 1.01125 0.24723-0.88446
  -1   4 -16   90.51   65.66   1-0.62177-0.60910 1.23528 0.92228 0.25893-0.87059
  -1  -4 -17  711.57   89.11   1-0.40658-0.40628 0.88178 1.34080 1.01819-0.12940
  -1   4 -17  672.71  110.97   1-0.43448-0.42947 1.30212 1.00132 0.30860-0.89020
  -1   4 -17  545.42  111.46   1-0.66595-0.66061 1.19558 0.88663 0.32659-0.87007
   1   5 -18  265.09  103.93   1-0.43770-0.69574 1.28568 0.88844 0.36738-0.84034
  -1  -5  18  110.03   86.94   1-1.10810-0.85576-0.84767-0.44434-0.18198 1.02459
   1   5 -17   -7.28   88.31   1-0.43426-0.68493 1.30303 0.90129 0.30509-0.83551
  -1  -5  17  133.73  104.13   1-1.11640-0.87115-0.84699-0.43951-0.12578 1.01364
   1   5 -16  -26.82   63.52   1-0.42973-0.67301 1.31809 0.91189 0.23979-0.83370
  -1  -5  16   17.85  100.80   1-1.12302-0.88487-0.84485-0.43323-0.06785 1.00443
   1   5 -15  -65.92   62.58   1-0.42404-0.66011 1.33047 0.92045 0.17199-0.83461
  -1  -5  15   46.53   74.48   1-1.12784-0.89677-0.84111-0.42535-0.00793 0.99721
   1   5 -14 1275.41  155.40   1-0.41684-0.64554 1.34013 0.92559 0.09919-0.84030
  -1  -5  14 1431.99  221.29   1-1.13065-0.90667-0.83560-0.41569 0.05431 0.99231
   1   5 -14  973.70  180.51   1-0.54149-0.77000 1.29076 0.86945 0.14242-0.79417
   1   5 -13  412.98  108.72   1-0.40794-0.62928 1.34634 0.92729 0.02168-0.85070
  -1  -5  13  318.92  105.12   1-1.13119-0.91432-0.82808-0.40402 0.11926 0.99012
   1   5 -12 1434.14  126.53   1-0.39704-0.61100 1.34838 0.92481-0.06129-0.86657
  -1  -5  12  843.72  135.19   1-1.12914-0.91935-0.81822-0.39003 0.18736 0.99107
   1   5 -11  313.17   74.12   1-0.38368-0.59027 1.34522 0.91713-0.15064-0.88881
  -1  -5  11  364.42   83.51   1-1.12399-0.92129-0.80562-0.37328 0.25913 0.99570
   1   5 -10 1381.97  126.21   1-0.36731-0.56654 1.33545 0.90284-0.24733-0.91840
  -1  -5  10 1675.70  188.14   1-1.11513-0.91952-0.78973-0.35325 0.33518 1.00460
   1   5  -9  806.59  107.22   1-0.34722-0.53907 1.31712 0.87998-0.35238-0.95633
   1  -5  -9  383.92   98.49   1-1.12927-1.32494-0.81866-0.30933 0.18460-0.35828
  -1  -5   9  616.13  121.29   1-1.10169-0.91316-0.76981-0.32918 0.41620 1.01848
   1   5  -9  663.94   85.12   1-1.05278-1.24486 0.92052 0.47979 0.15441-0.44686
   1   5  -8   -8.32   55.22   1-0.32246-0.50694 1.28755 0.84590-0.46665-1.00349
  -1  -5   8   41.73   65.56   1-1.08247-0.90103-0.74489-0.30012 0.50293 1.03807
   1   5  -8   15.79   53.69   1-1.06970-1.25434 0.90876 0.46391 0.09715-0.43698
   1   5  -7   65.92   45.86   1-0.29190-0.46902 1.24319 0.79701-0.59061-1.06034
   1  -5  -7   24.58   54.84   1-1.12962-1.31113-0.83835-0.33731 0.02556-0.38305
  -1  -5   7    7.23   59.11   1-1.05586-0.88151-0.71368-0.26477 0.59613 1.06413
   1   5  -7   97.27   58.47   1-1.08569-1.26289 0.89419 0.44522 0.03526-0.43174
   1   5  -6  -25.26   49.13   1-0.25425-0.42400 1.17946 0.72876-0.72373-1.12636
  -1  -5   6   20.42   40.85   1-0.03280 0.13694 0.67800 1.12829-1.23239-0.82931
  -1  -5   6   38.94   52.47   1-1.01966-0.85240-0.67447-0.22141 0.69638 1.09724
   1   5  -6   36.92   39.58   1-1.10051-1.27029 0.87600 0.42291-0.03263-0.43252
  -1  -5   5  -17.30   53.77   1-0.97116-0.81109-0.62528-0.16818 0.80338 1.13727
   1   5  -5   56.94   47.25   1-1.11368-1.27602 0.85293 0.39572-0.10850-0.44125
  -1  -5   5   37.06   54.17   1-1.07068-0.90819 0.53887 0.99585-0.73676-0.40375
   1   5  -4 6970.82  328.05   1-0.15352-0.30867 0.97384 0.51442-1.00380-1.27266
  -1  -5   4 8704.82  353.41   1-0.90627-0.75333-0.56304-0.10176 0.91717 1.18393
   1   5  -4 7746.31  360.27   1-0.52585-0.67880-0.23487-0.69615 1.28368 1.01692
   1   5  -4 8948.58  332.12   1-1.12432-1.27923 0.82304 0.36171-0.19512-0.46074
  -1  -5   4 9100.61  342.07   1-1.04360-0.88853 0.48451 0.94565-0.80974-0.54387
   1   5  -3  409.86   73.68   1-0.08943-0.23728 0.82265 0.35866-1.13788-1.33963
  -1  -5   3  399.40   59.52   1-0.82079-0.67497-0.48500-0.01954 1.03471 1.23433
   1   5  -3  431.27   78.28   1-0.41415-0.55997-0.14518-0.61064 1.33677 1.13714
   1  -5  -3  375.31   70.77   1-0.12856-0.28202 0.07516 0.55969 1.39907 1.25967
   1   5  -3  401.63   71.65   1-1.13066-1.27813 0.78311 0.31766-0.29648-0.49497
  -1  -5   3  377.85   71.47   1-0.99782-0.85017 0.40489 0.87019-0.90552-0.70677
   1   5  -2  176.17   60.51   1-0.01861-0.15917 0.64022 0.17166-1.25273-1.38735
  -1  -5   2  213.06   57.22   1-0.71052-0.57182-0.38871 0.08092 1.15049 1.28297
   1  -5  -2  208.40   52.31   1-0.52433-0.67067-0.23363 0.24664 1.28454 1.21199
   1   5  -2  157.05   65.74   1-0.27330-0.41198-0.03501-0.50460 1.37971 1.24707
   1   5  -2  144.58   46.09   1-1.12916-1.26920 0.72780 0.25823-0.41817-0.54953
   1  -5  -112602.48  395.78   1-0.82365-0.96287-0.48755-0.01145 1.03123 1.02582
  -1  -5   112057.16  341.17   1-0.57327-0.44169-0.27365 0.20016 1.25539 1.32076
   1   5  -111762.76  440.80   1-0.10259-0.23414 0.09463-0.37916 1.40003 1.33453
   1   5  -113849.14  341.70   1-1.11256-1.24518 0.64815 0.17446-0.56715-0.63138
   1  -5   0 2404.84  187.24   1-0.98152-1.11362-0.63555-0.16363 0.78245 0.84417
  -1  -5   0 2685.39  155.05   1-0.41149-0.28705-0.14307 0.33491 1.33782 1.33604
  -1   5   0 2395.13  221.21   1-0.20341-0.07133 0.01855-0.45333 1.39206 1.33001
   1   5   0 2556.91  174.56   1-1.06710-1.19248 0.53125 0.05349-0.74739-0.74475
  -1   5   0 2369.89  170.87   1-0.83203-0.70112 0.17496-0.29725-1.12100-1.18306
  -1   5  -1 1852.49  154.97   1-0.01163 0.11143 0.62141 0.15388-1.26224-1.39408
   1  -5   1 1924.75  168.14   1-1.05578-1.18054-0.71360-0.24571 0.59637 0.72489
  -1   5  -1 1681.31  172.34   1-0.51283-0.38786-0.22430-0.69204 1.29083 1.16198
  -1  -5  -1 1917.47  124.93   1-0.23465-0.11734-0.00530 0.47691 1.38724 1.31845
   1   5   1 1363.77  148.64   1-0.96866-1.08661 0.35927-0.12264-0.95508-0.88531
  -1   5  -1 2079.91  135.23   1-0.92947-0.80598 0.30223-0.16583-1.01206-1.14125
  -1   5  -214316.21  414.07   1-0.07028 0.04548 0.77487 0.31191-1.17226-1.37120
  -1   5  -212242.73  476.39   1-0.70044-0.58259-0.38010-0.84366 1.15951 0.96351
  -1   5  -3  105.60   62.43   1-0.12521-0.01673 0.90878 0.45039-1.06676-1.33282
   1  -5   3   70.76   53.37   1-1.11296-1.22355-0.78628-0.32668 0.35015 0.61296
  -1   5  -3   52.57   48.55   1-1.05762-0.94898 0.51175 0.05199-0.77400-1.03743
   1  -5   3   60.82   41.21   1-0.80778-0.91643 0.14568 0.60544-1.14271-0.87928
  -1   5  -4  199.14   77.86   1-0.17476-0.07358 1.02074 0.56691-0.95242-1.28559
   1  -5   4  143.55   64.90   1-1.12363-1.22713-0.80488-0.34942 0.26299 0.59294
  -1   5  -4  145.41   54.26   1-0.87793-0.77434-0.53675-0.99196 0.95952 0.62925
  -1   5  -4  168.50   55.29   1-1.09354-0.99218 0.59249 0.13678-0.65776-0.98813
  -1   5  -5  468.54   89.63   1-0.21825-0.12437 1.11116 0.66189-0.83502-1.23530
   1  -5   5  417.85   90.83   1-1.12907-1.22547-0.81799-0.36668 0.18882 0.58591
  -1   5  -5  359.31   99.43   1-0.91940-0.82294-0.57538-1.02640 0.89620 0.49880
  -1   5  -5  333.91   57.38   1-1.11584-1.02190 0.65981 0.20821-0.54689-0.94440
  -1   5  -624937.38  501.97   1-0.25559-0.16908 1.18186 0.73696-0.71930-1.18652
   1  -5   626916.87  638.16   1-1.13116-1.22047-0.82753-0.38037 0.12339 0.58762
  -1   5  -629027.41  469.91   1-1.12756-1.04105 0.71543 0.26796-0.44308-0.90772
  -1   5  -7   51.78   56.86   1-0.28754-0.20840 1.23628 0.79589-0.60701-1.14135
   1  -5   7  115.37   52.77   1-1.13089-1.21311-0.83459-0.39156 0.06407 0.59545
  -1   5  -7   84.58   44.15   1-1.13127-1.05220 0.76141 0.31805-0.34644-0.87821
  -1   5  -8 2819.37  174.52   1-0.31463-0.24286 1.27692 0.84106-0.50001-1.10144
   1  -5   8 2630.12  246.81   1-1.12883-1.20397-0.83976-0.40088 0.00916 0.60768
  -1   5  -8 2714.17  147.20   1-1.12896-1.05733 0.79948 0.36024-0.25657-0.85548
  -1   5  -9  193.53   93.48   1-0.33752-0.27312 1.30634 0.87500-0.39884-1.06739
   1  -5   9  266.95   79.72   1-1.12531-1.19336-0.84345-0.40872-0.04246 0.62319
   1   5   9  262.06   63.97   1-1.05258-1.11088 0.92064 0.40577 0.15504 0.76213
  -1   5  -9  284.87   60.88   1-1.12204-1.05782 0.83108 0.39596-0.17286-0.83890
  -1   5 -10 1909.04  151.76   1-0.35687-0.29984 1.32667 0.89984-0.30354-1.03919
   1  -5  10 1648.73  203.38   1-1.12054-1.18150-0.84590-0.41531-0.09161 0.64118
  -1   5 -10 1567.14  119.10   1-1.11153-1.05476 0.85737 0.42637-0.09462-0.82779
  -1   5 -11  731.61  117.78   1-0.37322-0.32355 1.33960 0.91729-0.21381-1.01657
   1  -5  11  702.34  140.33   1-1.11462-1.16850-0.84727-0.42082-0.13884 0.66110
  -1   5 -11  705.41   96.52   1-1.09820-1.04886 0.87923 0.45235-0.02117-0.82147
  -1   5 -12   31.77   99.48   1-0.38703-0.34474 1.34650 0.92870-0.12923-0.99910
   1  -5  12  -35.82   73.45   1-1.10767-1.15445-0.84767-0.42537-0.18456 0.68252
  -1   5 -12  -20.25   69.32   1-1.08257-1.04067 0.89737 0.47461 0.04808-0.81934
  -1   5 -13 2359.58  191.07   1-0.39870-0.36377 1.34838 0.93511-0.04930-0.98629
  -1   5 -13 1884.73  162.07   1-1.06501-1.03053 0.91233 0.49369 0.11370-0.82085
  -1   5 -14   80.03   62.42   1-0.40852-0.38097 1.34608 0.93733 0.02643-0.97766
  -1   5 -15   27.66   60.03   1-0.41676-0.39657 1.34021 0.93597 0.09846-0.97274
  -1   5 -15  -45.25   97.36   1-0.51076-0.49030 1.30718 0.89507 0.09967-0.96850
  -1   5 -16   90.02   72.22   1-0.42360-0.41078 1.33123 0.93151 0.16718-0.97113
  -1   5 -16   53.86   85.24   1-0.56496-0.55183 1.27652 0.86845 0.17571-0.95959
  -1   5 -17   -5.86   94.40   1-0.42920-0.42375 1.31949 0.92429 0.23297-0.97245
   1   6 -17   23.60   98.74   1-0.42906-0.67935 1.31985 0.82388 0.23118-0.91610
  -1  -6  17   24.69  151.56   1-1.11974-0.87520-0.84617-0.34370-0.09873 1.04663
   1   6 -16   67.34   78.35   1-0.42305-0.66597 1.33213 0.83164 0.16125-0.91891
  -1  -6  16  -53.45   97.32   1-1.12550-0.88806-0.84331-0.33670-0.04018 1.03804
   1   6 -15  720.38  125.67   1-0.41560-0.65116 1.34131 0.83630 0.08778-0.92527
  -1  -6  15  475.13  107.14   1-1.12939-0.89904-0.83882-0.32806 0.02025 1.03134
   1   6 -14 1941.99  240.12   1-0.40653-0.63472 1.34692 0.83739 0.01028-0.93566
  -1  -6  14 1389.28  231.59   1-1.13119-0.90793-0.83252-0.31761 0.08286 1.02681
   1   6 -13  116.83   61.14   1-0.39556-0.61637 1.34830 0.83426-0.07175-0.95060
  -1  -6  13  132.73   93.13   1-1.13066-0.91449-0.82417-0.30512 0.14797 1.02477
   1   6 -12  697.72  131.33   1-0.38236-0.59581 1.34466 0.82609-0.15890-0.97064
  -1  -6  12  295.99   99.30   1-1.12746-0.91838-0.81348-0.29029 0.21594 1.02559
   1   6 -11 2533.00  193.36   1-0.36653-0.57260 1.33485 0.81177-0.25171-0.99634
  -1  -6  11 1953.60  188.25   1-1.12114-0.91915-0.80006-0.27273 0.28721 1.02971
   1   6 -10  287.64   89.40   1-0.34755-0.54626 1.31748 0.78988-0.35070-1.02822
  -1  -6  10  281.58  105.59   1-1.11111-0.91622-0.78343-0.25195 0.36223 1.03760
   1   6 -10  137.61   48.33   1-1.05113-1.25005 0.92151 0.38990 0.15962-0.51468
   1   6  -9  370.14   76.35   1-0.32485-0.51619 1.29069 0.75857-0.45620-1.06661
   1  -6  -9  373.91  101.53   1-1.13110-1.32748-0.82700-0.22268 0.12739-0.40956
  -1  -6   9  454.80  110.79   1-1.09660-0.90880-0.76293-0.22731 0.44152 1.04974
   1   6  -9  459.68   73.64   1-1.06784-1.25933 0.91021 0.37448 0.10378-0.50339
   1   6  -8 4745.38  346.02   1-0.29772-0.48169 1.25221 0.71557-0.56822-1.11152
   1  -6  -8 4327.35  361.06   1-1.13030-1.31959-0.83673-0.23655 0.04291-0.42690
  -1  -6   8 5609.79  441.52   1-1.07658-0.89587-0.73775-0.19798 0.52557 1.06666
   1   6  -8 6316.18  397.68   1-1.08350-1.26754 0.89645 0.35660 0.04434-0.49569
   1   6  -7 3746.17  231.49   1-0.26543-0.44203 1.19929 0.65813-0.68614-1.16234
   1  -6  -7 3040.60  228.74   1-1.12400-1.30622-0.84431-0.24827-0.05744-0.46011
  -1  -6   7 3481.57  253.75   1-1.04972-0.87608-0.70682-0.16291 0.61485 1.08879
   1   6  -7 4293.78  180.69   1-1.09786-1.27450 0.87968 0.33571-0.01954-0.49246
   1   6  -6  111.09   76.07   1-0.22772-0.39703 1.12974 0.58446-0.80709-1.21668
  -1  -6   6  171.74   66.30   1-1.01424-0.84770-0.66882-0.12077 0.70960 1.11641
   1   6  -6  203.82   61.30   1-1.11064-1.27982 0.85913 0.31104-0.08903-0.49481
   1   6  -5  821.01  126.35   1-0.18332-0.34532 1.03915 0.48931-0.93065-1.27313
  -1  -6   5  924.35  112.84   1-0.96824-0.80893-0.62240-0.07030 0.80912 1.14901
   1   6  -4  564.88  106.45   1-0.13264-0.28735 0.92612 0.37172-1.05084-1.32620
  -1  -6   4  597.42   85.16   1-0.90858-0.75639-0.56519-0.00892 0.91355 1.18631
   1  -6  -4  534.58   83.34   1-0.08262-0.24397 0.10953 0.69325 1.40025 1.19975
   1   6  -4  756.03   92.16   1-1.12865-1.28298 0.80157 0.24524-0.25132-0.52283
  -1  -6   4  562.43   92.23   1-0.97394-0.81942 0.36730 0.92344-0.94662-0.67480
   1   6  -3  967.88  120.12   1-0.07652-0.22393 0.79057 0.23160-1.16134-1.36959
  -1  -6   3  912.81  114.04   1-0.83255-0.68749-0.49553 0.06491 1.02022 1.22583
   1  -6  -3 1134.19  128.84   1-0.37551-0.52973-0.11465 0.46486 1.35107 1.21772
   1   6  -3  912.90  136.67   1-0.33033-0.47537-0.07925-0.63962 1.36533 1.15951
   1   6  -3  952.59  127.43   1-1.13127-1.27815 0.76040 0.19995-0.34868-0.55306
  -1  -6   3  986.77  101.47   1-0.91361-0.76651 0.28025 0.84054-1.03263-0.82794
   1   6  -2 6485.16  265.11   1-0.01682-0.15694 0.63541 0.07187-1.25520-1.39634
   1  -6  -2 6568.76  273.08   1-0.65021-0.79732-0.33759 0.23767 1.20116 1.13461
   1   6  -2 6859.57  375.25   1-0.19826-0.33617 0.02247-0.54209 1.39275 1.25406
   1   6  -2 5188.63  199.99   1-1.12614-1.26559 0.70640 0.14184-0.46082-0.59807
   1  -6  -110708.13  404.21   1-0.85120-0.99119-0.51235 0.05873 0.99624 0.99681
  -1  -6   110822.63  345.35   1-0.62217-0.49137-0.31414 0.25466 1.22220 1.29355
   1   6  -1 8945.59  271.77   1-1.10827-1.24030 0.63415 0.06546-0.59086-0.66098
   1  -6   0 7693.04  350.52   1-0.97252-1.10538-0.62662-0.05970 0.80068 0.86839
  -1  -6   0 7786.04  268.38   1-0.48787-0.36419-0.20412 0.36885 1.30378 1.30799
   1   6   0 7091.27  335.04   1-1.07001-1.19484 0.53745-0.03530-0.73875-0.74205
  -1   6   0 7626.47  256.94   1-0.87520-0.74373 0.22922-0.33799-1.07752-1.14549
  -1   6  -1  611.48   87.20   1-0.01111 0.11239 0.61999 0.05749-1.26294-1.40129
   1  -6   1  711.11  116.86   1-1.04050-1.16599-0.69670-0.13382 0.64150 0.77596
  -1   6  -1  595.64  107.75   1-0.34790-0.22217-0.09298-0.65565 1.36010 1.22487
  -1  -6  -1  709.10   82.16   1-0.34021-0.22367-0.08696 0.49024 1.36243 1.29969
   1   6   1  522.25  105.81   1-0.99939-1.11679 0.40745-0.16946-0.90263-0.83881
  -1   6  -1  573.77   83.58   1-0.95321-0.82916 0.33627-0.22679-0.97870-1.11381
  -1   6  -2 6658.03  346.03   1-0.06171 0.05450 0.75309 0.19515-1.18684-1.39230
   1  -6   2 7789.50  387.98   1-1.08010-1.19850-0.74199-0.18325 0.51224 0.71385
  -1   6  -2 5584.20  346.35   1-0.54144-0.42283-0.24757-0.80613 1.27479 1.07281
  -1  -6  -2 6042.57  250.43   1-0.18688-0.07746 0.03112 0.61254 1.39416 1.26426
  -1   6  -2 6916.79  226.14   1-1.01452-0.89791 0.43262-0.12628-0.87356-1.07580
   1   6   2 6189.27  284.29   1-0.88596-0.99595 0.24324-0.33782-1.06558-0.93462
  -1   6  -3  122.11   53.55   1-0.11030-0.00138 0.87341 0.32004-1.09750-1.37007
   1  -6   3  119.99   61.26   1-1.10344-1.21475-0.77225-0.21765 0.40695 0.67569
  -1   6  -3   88.75   39.33   1-1.06028-0.95109 0.51713-0.03762-0.76675-1.03612
  -1   6  -4  869.59  108.18   1-0.15557-0.05395 0.97845 0.42965-0.99899-1.33867
   1  -6   4  785.39  127.92   1-1.11740-1.22161-0.79345-0.24300 0.31845 0.65434
  -1   6  -4  652.26  121.86   1-0.75914-0.65478-0.43067-0.98087 1.10353 0.76727
  -1   6  -4  996.57   88.14   1-1.09241-0.99046 0.58958 0.03887-0.66224-0.99851
  -1   6  -5  801.81  101.92   1-0.19673-0.10241 1.06740 0.52317-0.89526-1.30206
   1  -6   5  836.08  133.52   1-1.12553-1.22265-0.80889-0.26258 0.24172 0.64475
  -1   6  -5  785.96  142.68   1-0.81762-0.72039-0.48217-1.02820 1.03852 0.63513
  -1   6  -5 1022.63   91.33   1-1.11360-1.01908 0.65175 0.10515-0.56095-0.96435
  -1   6  -6 1328.86  150.11   1-0.23345-0.14643 1.14078 0.60111-0.78972-1.26364
   1  -6   6 1140.65  146.78   1-1.12978-1.21983-0.82041-0.27825 0.17337 0.64355
  -1   6  -6 1096.73   94.70   1-1.12581-1.03872 0.70448 0.16201-0.46454-0.93507
  -1   6  -7  726.63  119.00   1-0.26562-0.18596 1.19963 0.66425-0.68548-1.22626
   1  -6   7  691.89  122.78   1-1.13127-1.21422-0.82912-0.29110 0.11113 0.64845
  -1   6  -7  552.57   87.07   1-1.13091-1.05124 0.74913 0.21077-0.37338-0.91105
  -1   6  -8   24.12   87.51   1-0.29384-0.22155 1.24623 0.71537-0.58320-1.19110
   1  -6   8  -20.25   70.94   1-1.13063-1.20649-0.83569-0.30181 0.05345 0.65791
  -1   6  -8   20.70   63.46   1-1.13037-1.05814 0.78690 0.25266-0.28742-0.89222
  -1   6  -9  685.13  108.50   1-0.31832-0.25340 1.28200 0.75567-0.48443-1.15944
   1  -6   9  634.50  118.04   1-1.12828-1.19704-0.84056-0.31083-0.00076 0.67083
  -1   6  -9  896.92  100.60   1-1.12535-1.06054 0.81887 0.28875-0.20636-0.87829
  -1   6 -10    5.78   54.38   1-0.33947-0.28191 1.30859 0.78678-0.38972-1.13183
   1  -6  10   18.46   88.93   1-1.12447-1.18614-0.84402-0.31844-0.05230 0.68643
  -1   6 -10   20.14   66.51   1-1.11673-1.05937 0.84593 0.31993-0.12980-0.86886
  -1   6 -11  330.40  145.57   1-0.35769-0.30751 1.32743 0.81013-0.29923-1.10845
   1  -6  11  235.06   76.26   1-1.11939-1.17396-0.84627-0.32483-0.10173 0.70415
  -1   6 -11  175.61   57.00   1-1.10519-1.05525 0.86881 0.34693-0.05731-0.86350
  -1   6 -12 2410.68  254.21   1-0.37337-0.33056 1.33971 0.82693-0.21292-1.08925
   1  -6  12 2013.27  261.07   1-1.11311-1.16061-0.84744-0.33015-0.14948 0.72354
  -1   6 -12 2170.09  187.34   1-1.09118-1.04868 0.88810 0.37034 0.01155-0.86177
  -1   6 -13  843.19  113.13   1-0.38682-0.35138 1.34642 0.83817-0.13060-1.07404
  -1   6 -13  812.85  110.22   1-1.07511-1.04006 0.90427 0.39063 0.07717-0.86328
  -1   6 -14  643.69   99.61   1-0.39833-0.37025 1.34840 0.84466-0.05200-1.06254
  -1   6 -14  600.24  112.72   1-1.05726-1.02962 0.91771 0.40818 0.13993-0.86765
  -1   6 -15  105.96   77.08   1-0.40812-0.38742 1.34626 0.84705 0.02316-1.05449
  -1   6 -16    8.61   69.43   1-0.41641-0.40307 1.34055 0.84586 0.09519-1.04957
  -1   6 -16   67.25  122.12   1-0.51026-0.49668 1.30744 0.80429 0.09898-1.04210
   1   7 -16  423.79  100.00   1-0.41601-0.65841 1.34094 0.74547 0.09147-0.99515
  -1  -7  16  506.09  153.72   1-1.12693-0.89020-0.84209-0.24048-0.02149 1.06266
   1   7 -15 1627.01  167.85   1-0.40708-0.64212 1.34670 0.74671 0.01470-1.00481
  -1  -7  15 1168.18  160.30   1-1.13016-0.90053-0.83712-0.23136 0.03894 1.05596
   1   7 -14  969.12  126.84   1-0.39640-0.62406 1.34836 0.74385-0.06581-1.01821
  -1  -7  14  949.87  152.59   1-1.13129-0.90875-0.83033-0.22043 0.10137 1.05125
   1   7 -13   54.59   69.25   1-0.38372-0.60401 1.34525 0.73622-0.15041-1.03571
  -1  -7  13    1.69   68.28   1-1.13007-0.91462-0.82152-0.20748 0.16605 1.04878
   1   7 -12  304.60   97.18   1-0.36873-0.58166 1.33651 0.72296-0.23942-1.05762
  -1  -7  12  461.97   98.63   1-1.12620-0.91784-0.81042-0.19224 0.23329 1.04888
   1   7 -11 1263.19  179.48   1-0.35109-0.55665 1.32112 0.70304-0.33308-1.08416
  -1  -7  11  900.76  145.59   1-1.11927-0.91800-0.79669-0.17436 0.30341 1.05186
   1   7 -10  -59.22   46.90   1-0.33041-0.52859 1.29777 0.67517-0.43150-1.11547
  -1  -7  10  -40.91   55.32   1-1.10876-0.91457-0.77989-0.15342 0.37678 1.05809
   1   7 -10  -26.22   66.03   1-1.06183-1.26015 0.91462 0.28801 0.12466-0.55553
   1   7  -9 4874.84  355.16   1-0.30623-0.49705 1.26494 0.63783-0.53451-1.15137
  -1  -7   9 3914.82  329.15   1-1.09399-0.90690-0.75949-0.12887 0.45376 1.06792
   1   7  -9 4644.44  300.81   1-1.07751-1.26840 0.90215 0.27142 0.06806-0.54500
   1   7  -8   52.53   79.69   1-0.27812-0.46156 1.22089 0.58926-0.64158-1.19132
   1  -7  -8   22.98   53.01   1-1.12793-1.31794-0.84101-0.14583-0.00657-0.47045
  -1  -7   8    8.47   46.18   1-1.07412-0.89411-0.73480-0.10003 0.53469 1.08170
   1   7  -8    2.54   61.59   1-1.09195-1.27541 0.88721 0.25235 0.00816-0.53777
   1   7  -7 4592.85  290.45   1-0.24605-0.42221 1.16447 0.52879-0.75033-1.23355
   1  -7  -7 2924.53  227.13   1-1.11749-1.30042-0.84676-0.15573-0.11729-0.51402
  -1  -7   7 3834.16  283.82   1-1.04804-0.87513-0.70497-0.06606 0.61981 1.09969
   1   7  -7 3599.32  200.83   1-1.10490-1.28093 0.86928 0.23031-0.05573-0.53454
   1   7  -6  792.00  120.12   1-0.20900-0.37787 1.09259 0.45235-0.86145-1.27756
  -1  -7   6 1020.17  152.83   1-1.01440-0.84858-0.66899-0.02594 0.70922 1.12196
   1   7  -6  797.41  120.25   1-1.11600-1.28460 0.84770 0.20461-0.12451-0.53618
   1   7  -5 2002.43  157.63   1-0.16730-0.32887 1.00448 0.35966-0.97087-1.31987
  -1  -7   5 2489.97  218.68   1-0.97187-0.81332-0.62597 0.02110 0.80198 1.14787
   1  -7  -5 2301.16  203.51   1-0.09506-0.26429 0.10026 0.78319 1.40016 1.13856
   1   7  -4  385.28   92.28   1-0.12132-0.27558 0.89962 0.25023-1.07494-1.35683
  -1  -7   4  393.02   80.70   1-0.91798-0.76656-0.57404 0.07722 0.89852 1.17727
   1  -7  -4  431.98   89.49   1-0.31953-0.48165-0.07084 0.60787 1.36837 1.17391
   1   7  -4  308.30   70.27   1-1.13013-1.28386 0.78944 0.13811-0.28129-0.55870
   1   7  -3 3336.89  216.47   1-0.07191-0.21888 0.77897 0.12502-1.16944-1.38419
  -1  -7   3 4635.57  252.15   1-0.85098-0.70669-0.51216 0.14328 0.99653 1.20815
   1  -7  -3 3948.72  226.51   1-0.54692-0.70192-0.25205 0.42239 1.27157 1.14387
   1   7  -3 3113.54  218.45   1-1.13092-1.27723 0.74964 0.09420-0.37226-0.58254
  -1  -7   3 4106.23  216.72   1-0.82705-0.68050 0.16887 0.82416-1.12562-0.91499
   1   7  -2 3620.81  282.56   1-0.02049-0.16017 0.64526-0.01324-1.25011-1.39776
  -1  -7   2 3533.74  217.98   1-0.76913-0.63196-0.43938 0.22023 1.09312 1.23760
   1  -7  -2 2892.43  210.76   1-0.74347-0.89134-0.41706 0.25319 1.11932 1.05875
   1   7  -2 3995.61  207.80   1-1.12495-1.26382 0.69963 0.04007-0.47387-0.61702
   1  -7  -1 1629.72  184.25   1-0.88645-1.02719-0.54460 0.12147 0.94718 0.95375
  -1  -7   1 1580.23  139.85   1-0.67152-0.54148-0.35555 0.30824 1.18413 1.26147
   1   7  -1 1364.39  146.81   1-1.10890-1.24035 0.63612-0.02756-0.58756-0.66358
  -1   7   1 1668.89  113.98   1-0.83906-0.69962 0.18360-0.48277-1.11436-1.12117
   1  -7   0  903.16  130.32   1-0.97983-1.11345-0.63387 0.02803 0.78593 0.85963
  -1  -7   0  840.71   98.38   1-0.55889-0.43597-0.26184 0.40612 1.26436 1.27458
   1   7   0  867.33  114.48   1-1.07845-1.20273 0.55607-0.11168-0.71222-0.72146
  -1   7   0 1105.29   99.83   1-0.91436-0.78234 0.28128-0.38093-1.03169-1.10562
  -1   7  -1 3240.08  243.82   1-0.01504 0.10890 0.63062-0.02685-1.25764-1.40249
   1  -7   1 3394.97  298.53   1-1.03769-1.16390-0.69366-0.03578 0.64929 0.78969
  -1  -7  -1 2848.57  194.69   1-0.43421-0.31842-0.16113 0.51102 1.32854 1.27162
  -1   7  -1 2110.59  210.39   1-0.20429-0.07780 0.01788-0.63977 1.39194 1.25067
   1   7   1 2611.71  222.47   1-1.02697-1.14382 0.45417-0.21773-0.84771-0.78983
  -1   7  -1 3391.71  166.15   1-0.97738-0.85278 0.37259-0.28547-0.94099-1.08204
  -1   7  -2 1358.53  154.95   1-0.05941 0.05724 0.74722 0.09430-1.19067-1.40263
   1  -7   2 1457.66  188.54   1-1.07473-1.19385-0.73553-0.08179 0.53245 0.74000
  -1  -7  -2 1230.58  119.54   1-0.30327-0.19462-0.05820 0.61820 1.37266 1.24880
  -1   7  -2 1458.29  126.58   1-1.02783-0.91065 0.45570-0.19820-0.84584-1.05402
   1   7   2 1211.27  149.89   1-0.94882-1.05824 0.32985-0.34620-0.98513-0.86011
  -1   7  -3  347.91   69.04   1-0.10269 0.00666 0.85506 0.20671-1.11259-1.39169
   1  -7   3  533.95  107.75   1-1.09828-1.21032-0.76518-0.11559 0.43335 0.70804
  -1   7  -3  294.36   94.02   1-0.53404-0.42180-0.24154-0.89091 1.27907 1.00395
  -1  -7  -3  502.17   83.24   1-0.17170-0.07017 0.04263 0.72325 1.39579 1.20480
  -1   7  -3  339.41   66.60   1-1.06645-0.95669 0.52985-0.11990-0.74934-1.02465
   1   7   3  428.25   84.32   1-0.84193-0.94394 0.18715-0.49306-1.11161-0.91946
  -1   7  -4 4611.42  271.93   1-0.14386-0.04180 0.95197 0.30819-1.02596-1.37215
   1  -7   4 4293.31  327.25   1-1.11335-1.21827-0.78687-0.14143 0.34762 0.68945
  -1   7  -4 4127.92  201.86   1-1.09438-0.99183 0.59464-0.05107-0.65443-0.99660
  -1   7  -5  688.79   96.86   1-0.18222-0.08746 1.03681 0.39759-0.93347-1.34677
   1  -7   5  697.67  134.56   1-1.12276-1.22062-0.80316-0.16185 0.27180 0.68078
  -1   7  -5  915.14  107.68   1-1.11353-1.01840 0.65147 0.00988-0.56142-0.97072
  -1   7  -6 5662.58  388.89   1-0.21734-0.12988 1.10933 0.47469-0.83766-1.31808
   1  -7   6 5631.89  452.27   1-1.12826-1.21902-0.81561-0.17845 0.20338 0.67949
  -1   7  -6 7272.92  226.76   1-1.12513-1.03745 0.70069 0.06321-0.47185-0.94828
  -1   7  -7 5482.66  248.03   1-0.24905-0.16889 1.17000 0.53992-0.74068-1.28822
   1  -7   7 5240.69  307.60   1-1.13084-1.21451-0.82521-0.19220 0.14053 0.68379
  -1   7  -7 6688.07  218.97   1-1.13055-1.05030 0.74316 0.10981-0.38615-0.92971
  -1   7  -8  140.22   83.70   1-0.27722-0.20441 1.21940 0.59356-0.64480-1.25915
   1  -7   8   59.94   74.64   1-1.13118-1.20775-0.83262-0.20375 0.08196 0.69236
  -1   7  -8   -0.93   42.35   1-1.13086-1.05805 0.77975 0.15051-0.30441-0.91511
  -1   7  -9  118.92   69.10   1-0.30236-0.23692 1.25922 0.63789-0.55001-1.23146
   1  -7   9  149.03   95.62   1-1.12968-1.19915-0.83825-0.21352 0.02670 0.70425
  -1   7  -9  304.60   77.49   1-1.12699-1.06160 0.81123 0.18611-0.22655-0.90437
  -1   7 -10   47.25   68.05   1-0.32451-0.26644 1.29026 0.67346-0.45767-1.20624
   1  -7  10   40.26   84.12   1-1.12661-1.18901-0.84239-0.22181-0.02591 0.71876
  -1   7 -10  102.20   67.48   1-1.11966-1.06169 0.83828 0.21728-0.15233-0.89729
  -1   7 -11   34.22   81.55   1-0.34396-0.29326 1.31364 0.70135-0.36824-1.18391
   1  -7  11  -12.38   85.75   1-1.12215-1.17746-0.84526-0.22882-0.07645 0.73537
  -1   7 -11   22.94   72.04   1-1.10940-1.05887 0.86147 0.24459-0.08150-0.89359
  -1   7 -12  307.64  115.75   1-0.36097-0.31764 1.33033 0.72256-0.28193-1.16472
   1  -7  12  341.10  113.13   1-1.11645-1.16468-0.84697-0.23468-0.12530 0.75366
  -1   7 -12  572.01   83.30   1-1.09668-1.05358 0.88129 0.26852-0.01375-0.89297
  -1   7 -13  600.69  110.07   1-0.37578-0.33982 1.34119 0.73796-0.19879-1.14868
   1  -7  13  515.53  153.98   1-1.10959-1.15070-0.84765-0.23951-0.17276 0.77334
  -1   7 -13  888.22  132.45   1-1.08181-1.04614 0.89812 0.28948 0.05118-0.89517
  -1   7 -14  -12.29   69.00   1-0.38863-0.36004 1.34700 0.74827-0.11878-1.13577
  -1   7 -14  -23.73   60.58   1-1.06506-1.03682 0.91231 0.30778 0.11358-0.89989
  -1   7 -15  -18.12   87.70   1-0.39973-0.37851 1.34834 0.75414-0.04174-1.12585
  -1   7 -16  101.08  138.44   1-0.40926-0.39540 1.34573 0.75605 0.03247-1.11874
   1   8 -15   85.26   87.17   1-0.39902-0.63353 1.34837 0.65340-0.04699-1.07296
  -1  -8  15   12.21  109.87   1-1.13048-0.90157-0.83617-0.13542 0.04866 1.07163
   1   8 -14  187.22  107.47   1-0.38705-0.61420 1.34651 0.64701-0.12911-1.08798
  -1  -8  14  202.67   92.44   1-1.13127-0.90944-0.82920-0.12430 0.11049 1.06631
   1   8 -13  277.84   92.93   1-0.37306-0.59284 1.33950 0.63549-0.21470-1.10644
  -1  -8  13  190.79  116.34   1-1.12975-0.91501-0.82027-0.11123 0.17431 1.06298
   1   8 -12    1.86   90.50   1-0.35681-0.56921 1.32661 0.61808-0.30386-1.12849
  -1  -8  12   42.47   76.49   1-1.12564-0.91799-0.80914-0.09595 0.24036 1.06190
   1   8 -11  575.78  131.38   1-0.33801-0.54304 1.30692 0.59386-0.39658-1.15411
  -1  -8  11  524.96  124.35   1-1.11860-0.91804-0.79552-0.07819 0.30892 1.06331
   1   8 -11  516.23   77.20   1-1.05234-1.25750 0.92079 0.20330 0.15581-0.59741
   1   8 -10  137.83   82.43   1-0.31637-0.51404 1.27935 0.56178-0.49267-1.18309
  -1  -8  10  123.68   72.01   1-1.10818-0.91471-0.77904-0.05757 0.38024 1.06748
   1   8 -10  116.16   68.16   1-1.06834-1.26609 0.90982 0.18821 0.10200-0.58409
   1   8  -9 2960.84  212.58   1-0.29162-0.48192 1.24275 0.52065-0.59168-1.21500
  -1  -8   9 2815.40  254.74   1-1.09380-0.90743-0.75925-0.03364 0.45459 1.07470
   1   8  -9 3403.14  232.66   1-1.08316-1.27346 0.89679 0.17106 0.04573-0.57323
   1   8  -8   73.32   66.00   1-0.26348-0.44641 1.19588 0.46927-0.69281-1.24901
  -1  -8   8  107.20   72.54   1-1.07480-0.89551-0.73561-0.00585 0.53220 1.08516
   1   8  -8   98.60   59.26   1-1.09660-1.27947 0.88138 0.15153-0.01343-0.56527
   1   8  -7 2740.77  266.97   1-0.23218-0.40790 1.13835 0.40768-0.79360-1.28333
  -1  -8   7 2489.80  253.44   1-1.05026-0.87807-0.70744 0.02645 0.61320 1.09902
   1   8  -7 2120.31  182.66   1-1.10847-1.28392 0.86316 0.12919-0.07602-0.56073
   1   8  -6  725.76  119.39   1-0.19692-0.36534 1.06780 0.33256-0.89475-1.31737
  -1  -8   6 1038.07  143.55   1-1.01917-0.85406-0.67396 0.06407 0.69757 1.11626
   1  -8  -6 1015.54  160.56   1-0.13796-0.31508 0.06810 0.85023 1.39853 1.07581
   1   8  -6  816.53  100.79   1-1.11845-1.28645 0.84159 0.10350-0.14268-0.56025
   1   8  -5 1164.24  160.44   1-0.15822-0.31935 0.98437 0.24458-0.99273-1.34824
  -1  -8   5 1288.38  163.66   1-0.98062-0.82284-0.63465 0.10742 0.78432 1.13619
   1  -8  -5 1131.50  142.37   1-0.31731-0.48732-0.06911 0.70880 1.36898 1.11341
   1   8  -5  996.64  115.66   1-1.12601-1.28659 0.81594 0.07373-0.21418-0.56462
   1   8  -4  886.87  109.05   1-0.11655-0.27037 0.88832 0.14396-1.08483-1.37321
  -1  -8   4  945.17  120.10   1-0.93262-0.78196-0.58792 0.15833 0.87414 1.15889
   1   8  -4 1308.59  118.22   1-1.13049-1.28365 0.78524 0.03891-0.29141-0.57471
   1   8  -3 2056.65  195.96   1-0.07265-0.21918 0.78084 0.03191-1.16814-1.38943
  -1  -8   3 2381.54  212.55   1-0.87403-0.73050-0.53317 0.21726 0.96506 1.18268
   1  -8  -3 2768.10  270.09   1-0.67776-0.83353-0.36082 0.40860 1.17897 1.05727
   1   8  -3 2152.94  194.85   1-1.13085-1.27656 0.74821-0.00223-0.37536-0.59154
   1   8  -2  571.50  109.26   1-0.02758-0.16682 0.66418-0.08931-1.24002-1.39418
   1  -8  -2  628.95  116.56   1-0.82022-0.96886-0.48449 0.28076 1.03541 0.98083
  -1  -8   2  711.61  123.89   1-0.80364-0.66723-0.46974 0.28486 1.05501 1.20548
   1   8  -2  805.31  114.68   1-1.12558-1.26387 0.70319-0.05136-0.46704-0.61608
  -1   8   2  420.33   81.14   1-0.82016-0.67275 0.16053-0.60499-1.13186-1.07746
   1  -8  -1 2492.09  252.85   1-0.92470-1.06622-0.58039 0.18068 0.88748 0.90005
  -1  -8   1 2507.48  225.87   1-0.72077-0.59149-0.39750 0.36128 1.14107 1.22440
   1   8  -1 1931.52  192.21   1-1.11256-1.24340 0.64815-0.11052-0.56714-0.64905
  -1   8   1 3289.29  244.32   1-0.88948-0.74949 0.24787-0.51349-1.06157-1.07430
   1  -8   0  480.94  109.63   1-0.99642-1.13082-0.65053 0.10635 0.75066 0.83036
  -1  -8   0  420.35   77.58   1-0.62577-0.50362-0.31714 0.44582 1.21958 1.23578
   1   8   0  416.61   97.94   1-1.08892-1.21234 0.58079-0.18200-0.67563-0.69041
  -1   8   0  466.23   76.34   1-0.95014-0.81756 0.33178-0.42543-0.98321-1.06307
  -1   8  -1  -60.73   82.27   1-0.02195 0.10244 0.64917-0.10329-1.24805-1.39943
  -1  -8  -1  -67.75   45.56   1-0.52037-0.40535-0.23042 0.53672 1.28673 1.23579
   1   8   1   -5.09   42.53   1-1.05171-1.16801 0.50003-0.26687-0.78958-0.73763
  -1   8  -1    2.90   47.50   1-1.00121-0.87606 0.41042-0.34263-0.89926-1.04627
  -1   8  -2  397.34   86.35   1-0.06139 0.05570 0.75228 0.00438-1.18737-1.40585
   1  -8   2  287.67   90.34   1-1.07602-1.19585-0.73706 0.01166 0.52771 0.74119
  -1  -8  -2  416.15   90.45   1-0.40784-0.29994-0.14018 0.63114 1.33923 1.22116
  -1   8  -2  193.56   75.50   1-0.25778-0.13764-0.02305-0.77149 1.38295 1.16850
  -1   8  -2  315.82   65.59   1-1.04260-0.92487 0.48263-0.26627-0.81216-1.02629
   1   8   2  198.22   72.91   1-0.99662-1.10549 0.40296-0.36810-0.90769-0.78862
  -1   8  -3 5706.11  399.30   1-0.10024 0.00955 0.84913 0.10580-1.11736-1.40295
   1  -8   3 6574.39  515.30   1-1.09767-1.21042-0.76436-0.01978 0.43634 0.71697
  -1   8  -3 6909.21  410.40   1-1.07481-0.96450 0.54788-0.19687-0.72400-1.00525
   1   8   3 5722.20  444.38   1-0.92201-1.02347 0.29181-0.48340-1.02190-0.83570
  -1   8  -4   52.62   65.55   1-0.13774-0.03524 0.93793 0.19917-1.03964-1.39234
  -1  -8  -4  100.17   76.90   1-0.18006-0.08642 0.03630 0.81612 1.39493 1.14282
  -1   8  -4  127.82   57.41   1-1.09853-0.99540 0.60571-0.13499-0.63708-0.98514
   1   8   4   88.64   49.64   1-0.82900-0.92303 0.17125-0.60812-1.12382-0.87049
  -1   8  -5 3921.60  251.73   1-0.17328-0.07808 1.01753 0.28334-0.95610-1.37592
   1  -8   5 3112.92  253.07   1-1.12164-1.22020-0.80101-0.06471 0.28255 0.69746
  -1  -8  -5 3303.79  255.42   1-0.07331 0.01319 0.11646 0.90049 1.40022 1.08097
  -1   8  -5 3842.65  189.25   1-1.11517-1.01946 0.65734-0.07925-0.55122-0.96642
  -1   8  -6 1080.65  167.22   1-0.20645-0.11854 1.08740 0.35778-0.86860-1.35554
   1  -8   6 1042.07  215.49   1-1.12747-1.21894-0.81349-0.08133 0.21589 0.69795
  -1   8  -6 1239.98  114.45   1-1.12551-1.03724 0.70278-0.02969-0.46783-0.95016
  -1   8  -7   74.61   60.16   1-0.23698-0.15638 1.14751 0.42245-0.77885-1.33290
   1  -8   7  123.13   83.20   1-1.13048-1.21486-0.82329-0.09528 0.15406 0.70326
  -1   8  -7  168.87   72.47   1-1.13050-1.04966 0.74261 0.01426-0.38731-0.93677
  -1   8  -8 2438.66  238.72   1-0.26462-0.19129 1.19788 0.47705-0.68892-1.30973
   1  -8   8 2154.85  242.39   1-1.13128-1.20858-0.83098-0.10711 0.09600 0.71234
  -1   8  -8 2146.83  144.07   1-1.13099-1.05757 0.77744 0.05321-0.30983-0.92641
  -1   8  -9 1606.16  195.14   1-0.28976-0.22380 1.23980 0.52351-0.59872-1.28663
   1  -8   9 1428.37  186.05   1-1.13023-1.20044-0.83692-0.11720 0.04093 0.72441
  -1   8  -9 1195.16  137.33   1-1.12764-1.06166 0.80783 0.08771-0.23538-0.91910
  -1   8 -10  876.89  151.62   1-0.31230-0.25371 1.27367 0.56189-0.50968-1.26470
   1  -8  10  580.14  116.51   1-1.12759-1.19070-0.84139-0.12582-0.01173 0.73888
  -1   8 -10  691.19   96.23   1-1.12102-1.06247 0.83427 0.11827-0.16386-0.91471
  -1   8 -11   38.80  110.15   1-0.33241-0.28119 1.30024 0.59298-0.42240-1.24452
   1  -8  11  -23.58   89.87   1-1.12354-1.17955-0.84457-0.13314-0.06247 0.75529
  -1   8 -11   34.06   54.71   1-1.11161-1.06051 0.85721 0.14533-0.09512-0.91311
  -1   8 -12  324.65   79.82   1-0.35026-0.30641 1.32026 0.61752-0.33727-1.22651
   1  -8  12  153.38  101.75   1-1.11819-1.16712-0.84660-0.13931-0.11162 0.77328
  -1   8 -12  306.01   72.56   1-1.09977-1.05610 0.87704 0.16927-0.02897-0.91408
  -1   8 -13 1737.72  176.25   1-0.36602-0.32954 1.33447 0.63624-0.25450-1.21085
   1  -8  13  794.24  160.89   1-1.11164-1.15348-0.84756-0.14442-0.15947 0.79257
  -1   8 -13 1156.95  102.45   1-1.08580-1.04955 0.89407 0.19043 0.03479-0.91745
  -1   8 -14  -16.26   70.25   1-0.37988-0.35077 1.34346 0.64976-0.17417-1.19763
  -1   8 -14   17.01   95.94   1-1.06991-1.04110 0.90859 0.20907 0.09636-0.92301
  -1   8 -15   70.56   78.71   1-0.39200-0.37026 1.34782 0.65863-0.09630-1.18686
  -1   8 -15   56.45   60.79   1-1.05229-1.03092 0.92081 0.22541 0.15593-0.93057
   1   9 -14  182.95  119.17   1-0.37890-0.60553 1.34296 0.54848-0.18013-1.14545
  -1  -9  14  131.83   92.70   1-1.13127-0.91015-0.82916-0.02927 0.11077 1.07253
   1   9 -13  189.03   92.21   1-0.36400-0.58326 1.33287 0.53387-0.26555-1.16375
  -1  -9  13  156.52  109.77   1-1.12978-0.91576-0.82041-0.01637 0.17340 1.06801
   1   9 -12   33.99   81.56   1-0.34694-0.55883 1.31684 0.51332-0.35370-1.18480
  -1  -9  12   73.87  102.20   1-1.12583-0.91890-0.80958-0.00140 0.23797 1.06544
   1   9 -11   49.56  109.31   1-0.32752-0.53204 1.29413 0.48610-0.44439-1.20837
  -1  -9  11   17.62   60.34   1-1.11912-0.91928-0.79642 0.01589 0.30467 1.06500
   1   9 -11  -22.50   66.41   1-1.05614-1.26072 0.91842 0.10593 0.14356-0.61556
   1   9 -10 1233.35  173.88   1-0.30555-0.50270 1.26393 0.45138-0.53726-1.23414
  -1  -9  10  803.11  137.67   1-1.10926-0.91651-0.78065 0.03581 0.37371 1.06690
   1   9 -10  966.75  116.96   1-1.07154-1.26867 0.90729 0.09068 0.09050-0.60148
   1   9  -9   95.03   70.75   1-0.28084-0.47062 1.22540 0.40833-0.63171-1.26147
  -1  -9   9   76.09   60.37   1-1.09581-0.91015-0.76188 0.05872 0.44527 1.07132
   1   9  -9   83.57   60.08   1-1.08568-1.27539 0.89421 0.07348 0.03533-0.58952
   1   9  -8  784.93  131.61   1-0.25329-0.43571 1.17773 0.35614-0.72687-1.28953
  -1  -9   8  456.72   90.73   1-1.07819-0.89962-0.73969 0.08506 0.51952 1.07842
   1   9  -8  618.54   90.06   1-1.09843-1.28070 0.87892 0.05407-0.02227-0.58000
   1   9  -7 5743.90  313.81   1-0.22326-0.39854 1.12102 0.29539-0.82036-1.31660
  -1  -9   7 5884.89  392.71   1-1.05572-0.88425-0.71354 0.11535 0.59652 1.08827
   1  -9  -7 5909.74  405.31   1-0.20073-0.38575 0.02059 0.90192 1.39242 1.00860
   1   9  -6  235.50   70.64   1-0.19005-0.35804 1.05342 0.22322-0.91308-1.34221
  -1  -9   6  166.49   71.94   1-1.02760-0.86321-0.68286 0.15018 0.67623 1.10084
   1  -9  -6  286.60   90.08   1-0.34853-0.52642-0.09347 0.78364 1.35991 1.04323
   1   9  -6  161.41   59.70   1-1.11892-1.28634 0.84030 0.00721-0.14647-0.56993
   1   9  -5 4360.99  264.00   1-0.15429-0.31498 0.97558 0.14081-1.00198-1.36400
  -1  -9   5 4826.57  304.77   1-0.99326-0.83625-0.64734 0.18972 0.75758 1.11546
   1  -9  -5 5565.55  385.51   1-0.50249-0.67327-0.21593 0.65685 1.29631 1.04632
   1   9  -5 4990.16  275.51   1-1.12600-1.28599 0.81599-0.02121-0.21404-0.57037
   1   9  -4  106.50   53.51   1-0.11642-0.26980 0.88801 0.04867-1.08510-1.38000
  -1  -9   4   99.40   64.69   1-0.95104-0.80115-0.60562 0.23562 0.84160 1.13233
   1   9  -4  161.72   59.28   1-1.13031-1.28287 0.78748-0.05384-0.28604-0.57524
   1   9  -3  153.75   63.21   1-0.07705-0.22314 0.79189-0.05201-1.16040-1.38819
  -1  -9   3  184.18   66.28   1-0.90021-0.75745-0.55738 0.28804 0.92655 1.15015
   1  -9  -3  163.57   65.39   1-0.78309-0.93962-0.45161 0.41281 1.07813 0.96241
   1   9  -3  214.40   69.93   1-1.13110-1.27622 0.75387-0.09157-0.36309-0.58516
  -1   9   3  198.54   65.60   1-0.81606-0.66067 0.15559-0.70908-1.13550-1.01993
   1   9  -2  582.63  115.74   1-0.03699-0.17578 0.68904-0.15942-1.22614-1.38680
  -1  -9   2  582.95  103.83   1-0.83988-0.70424-0.50212 0.34747 1.01094 1.16741
   1   9  -2  699.93  100.50   1-1.12735-1.26505 0.71407-0.13548-0.44578-0.60071
  -1   9   2  590.74   94.59   1-0.87802-0.73005 0.23287-0.62764-1.07442-1.02598
   1  -9  -1  138.09   78.32   1-0.96372-1.10599-0.61796 0.23810 0.81787 0.83643
  -1  -9   1  103.22   63.84   1-0.76953-0.64102-0.43973 0.41405 1.09271 1.18203
   1   9  -1  159.50   69.71   1-1.11768-1.24793 0.66681-0.18687-0.53450-0.62231
  -1   9   1   94.67   43.87   1-0.93398-0.79343 0.30858-0.54779-1.00599-1.02467
   1  -9   0   29.45   59.23   1-1.01724-1.15196-0.67194 0.18007 0.70233 0.78747
  -1  -9   0   27.47   42.27   1-0.68925-0.56787-0.37058 0.48738 1.16925 1.19145
   1   9   0   44.18   45.17   1-1.10033-1.22316 0.61066-0.24714-0.62922-0.64990
  -1   9   0   46.64   54.45   1-0.98287-0.84974 0.38111-0.47110-0.93181-1.01761
  -1   9  -1 4097.40  360.74   1-0.03097 0.09386 0.67315-0.17428-1.23510-1.39296
   1  -9   1 3919.17  348.70   1-1.05555-1.18318-0.71335 0.13451 0.59706 0.74934
  -1  -9  -1 4390.99  305.87   1-0.60005-0.48579-0.29576 0.56637 1.23775 1.19280
   1   9   1 3044.07  263.28   1-1.07362-1.18938 0.54529-0.31661-0.72769-0.68168
  -1   9  -1 4598.99  271.32   1-1.02418-0.89848 0.44927-0.39878-0.85367-1.00661
  -1   9  -2  555.70  125.71   1-0.06642 0.05111 0.76508-0.07778-1.17888-1.40389
   1  -9   2  549.14  127.32   1-1.08226-1.20281-0.74464 0.09908 0.50376 0.72318
  -1  -9  -2  496.70   96.97   1-0.50393-0.39680-0.21709 0.64921 1.29556 1.18348
  -1   9  -2  318.99   83.73   1-0.12879-0.00789 0.07499-0.76843 1.39905 1.17856
  -1   9  -2  703.68   95.17   1-1.05790-0.93962 0.51230-0.33159-0.77326-0.99333
   1   9   2  525.48   98.53   1-1.03474-1.14306 0.46812-0.39793-0.83049-0.71735
  -1   9  -3  -10.52   52.76   1-0.10158 0.00865 0.85237 0.01406-1.11477-1.40687
   1  -9   3   24.87   61.05   1-1.10084-1.21431-0.76866 0.07092 0.42053 0.70710
  -1   9  -3   21.72   38.31   1-1.08419-0.97302 0.56935-0.27048-0.69277-0.97960
   1   9   3  -20.74   51.27   1-0.98237-1.08327 0.38033-0.48988-0.93265-0.75239
  -1   9  -4 1732.50  211.65   1-0.13585-0.03291 0.93356 0.09982-1.04382-1.40304
   1  -9   4 1740.59  250.92   1-1.11366-1.22003-0.78739 0.04804 0.34540 0.69911
  -1  -9  -4 1552.88  157.66   1-0.30381-0.21094-0.05862 0.81619 1.37251 1.12644
  -1   9  -4 1486.41  132.45   1-1.10407-1.00035 0.62138-0.21432-0.61192-0.96588
   1   9   4 1422.04  153.54   1-0.91629-1.00977 0.28392-0.59044-1.02925-0.78185
  -1   9  -5 1980.84  179.70   1-0.16874-0.07309 1.00762 0.17845-0.96735-1.39368
   1  -9   5 2107.36  250.00   1-1.12226-1.22154-0.80219 0.02909 0.27667 0.69752
  -1  -9  -5 2096.38  214.65   1-0.20611-0.12036 0.01649 0.89552 1.39169 1.07848
  -1   9  -5 2715.58  161.16   1-1.11800-1.02171 0.66805-0.16354-0.53228-0.95337
   1   9   5 1719.46  179.96   1-0.83832-0.92438 0.18268-0.69584-1.11508-0.80055
  -1   9  -6   80.71  117.27   1-0.19986-0.11152 1.07389 0.24929-0.88676-1.38021
   1  -9   6   29.19   73.83   1-1.12766-1.21984-0.81399 0.01315 0.21298 0.70097
  -1  -9  -6  -51.95   65.74   1-0.11423-0.03560 0.08591 0.96915 1.39969 1.01933
  -1   9  -6  -42.52   53.64   1-1.12668-1.03780 0.70967-0.11780-0.45445-0.94267
  -1   9  -7 2323.48  232.72   1-0.22896-0.14792 1.13215 0.31210-0.80335-1.36391
   1  -9   7 2170.25  277.35   1-1.13050-1.21561-0.82340-0.00040 0.15328 0.70841
  -1   9  -7 2932.82  232.83   1-1.13076-1.04934 0.74663-0.07672-0.37876-0.93411
  -1   9  -8  540.58   93.71   1-0.25569-0.18184 1.18204 0.36624-0.71898-1.34624
   1  -9   8  666.64  143.65   1-1.13128-1.20929-0.83089-0.01203 0.09676 0.71904
  -1   9  -8  594.19   97.12   1-1.13089-1.05689 0.77934-0.03989-0.30539-0.92787
  -1   9  -9  187.33   71.69   1-0.28038-0.21390 1.22465 0.41336-0.63339-1.32775
   1  -9   9   95.03   71.43   1-1.13030-1.20122-0.83674-0.02203 0.04280 0.73222
  -1   9  -9  129.36   56.24   1-1.12757-1.06099 0.80821-0.00690-0.23439-0.92400
  -1   9 -10  100.45   64.18   1-0.30286-0.24375 1.25996 0.45320-0.54801-1.30948
   1  -9  10  135.01   92.01   1-1.12776-1.19158-0.84120-0.03062-0.00907 0.74748
  -1   9 -10   99.97   59.18   1-1.12124-1.06210 0.83361 0.02261-0.16574-0.92248
  -1   9 -11   29.98   77.56   1-0.32319-0.27145 1.28852 0.48627-0.46347-1.29206
  -1   9 -11   81.11   56.46   1-1.11228-1.06058 0.85587 0.04899-0.09934-0.92322
  -1   9 -12  438.00  129.07   1-0.34147-0.29710 1.31087 0.51314-0.38023-1.27592
   1  -9  12  400.19  111.30   1-1.11863-1.16828-0.84649-0.04420-0.10807 0.78277
  -1   9 -12  452.66   93.67   1-1.10099-1.05672 0.87530 0.07254-0.03508-0.92609
  -1   9 -13  126.93  118.00   1-0.35781-0.32081 1.32754 0.53433-0.29859-1.26139
   1  -9  13   94.77   89.79   1-1.11221-1.15476-0.84752-0.04938-0.15571 0.80227
  -1   9 -13  146.29   91.45   1-1.08761-1.05077 0.89214 0.09350 0.02717-0.93097
  -1   9 -14   81.88   81.30   1-0.37236-0.34273 1.33905 0.55035-0.21877-1.24868
  -1   9 -14   -6.55   63.16   1-1.07234-1.04293 0.90663 0.11211 0.08756-0.93770
   1  10 -13   58.89  111.32   1-0.35675-0.57549 1.32657 0.43258-0.30415-1.20881
  -1 -10  13   71.89   97.64   1-1.13015-0.91685-0.82185 0.07717 0.16386 1.06441
   1  10 -12   37.09   71.72   1-0.33928-0.55065 1.30839 0.40989-0.39059-1.22814
  -1 -10  12   39.05   98.46   1-1.12671-0.92048-0.81160 0.09157 0.22671 1.06013
  -1 -10  11  -15.54   85.82   1-1.12067-0.92155-0.79921 0.10810 0.29137 1.05764
   1  10 -11  131.82   80.13   1-1.05694-1.26093 0.91790 0.01041 0.14092-0.62409
   1  10 -10   85.29   70.03   1-0.29778-0.49441 1.25231 0.34477-0.56798-1.27131
  -1 -10  10   44.56   63.59   1-1.11178-0.91974-0.78444 0.12702 0.35799 1.05711
   1  10 -10  -36.52   62.37   1-1.07190-1.26846 0.90699-0.00461 0.08915-0.60873
   1  10  -9 1144.87  184.25   1-0.27355-0.46281 1.21324 0.30118-0.65786-1.29408
  -1 -10   9  830.72  166.79   1-1.09963-0.91468-0.76700 0.14860 0.42670 1.05868
   1  10  -9  966.57  136.33   1-1.08561-1.27472 0.89428-0.02144 0.03563-0.59512
   1  10  -8   23.68   89.52   1-0.24731-0.42945 1.16682 0.25076-0.74627-1.31614
  -1 -10   8  -16.38   68.93   1-1.08379-0.90594-0.74653 0.17321 0.49762 1.06246
   1  10  -8  -36.02   90.55   1-1.09793-1.27962 0.87959-0.04025-0.01988-0.58350
   1  10  -7  466.31  129.51   1-0.21840-0.39324 1.11144 0.19082-0.83459-1.33735
  -1 -10   7  590.60  117.52   1-1.06373-0.89296-0.72265 0.20124 0.57079 1.06849
   1  10  -7  584.96   91.66   1-1.10876-1.28302 0.86265-0.06131-0.07767-0.57416
   1  10  -6 3429.49  339.40   1-0.18729-0.35483 1.04760 0.12241-0.92033-1.35597
  -1 -10   6 2741.91  252.99   1-1.03883-0.87515-0.69489 0.23314 0.64615 1.07670
   1  10  -6 4272.21  291.93   1-1.11784-1.28467 0.84316-0.08492-0.13806-0.56742
   1  10  -5  863.55  117.40   1-0.15426-0.31450 0.97550 0.04575-1.00207-1.37059
  -1 -10   5  906.16  156.90   1-1.00838-0.85179-0.66276 0.26942 0.72351 1.08693
   1  10  -5 1447.99  154.08   1-1.12491-1.28429 0.82071-0.11149-0.20142-0.56365
   1  10  -4  382.70   98.32   1-0.11968-0.27263 0.89576-0.03855-1.07834-1.37976
  -1 -10   4  302.08   88.95   1-0.97211-0.82298-0.62621 0.31002 0.80151 1.09824
   1  10  -4  503.86   90.06   1-1.12955-1.28153 0.79482-0.14150-0.26813-0.56323
  -1  10   4  431.28   96.11   1-0.82415-0.66078 0.16535-0.79847-1.12827-0.95150
   1  10  -3 4791.17  324.53   1-0.08409-0.22973 0.80944-0.12944-1.14774-1.38204
  -1 -10   3 5397.08  366.71   1-0.92842-0.78642-0.58392 0.35649 0.88126 1.11085
   1  10  -3 6693.05  320.83   1-1.13129-1.27583 0.76490-0.17554-0.33861-0.56658
  -1  10   3 5735.51  358.26   1-0.87837-0.72242 0.23333-0.72634-1.07404-0.96440
   1  10  -2    4.38   47.58   1-0.04807-0.18641 0.71798-0.22547-1.20903-1.37621
   1 -10  -2   33.69   57.32   1-0.94657-1.09675-0.60130 0.35393 0.84969 0.80711
  -1 -10   2    8.85   63.46   1-0.87702-0.74215-0.53592 0.40867 0.96081 1.12328
   1  10  -2   46.78   57.06   1-1.12942-1.26652 0.73021-0.21435-0.41323-0.57406
  -1  10   2   98.64   67.27   1-0.92848-0.77996 0.30084-0.65467-1.01338-0.97088
   1  10  -1  355.84  112.74   1-0.01229-0.14334 0.62320-0.32482-1.26136-1.36143
  -1 -10   1  443.04   98.64   1-0.81749-0.68975-0.48206 0.46671 1.03868 1.13400
   1  10  -1  526.89   88.21   1-1.12304-1.25272 0.68994-0.25873-0.49222-0.58592
  -1  10   1  269.64   59.53   1-0.97348-0.83237 0.36660-0.58476-0.94736-0.97198
  -1  10   0  371.85   80.41   1-0.00975 0.12281 0.61632-0.33066-1.26476-1.36203
   1 -10   0  436.83  109.97   1-1.04163-1.17707-0.69793 0.24907 0.63832 0.72940
  -1 -10   0  408.89   85.23   1-0.74979-0.62917-0.42254 0.53041 1.11302 1.14120
   1  10   0  506.61   84.91   1-1.11108-1.23333 0.64320-0.30959-0.57560-0.60217
  -1  10   0  268.52   69.75   1-1.01270-0.87902 0.42952-0.51768-0.87720-0.96895
  -1  10  -1  968.38  125.24   1-0.04156 0.08371 0.70101-0.24140-1.21917-1.38356
   1 -10   1  953.38  176.96   1-1.07084-1.19919-0.73091 0.21195 0.54646 0.70468
  -1 -10  -1  812.49  129.89   1-0.67444-0.56095-0.35802 0.59911 1.18174 1.14278
   1  10   1 1064.82  142.27   1-1.09224-1.20704 0.58914-0.36777-0.66292-0.62235
  -1  10  -1 1039.48  117.24   1-1.04587-0.91962 0.48882-0.45423-0.80420-0.96308
  -1  10  -2  430.71  114.61   1-0.07372 0.04425 0.78353-0.15431-1.16628-1.39777
   1 -10   2  331.17  108.22   1-1.09177-1.21303-0.75662 0.18210 0.46378 0.68914
  -1 -10  -2  377.74   84.42   1-0.59269-0.48632-0.28966 0.67164 1.24273 1.13663
  -1  10  -2  460.23   79.67   1-1.07302-0.95419 0.54397-0.39492-0.72955-0.95556
   1  10   2  422.87   93.89   1-1.06567-1.17343 0.52822-0.43284-0.75159-0.64439
  -1  10  -3 4558.66  377.27   1-0.10576 0.00491 0.86249-0.07079-1.10655-1.40517
   1 -10   3 4149.88  367.92   1-1.10671-1.22089-0.77691 0.15766 0.38876 0.68127
  -1 -10  -3 3913.18  298.22   1-0.50643-0.40719-0.21912 0.74637 1.29425 1.12101
  -1  10  -3 4956.31  260.32   1-1.09423-0.98247 0.59423-0.34059-0.65506-0.94778
   1  10   3 3307.86  275.41   1-1.02936-1.12969 0.45841-0.50679-0.84252-0.66819
  -1  10  -4  803.51  132.85   1-0.13722-0.03383 0.93672 0.00800-1.04080-1.40654
   1 -10   4  883.21  167.33   1-1.11720-1.22428-0.79313 0.13730 0.31994 0.67958
  -1 -10  -4  851.36  150.52   1-0.41809-0.32598-0.14831 0.82135 1.33519 1.09484
  -1  10  -4 1288.59  125.74   1-1.11029-1.00598 0.64059-0.29012-0.58004-0.93989
   1  10   4  653.51  122.27   1-0.98308-1.07600 0.38144-0.58793-0.93145-0.69000
  -1  10  -5 1109.48  138.14   1-0.16768-0.07159 1.00530 0.08114-0.96995-1.40279
   1 -10   5 1042.53  192.72   1-1.12427-1.22426-0.80621 0.12008 0.25606 0.68285
  -1 -10  -5 1467.77  192.89   1-0.33096-0.24597-0.07974 0.89427 1.36515 1.05798
  -1  10  -5 1029.39  123.13   1-1.12146-1.02459 0.68259-0.24400-0.50589-0.93287
   1  10   5  734.91  131.60   1-0.92726-1.01277 0.29912-0.67439-1.01502-0.70643
  -1  10  -6  680.98  104.73   1-0.19682-0.10803 1.06759 0.14800-0.89502-1.39498
   1 -10   6  428.39  129.26   1-1.12867-1.22158-0.81680 0.10534 0.19614 0.69007
  -1 -10  -6  572.71  104.28   1-0.24624-0.16838-0.01418 0.96404 1.38518 1.01085
  -1  10  -6  719.05  110.03   1-1.12826-1.03880 0.72046-0.20201-0.43305-0.92717
  -1  10  -7  271.45   82.21   1-0.22438-0.14289 1.12322 0.20821-0.81704-1.38411
   1 -10   7  357.52  109.70   1-1.13088-1.21668-0.82537 0.09262 0.13939 0.70046
  -1 -10  -7  198.79   72.40   1-0.16662-0.09588 0.04647 1.02892 1.39628 0.95482
  -1  10  -7  489.57   84.08   1-1.13112-1.04911 0.75444-0.16391-0.36183-0.92307
  -1  10  -8   29.83   62.09   1-0.24999-0.17562 1.17172 0.26093-0.73765-1.37135
   1 -10   8  -47.51   94.98   1-1.13121-1.20993-0.83225 0.08160 0.08519 0.71340
  -1 -10  -8  -39.64   71.91   1-0.09359-0.02998 0.10135 1.08800 1.40019 0.89157
  -1  10  -8   52.53   83.28   1-1.13053-1.05594 0.78483-0.12940-0.29238-0.92076
  -1  10  -9  -15.76   60.91   1-0.27396-0.20697 1.21393 0.30766-0.65641-1.35722
   1 -10   9   16.32   90.07   1-1.12994-1.20157-0.83767 0.07203 0.03305 0.72841
  -1  10  -9   80.15   83.55   1-1.12687-1.05971 0.81191-0.09820-0.22478-0.92029
  -1  10 -10   72.86  101.22   1-0.29605-0.23643 1.24966 0.34790-0.57469-1.34262
   1 -10  10  156.04  109.63   1-1.12722-1.19175-0.84180 0.06376-0.01737 0.74512
  -1  10 -10  168.18   80.40   1-1.12046-1.06073 0.83595-0.07003-0.15903-0.92168
  -1  10 -11  260.79   90.86   1-0.31627-0.26401 1.27920 0.38198-0.49310-1.32814
   1 -10  11  193.90  106.37   1-1.12316-1.18060-0.84477 0.05664-0.06642 0.76322
  -1  10 -11  241.49   75.43   1-1.11161-1.05931 0.85721-0.04466-0.09510-0.92488
  -1  10 -12  -44.99  110.12   1-0.33466-0.28977 1.30297 0.41025-0.41211-1.31426
   1 -10  12   13.86  109.69   1-1.11785-1.16822-0.84668 0.05059-0.11432 0.78246
  -1  10 -12   32.72   79.35   1-1.10056-1.05569 0.87591-0.02184-0.03292-0.92982
   1  11 -11   28.96   69.80   1-0.31431-0.51779 1.27648 0.27848-0.50134-1.27823
  -1 -11  11  -95.37  131.77   1-1.12300-0.92458-0.80361 0.19870 0.26952 1.04173
   1  11 -11   28.44   77.53   1-1.05501-1.25841 0.91913-0.08335 0.14721-0.62369
   1  11 -10   91.05   63.88   1-0.29282-0.48894 1.24465 0.24212-0.58708-1.29686
  -1 -11  10  170.10   84.01   1-1.11536-0.92403-0.79008 0.21637 0.33363 1.03869
   1  11 -10  153.57   83.68   1-1.06971-1.26567 0.90875-0.09785 0.09711-0.60666
  -1 -11   9  -62.18   71.13   1-1.10482-0.92058-0.77418 0.23641 0.39947 1.03740
   1  11  -9   -9.43   83.31   1-1.08317-1.27172 0.89676-0.11396 0.04562-0.59102
   1  11  -8  593.31  122.95   1-0.24423-0.42592 1.16110 0.15007-0.75614-1.33253
  -1 -11   8  595.62  114.78   1-1.09103-0.91389-0.75565 0.25909 0.46711 1.03789
   1  11  -8  516.17   96.65   1-1.09534-1.27644 0.88302-0.13182-0.00743-0.57695
   1  11  -7  473.72   89.58   1-0.21687-0.39127 1.10842 0.09282-0.83900-1.34827
  -1 -11   7  370.01  105.53   1-1.07359-0.90354-0.73417 0.28471 0.53660 1.04024
   1  11  -7  610.92  108.44   1-1.10608-1.27974 0.86734-0.15163-0.06225-0.56464
   1  11  -6  153.91   66.90   1-0.18779-0.35489 1.04866 0.02849-0.91902-1.36117
  -1 -11   6   85.23   71.01   1-1.05202-0.88907-0.70940 0.31363 0.60789 1.04438
   1  11  -6   76.52   68.52   1-1.11522-1.28146 0.84949-0.17359-0.11906-0.55431
   1  11  -5  239.67   94.43   1-0.15723-0.31703 0.98216-0.04256-0.99508-1.37012
  -1 -11   5  264.24  124.32   1-1.02582-0.86995-0.68097 0.34621 0.68082 1.05017
   1  11  -5  245.13   95.32   1-1.12259-1.28140 0.82921-0.19798-0.17809-0.54622
  -1  11   5  157.58   69.51   1-0.84213-0.67079 0.18739-0.87559-1.11142-0.87346
   1  11  -4  102.66   77.30   1-0.12553-0.27803 0.90953-0.11976-1.06608-1.37400
  -1 -11   4  116.25   83.93   1-0.99487-0.84650-0.64896 0.38227 0.75408 1.05681
   1  11  -4  113.94   56.13   1-1.12793-1.27929 0.80617-0.22515-0.23962-0.54061
  -1  11   4  202.40   79.24   1-0.88874-0.72482 0.24688-0.81194-1.06242-0.89159
   1  11  -3  341.47   84.96   1-0.09310-0.23831 0.83169-0.20217-1.13101-1.37181
  -1 -11   3  284.50   93.04   1-0.95777-0.81653-0.61215 0.42325 0.82915 1.06473
   1  11  -3  274.29   70.99   1-1.13085-1.27479 0.77997-0.25546-0.30390-0.53776
  -1  11   3  272.16   69.33   1-0.93255-0.77605 0.30656-0.74810-1.00793-0.90422
   1  11  -2  683.60  142.03   1-0.06042-0.19833 0.74980-0.28862-1.18899-1.36268
  -1 -11   2  774.12  128.23   1-0.91440-0.78029-0.57066 0.46892 0.90430 1.07275
   1  11  -2  697.78  127.81   1-1.13095-1.26745 0.75015-0.28941-0.37117-0.53790
  -1  11   2  706.26  111.58   1-0.97270-0.82362 0.36542-0.68510-0.94861-0.91204
   1  11  -1  549.59  129.83   1-0.02800-0.15861 0.66528-0.37771-1.23942-1.34600
  -1 -11   1  543.92  118.81   1-0.86439-0.73740-0.52434 0.51942 0.97849 1.07981
   1  11  -1  643.86  117.22   1-1.12766-1.25673 0.71618-0.32750-0.44161-0.54120
  -1  11   1  928.17  126.16   1-1.00855-0.86689 0.42254-0.62382-0.88535-0.91591
  -1  11   0  398.50  106.41   1-0.02433 0.10868 0.65552-0.38644-1.24468-1.34847
  -1 -11   0  316.07   86.00   1-0.80762-0.68776-0.47327 0.57467 1.05039 1.08457
   1  11   0  549.51  103.87   1-1.12030-1.24195 0.67749-0.37031-0.51524-0.54771
  -1  11   0  474.95   99.57   1-1.03969-0.90545 0.47719-0.56501-0.81908-0.91677
  -1  11  -1 1194.53  198.11   1-0.05337 0.07234 0.73170-0.30569-1.20054-1.37144
  -1 -11  -1 1381.55  203.12   1-0.74435-0.63162-0.41782 0.63429 1.11845 1.08548
   1  11   1 1089.26  155.22   1-1.10809-1.22230 0.63353-0.41838-0.59188-0.55722
  -1  11  -1 1017.85  129.67   1-1.06596-0.93915 0.52884-0.50921-0.75073-0.91556
  -1  11  -2    2.36   91.09   1-0.08278 0.03564 0.80618-0.22664-1.15012-1.38813
   1 -11   2   41.61   78.02   1-1.10301-1.22499-0.77165 0.26206 0.40922 0.64053
  -1 -11  -2   23.71   65.43   1-0.67530-0.56969-0.35874 0.69755 1.18103 1.08092
   1  11   2   16.90   62.87   1-1.09016-1.19693 0.58387-0.47216-0.67097-0.56917
  -1  11  -2    9.93   67.06   1-1.08720-0.96742 0.57657-0.45738-0.68200-0.91348
  -1  11  -3  222.98  107.76   1-0.11216-0.00103 0.87785-0.15040-1.09378-1.39891
   1 -11   3  113.74  101.35   1-1.11408-1.22897-0.78805 0.24151 0.34252 0.64096
  -1 -11  -3  284.51   90.33   1-0.60168-0.50321-0.29711 0.76336 1.23662 1.06939
  -1  11  -3  257.07   60.91   1-1.10406-0.99172 0.62135-0.40848-0.61198-0.91059
  -1  11  -4   19.34   78.58   1-0.14115-0.03732 0.94576-0.07793-1.03207-1.40430
   1 -11   4   18.78   80.53   1-1.12188-1.22967-0.80145 0.22398 0.28038 0.64597
  -1 -11  -4   76.09   77.26   1-0.52516-0.43381-0.23431 0.83034 1.28408 1.04971
  -1  11  -4   38.84   69.70   1-1.11657-1.01165 0.66253-0.36318-0.54210-0.90785
  -1  11  -5 1188.82  195.42   1-0.16942-0.07289 1.00910-0.01001-0.96568-1.40504
   1 -11   5 1265.75  246.14   1-1.12705-1.22775-0.81244 0.20884 0.22191 0.65464
  -1 -11  -5 1524.32  238.78   1-0.44766-0.36344-0.17186 0.89697 1.32272 1.02122
  -1  11  -5 2121.21  238.71   1-1.12504-1.02757 0.70017-0.32142-0.47285-0.90573
  -1  11  -6  422.11  103.81   1-0.19668-0.10745 1.06730 0.05274-0.89539-1.40187
   1 -11   6  353.77  138.76   1-1.13006-1.22368-0.82147 0.19566 0.16636 0.66623
  -1 -11  -6  403.10  138.47   1-0.37188-0.29478-0.11179 0.96142 1.35231 0.98403
  -1  11  -6  647.57   98.22   1-1.12984-1.03979 0.73440-0.28307-0.40456-0.90457
  -1  11  -7    4.80   71.13   1-0.22270-0.14077 1.11995 0.10995-0.82199-1.39558
   1 -11   7   36.43   80.59   1-1.13126-1.21777-0.82886 0.18413 0.11318 0.68019
  -1  11  -7  -41.18   70.50   1-1.13128-1.04867 0.76540-0.24795-0.33748-0.90462
  -1  11  -8   -9.56  131.99   1-0.24732-0.17269 1.16682 0.16139-0.74627-1.38697
   1 -11   8   18.47   77.21   1-1.13083-1.21027-0.83481 0.17403 0.06190 0.69606
  -1  11  -8   25.71   95.09   1-1.12972-1.05455 0.79335-0.21588-0.27175-0.90602
  -1  11  -9   -7.10   92.78   1-0.27019-0.20268 1.20752 0.20626-0.66966-1.37693
   1 -11   9  -14.26  122.00   1-1.12899-1.20133-0.83951 0.16519 0.01218 0.71348
  -1  11  -9  -39.75   72.17   1-1.12545-1.05770 0.81847-0.18664-0.20744-0.90884
  -1  11 -10  260.93   94.42   1-0.29169-0.23154 1.24286 0.24613-0.59140-1.36578
   1 -11  10  146.74   92.24   1-1.12582-1.19107-0.84307 0.15749-0.03625 0.73218
  -1  11 -10  198.93   77.37   1-1.11869-1.05836 0.84094-0.16005-0.14458-0.91312
   1  12  -9  155.43   76.90   1-0.26779-0.45601 1.20337 0.10135-0.67802-1.32714
  -1 -12   9  331.70  110.60   1-1.11085-0.92734-0.78303 0.32256 0.36388 1.00775
   1  12  -9  165.56   66.86   1-1.07843-1.26637 0.90132-0.20440 0.06453-0.57800
   1  12  -8    6.37   78.32   1-0.24389-0.42515 1.16049 0.05447-0.75719-1.34009
  -1 -12   8   19.07   92.78   1-1.09932-0.92289-0.76656 0.34317 0.42830 1.00502
   1  12  -8   31.19   68.38   1-1.09060-1.27111 0.88879-0.22105 0.01418-0.56123
   1  12  -7  243.69   98.21   1-0.21810-0.39206 1.11084 0.00027-0.83546-1.35124
  -1 -12   7  210.59   81.67   1-1.08464-0.91530-0.74757 0.36630 0.49421 1.00380
   1  12  -7  372.13  100.58   1-1.10144-1.27453 0.87461-0.23935-0.03746-0.54574
   1  12  -6  377.75  111.68   1-0.19092-0.35758 1.05525-0.05988-0.91078-1.35944
  -1 -12   6  456.36  112.38   1-1.06647-0.90422-0.72581 0.39222 0.56161 1.00405
   1  12  -6  699.74  116.79   1-1.11089-1.27653 0.85865-0.25943-0.09055-0.53170
   1  12  -5  -31.57   98.22   1-0.16259-0.32195 0.99407-0.12563-0.98231-1.36386
  -1 -12   5   16.96   62.00   1-1.04442-0.88926-0.70098 0.42119 0.63037 1.00566
   1  12  -5   48.17   65.47   1-1.11877-1.27699 0.84072-0.28148-0.14524-0.51926
  -1  12   5   36.65   64.51   1-0.90743-0.73554 0.27185-0.88613-1.04029-0.80827
   1  12  -4  471.68  120.23   1-0.13339-0.28545 0.92787-0.19640-1.04920-1.36363
  -1 -12   4  539.45  133.68   1-1.01805-0.87000-0.67281 0.45351 0.70030 1.00846
   1  12  -4  829.14  118.11   1-1.12493-1.27570 0.82061-0.30571-0.20169-0.50858
  -1  12   4  418.32   94.07   1-0.94487-0.78039 0.32414-0.82969-0.99081-0.82592
   1  12  -3  332.73   96.81   1-0.10367-0.24843 0.85743-0.27140-1.11067-1.35801
  -1 -12   3  303.44  114.06   1-0.98753-0.84706-0.64156 0.48883 0.76989 1.01146
   1  12  -3  183.74   82.94   1-1.12915-1.27250 0.79808-0.33236-0.26007-0.49982
  -1  12   3  440.75  109.92   1-0.97971-0.82266 0.37620-0.77347-0.93711-0.83936
   1  12  -2  526.05  114.03   1-0.07380-0.21126 0.78373-0.34967-1.16613-1.34634
  -1 -12   2  710.26  166.50   1-0.95144-0.81809-0.60600 0.52857 0.84087 1.01532
   1  12  -2  712.66  130.96   1-1.13117-1.26708 0.77283-0.36173-0.32053-0.49315
  -1  12   2  748.33  122.94   1-1.01138-0.86176 0.42730-0.71821-0.87980-0.84917
   1  12  -1 2534.73  260.38   1-0.04418-0.17435 0.70787-0.43010-1.21511-1.32822
  -1  12   1 3214.64  326.08   1-0.01343 0.12732 0.62625-0.51525-1.25983-1.30302
  -1 -12   1 2185.32  228.19   1-0.90993-0.78371-0.56646 0.57229 0.91143 1.01874
  -1  12   1 2734.79  254.88   1-1.03947-0.89727 0.47682-0.66454-0.81955-0.85606
  -1  12   0  124.49   86.65   1-0.03949 0.09396 0.69560-0.44134-1.22235-1.33264
   1  12   0  206.70   89.68   1-0.01520-0.13807 0.63104-0.51150-1.25741-1.30341
  -1 -12   0  171.14   86.14   1-0.86284-0.74375-0.52294 0.61999 0.98060 1.02077
  -1  12   0  246.91   91.85   1-1.06375-0.92896 0.52422-0.61298-0.75708-0.86071
  -1  12  -1    6.94   97.97   1-0.06619 0.05996 0.76450-0.36787-1.17929-1.35669
  -1 -12  -1   29.69   73.42   1-0.81028-0.69831-0.47563 0.67148 1.04727 1.02031
  -1  12  -1   -6.31   56.46   1-1.08385-0.95605 0.56855-0.56451-0.69395-0.86420
  -1  12  -2   18.47   63.57   1-0.09323 0.02562 0.83201-0.29579-1.13075-1.37529
  -1  12  -2   46.56   50.13   1-1.10037-0.98001 0.61079-0.51816-0.62902-0.86639
  -1  12  -3   -1.46   98.04   1-0.12032-0.00875 0.89726-0.22598-1.07702-1.38867
  -1  12  -3   83.24   62.27   1-1.11313-1.00021 0.65015-0.47468-0.56371-0.86822
  -1  12  -4  267.91   81.91   1-0.14714-0.04288 0.95944-0.15923-1.01852-1.39726
  -1  12  -4  296.53   74.72   1-1.12234-1.01684 0.68659-0.43412-0.49848-0.87012
  -1  12  -5  246.98  110.64   1-0.17344-0.07647 1.01787-0.09623-0.95572-1.40158
  -1  12  -5  221.96   89.29   1-1.12820-1.03015 0.72014-0.39645-0.43368-0.87246
  -1  12  -6   40.44  112.03   1-0.19896-0.10929 1.07202-0.03751-0.88923-1.40222
  -1  12  -6   25.92   55.02   1-1.13099-1.04034 0.75088-0.36159-0.36958-0.87548
  -1  12  -7   68.05   85.50   1-0.22349-0.14112 1.12149 0.01651-0.81967-1.39978
  -1  12  -7   22.77   53.24   1-1.13092-1.04770 0.77893-0.32942-0.30636-0.87939
  -1  12  -8  101.43   92.74   1-0.24687-0.17180 1.16601 0.06560-0.74768-1.39489
  -1  12  -8   86.63   72.76   1-1.12821-1.05244 0.80440-0.29983-0.24414-0.88431
   1  13  -5  149.54   92.20   1-0.16987-0.32879 1.01011-0.20458-0.96456-1.35263
   1  13  -4   76.68   97.24   1-0.14288-0.29450 0.94972-0.26953-1.02819-1.34914
   1  13  -3   73.85   61.27   1-0.11549-0.25982 0.88582-0.33800-1.08699-1.34081
   1  13  -2   60.17   71.09   1-0.08803-0.22506 0.81921-0.40918-1.14049-1.32720
  -1  13   2  180.84  136.04   1-0.00773 0.14076 0.61082-0.63023-1.26743-1.25002
   1  13  -1  123.68  100.22   1-0.06080-0.19053 0.75078-0.48217-1.18834-1.30796
  -1  13   1  346.19  133.67   1-0.03106 0.11013 0.67339-0.56309-1.23495-1.28465
  -1  13   1  167.28   79.65   1-1.06640-0.92363 0.52974-0.70661-0.74948-0.79192
  -1  13   0  265.44  106.99   1-0.05517 0.07872 0.73634-0.49558-1.19763-1.31444
   1  13   0  258.09  102.05   1-0.03412-0.15655 0.68150-0.55602-1.23043-1.28292
  -1  13   0  170.34   73.31   1-1.08448-0.94866 0.57006-0.66213-0.69172-0.80073
  -1  13  -1   20.52   78.86   1-0.07985 0.04674 0.79889-0.42846-1.15540-1.33932
   1  13   1  -30.95   74.46   1-0.00828-0.12341 0.61232-0.62976-1.26671-1.25208
  -1  13  -1   11.22   57.88   1-1.09974-0.97135 0.60903-0.61904-0.63182-0.80796
  -1  13  -2   43.00   99.26   1-0.10485 0.01444 0.86030-0.36249-1.10835-1.35939
  -1  13  -2    1.05   53.60   1-1.11186-0.99090 0.64578-0.57817-0.57121-0.81448
  -1  13  -3  275.23   86.73   1-0.12993-0.01792 0.91982-0.29839-1.05668-1.37485
  -1  13  -3  160.27   78.46   1-1.12093-1.00741 0.68021-0.53961-0.51026-0.82066
  -1  13  -4   57.38   75.03   1-0.15484-0.05013 0.97680-0.23684-1.00072-1.38598
  -1  13  -4   54.52   84.28   1-1.12708-1.02100 0.71228-0.50343-0.44931-0.82685
  -1  13  -5  213.93  115.28   1-0.17935-0.08194 1.03066-0.17843-0.94081-1.39320
  -1  13  -5  118.81   76.53   1-1.13047-1.03181 0.74199-0.46960-0.38864-0.83330
   2   0 -19   29.63   72.80   1-0.42657-0.82307 1.01265 1.09178 0.87871-0.33180
   2   0 -18  167.23   77.86   1-0.42914-0.81826 1.03264 1.10731 0.85383-0.28957
   2   0 -17   50.34   82.35   1-0.43137-0.81311 1.05122 1.12142 0.82968-0.24661
   2   0 -16  926.25  132.14   1-0.43330-0.80766 1.06836 1.13408 0.80646-0.20272
   2   0 -15  -25.38   70.60   1-0.43494-0.80192 1.08403 1.14525 0.78439-0.15768
  -2   0  15  -80.64   87.62   1-1.11052-0.74759-0.84762-0.90389-0.16682 0.77693
   2   0 -14 1381.35  160.30   1-0.43632-0.79591 1.09810 1.15486 0.76376-0.11120
  -2   0  14 1482.38  166.50   1-1.11860-0.76276-0.84649-0.89862-0.10835 0.76826
   2   0 -13   88.41   64.05   1-0.43744-0.78965 1.11049 1.16278 0.74497-0.06287
   2   0 -1218097.52  385.12   1-0.43831-0.78315 1.12100 1.16880 0.72855-0.01218
  -2   0  1215122.50  508.86   1-1.12934-0.78768-0.83892-0.88275 0.01915 0.76148
   2   0 -11   28.14   40.96   1-0.43896-0.77641 1.12928 1.17261 0.71524 0.04161
  -2   0  11    6.34   48.41   1-1.13126-0.79669-0.83169-0.87138 0.09000 0.76519
   2   0 -10 1018.75   99.68   1-0.43937-0.76944 1.13487 1.17370 0.70609 0.09958
  -2   0  10  865.37  136.53   1-1.13003-0.80255-0.82133-0.85688 0.16733 0.77538
   2   0  -9  -13.63   47.74   1-0.43951-0.76220 1.13694 1.17130 0.70267 0.16327
  -2   0   9   -6.59   55.09   1-0.39984-0.07726 1.34834 1.31344-0.04095 0.49843
  -2   0   9  -35.73   52.76   1-1.12456-0.80417-0.80679-0.83819 0.25300 0.79391
  -2   0   8   44.95   52.65   1-0.40725-0.09204 1.34663 1.31628 0.01608 0.48836
  -2   0   8   25.98   54.03   1-1.11306-0.79976-0.78642-0.81368 0.34955 0.82331
   2   0  -8   45.93   36.98   1-0.91008-1.22362-0.56660-0.53925 0.91118 0.43759
   2   0  -7  -10.76   51.06   1-0.88208-1.18850-0.54057-0.51739 0.95355 0.54710
   2   0  -6 5062.21  215.16   1-0.43658-0.73713 1.10092 1.12185 0.75954 0.42148
  -2   0   6 4461.70  217.93   1-0.42260-0.12212 1.33284 1.31152 0.15645 0.49451
  -2   0   6 5357.86  262.55   1-1.05780-0.75869-0.71589-0.73486 0.58999 0.92946
   2   0  -6 4001.09  241.45   1-0.83801-1.13731-0.50044-0.48144 1.01334 0.67402
   2   0  -420580.11  478.80   1-0.41834-0.70412 0.95458 0.96655 0.94515 0.74131
  -2   0   420232.58  495.29   1-0.43861-0.15283 1.27947 1.26751 0.38745 0.59129
  -2   0   420804.23  485.24   1-0.90193-0.61689-0.55898-0.56963 0.92390 1.12895
   2   0  -419519.90  520.91   1-0.65672-0.94176-0.34306-0.33242 1.19606 0.99102
  -2   0   039921.28  723.33   1-0.30208-0.04575 1.25880 1.26440-0.55111-0.61542
   2   0   042616.95  760.42   1-0.14259-0.39892 0.94906 0.94346-1.02883-0.96451
  -2   0  -2 7084.32  272.76   1-0.38783-0.14631 1.34676 1.36159-0.12404-0.32286
   2   0   2 7357.99  277.02   1-0.30820-0.54972 1.26780 1.25297-0.52652-0.32771
  -2   0  -2 7162.28  249.75   1-0.98711-0.74566 0.38777 0.40162-0.92455-1.12349
  -2   0  -4 8904.13  282.44   1-0.41249-0.18571 1.34379 1.36767 0.05998-0.27304
   2   0   4 9531.16  316.66   1-0.34092-0.56770 1.31025 1.28638-0.38284-0.04981
  -2   0  -4 9506.87  282.78   1-1.12494-0.89838 0.69959 0.72168-0.47395-0.80723
   2   0   4 8967.20  281.07   1-1.00172-1.22834 0.41126 0.38911-0.89830-0.56510
  -2   0  -5    7.00   51.77   1-0.41962-0.20020 1.33702 1.36539 0.12598-0.27416
   2   0   5   -5.62   53.37   1-0.34613-0.56555 1.31597 1.28760-0.35768 0.04245
  -2   0  -6  221.88   77.31   1-0.42508-0.21303 1.32860 1.36150 0.18354-0.28370
   2   0   6  194.66   69.50   1-0.34809-0.56014 1.31805 1.28514-0.34805 0.11919
  -2   0  -6  286.42   74.66   1-0.52858-0.31628 1.29796 1.32737 0.12435-0.34291
  -2   0  -6  242.72   60.09   1-1.12187-0.91017 0.83163 0.86196-0.17132-0.63886
   2   0   6  251.54   61.39   1-1.07192-1.28368 0.54155 0.51109-0.73297-0.26551
  -2   0  -7   18.14   59.14   1-0.42941-0.22473 1.31896 1.35639 0.23558-0.29877
  -2   0  -7   11.96   50.95   1-0.56231-0.35734 1.27820 1.31166 0.17193-0.36247
  -2   0  -7   -7.93   47.43   1-1.10547-0.90121 0.86834 0.90278-0.05890-0.59358
   2   0   7   12.71   48.47   1-1.08624-1.29051 0.57428 0.53983-0.68543-0.15075
  -2   0  -8   83.85   54.86   1-0.43287-0.23565 1.30836 1.35013 0.28346-0.31803
  -2   0  -8   30.90   56.65   1-0.59392-0.39627 1.25676 1.29428 0.21764-0.38389
  -2   0  -8  109.77   53.92   1-1.08536-0.88853 0.89455 0.93311 0.03667-0.56513
  -2   0  -9  -34.89   76.96   1-0.43568-0.24585 1.29675 1.34300 0.32885-0.33975
  -2   0  -9   -9.30   41.87   1-0.62373-0.43341 1.23367 1.27523 0.26187-0.40680
  -2   0  -9   19.08   47.26   1-1.06322-0.87382 0.91364 0.95632 0.11991-0.54902
  -2   0 -10 3499.50  183.50   1-0.43793-0.25548 1.28424 1.33495 0.37218-0.36354
  -2   0 -10 3499.94  178.97   1-0.65197-0.46899 1.20894 1.25454 0.30487-0.43093
  -2   0 -11   -5.79   67.91   1-0.43968-0.26461 1.27078 1.32599 0.41391-0.38892
  -2   0 -12 3229.89  226.90   1-0.44098-0.27329 1.25644 1.31612 0.45438-0.41556
  -2   0 -13   21.71   62.01   1-0.44186-0.28155 1.24115 1.30531 0.49383-0.44322
  -2   0 -14  984.73  125.17   1-0.44233-0.28941 1.22491 1.29355 0.53244-0.47172
  -2   0 -15  -23.03   72.10   1-0.44242-0.29688 1.20770 1.28082 0.57034-0.50093
  -2   0 -16  488.41   87.02   1-0.44212-0.30396 1.18947 1.26707 0.60764-0.53074
  -2   0 -17   29.07  113.97   1-0.44143-0.31065 1.17022 1.25230 0.64442-0.56108
  -2   0 -18 1996.98  260.79   1-0.44036-0.31696 1.14988 1.23643 0.68074-0.59187
   2  -1 -19    9.37   77.11   1-0.41701-0.81410 0.94589 1.12002 0.95442-0.24969
   2   1 -19  -58.00   67.62   1-0.43379-0.82970 1.07291 1.05709 0.80013-0.41678
   2  -1 -18  205.62   76.20   1-0.41966-0.80937 0.96344 1.13308 0.93553-0.20147
   2   1 -18  325.00  108.66   1-0.43600-0.82453 1.09476 1.07446 0.76872-0.38109
   2  -1 -17  -33.49   67.57   1-0.42197-0.80429 0.97920 1.14436 0.91796-0.15193
   2   1 -17  -35.66   53.12   1-0.43786-0.81901 1.11543 1.09063 0.73732-0.34537
   2  -1 -16  -69.12   83.62   1-0.42392-0.79887 0.99308 1.15377 0.90200-0.10077
   2   1 -16   -7.14   88.70   1-0.43937-0.81314 1.13494 1.10566 0.70599-0.30959
  -2  -1  16   65.10  113.84   1-1.11410-0.74480-0.84734-0.81276-0.14262 0.87421
   2  -1 -15   74.91   86.02   1-0.42555-0.79311 1.00494 1.16114 0.88801-0.04765
   2   1 -15   50.40   50.33   1-0.44057-0.80695 1.15332 1.11958 0.67475-0.27372
  -2  -1  15   96.50   71.33   1-1.12153-0.75932-0.84552-0.80680-0.08248 0.86721
   2  -1 -14  637.57   84.01   1-0.42682-0.78700 1.01451 1.16623 0.87644 0.00788
   2   1 -14 1044.23  110.64   1-0.44145-0.80046 1.17061 1.13240 0.64367-0.23769
  -2  -1  14  687.21  143.57   1-1.12707-0.77196-0.84194-0.79907-0.01935 0.86320
   2  -1 -13 1374.39  129.51   1-0.42772-0.78053 1.02146 1.16873 0.86787 0.06642
   2   1 -13  844.50  116.87   1-0.44205-0.79367 1.18684 1.14414 0.61281-0.20143
  -2   1  13 1238.96  138.85   1-1.11190-0.76244-0.84754-0.99052-0.15771 0.64582
  -2  -1  13 1241.31  170.16   1-1.13045-0.78241-0.83630-0.78928 0.04737 0.86279
   2  -1 -12  202.25   67.86   1-0.42822-0.77364 1.02532 1.16810 0.86306 0.12873
   2   1 -12  309.21   70.51   1-0.44237-0.78661 1.20201 1.15481 0.58227-0.16486
  -2   1  12  179.43   91.56   1-1.11960-0.77723-0.84621-0.98504-0.09987 0.63652
  -2  -1  12  180.89   96.14   1-1.13120-0.79026-0.82818-0.77702 0.11848 0.86676
   2  -1 -11 2178.52  136.45   1-0.42822-0.76626 1.02533 1.16364 0.86305 0.19582
   2   1 -11 2424.61  141.22   1-0.44243-0.77929 1.21609 1.16444 0.55219-0.12783
  -2   1  11 2322.32  200.19   1-1.12568-0.79040-0.84317-0.97786-0.03790 0.63134
  -2  -1  11 2052.93  210.44   1-1.12873-0.79489-0.81700-0.76169 0.19495 0.87608
  -2   1  11 1536.35  217.43   1-0.49863-0.16124 1.31301 1.17858 0.08306 0.75134
   2  -1 -10 2204.37  143.32   1-0.42758-0.75824 1.02040 1.15420 0.86920 0.26909
   2   1 -10 1517.01  153.89   1-0.44225-0.77173 1.22911 1.17297 0.52275-0.09016
  -2   1  10 1966.83  197.37   1-1.12979-0.80160-0.83800-0.96854 0.02948 0.63159
  -2  -1  10 1971.04  176.15   1-1.12213-0.79537-0.80192-0.74247 0.27801 0.89200
  -2   1  10  996.64  190.73   1-0.57086-0.24080 1.27269 1.14230 0.18417 0.78531
   2  -1  -9 1203.53  107.37   1-0.42606-0.74934 1.00874 1.13809 0.88343 0.35043
   2   1  -9  967.74  119.73   1-0.44187-0.76397 1.24098 1.18035 0.49425-0.05155
  -2  -1   9 1219.51  122.09   1-0.35619-0.03412 1.32604 1.38613-0.30708 0.23875
  -2   1   9 1171.19  147.11   1-1.13128-0.81019-0.82999-0.95639 0.10414 0.63910
  -2  -1   9 1093.15  148.99   1-1.11000-0.79033-0.78174-0.71815 0.36923 0.91607
  -2   1   9  896.36  150.94   1-0.64826-0.32554 1.21236 1.08600 0.29916 0.83317
   2  -1  -8  177.68   61.69   1-0.42316-0.73905 0.98759 1.11245 0.90838 0.44249
   2   1  -8  186.80   58.63   1-0.44131-0.75603 1.25162 1.18652 0.46716-0.01152
  -2   1   8  156.75   57.53   1-0.43312-0.11722 1.30745 1.18259 0.28731 0.75319
  -2  -1   8  117.00   49.78   1-0.35939-0.04470 1.32895 1.39357-0.29029 0.18844
  -2   1   8  245.91   69.72   1-1.12907-0.81505-0.81799-0.94024 0.18881 0.65663
  -2  -1   8  199.66   54.79   1-1.09026-0.77767-0.75466-0.68692 0.47051 0.95021
   2  -1  -8  155.37   63.07   1-0.95341-1.26773-0.60792-0.48557 0.83725 0.36965
   2  -1  -7  750.65  103.74   1-0.41797-0.72649 0.95219 1.07257 0.94772 0.54894
   2   1  -7  906.11   98.06   1-0.44063-0.74797 1.26085 1.19128 0.44231 0.03073
  -2   1   7  838.37  102.16   1-0.43866-0.13015 1.27910 1.15872 0.38861 0.78738
  -2  -1   7  855.53   95.70   1-0.36131-0.05399 1.33062 1.39977-0.28007 0.13154
  -2   1   7  832.62  102.73   1-1.12109-0.81417-0.79997-0.91808 0.28764 0.68832
  -2  -1   7  800.04  103.36   1-1.05965-0.75416-0.71799-0.64611 0.58410 0.99666
   2  -1  -7  683.47  106.33   1-0.93113-1.23831-0.58650-0.46833 0.87667 0.47621
   2   1  -7  652.44  112.84   1-0.82845-1.13410-0.49185-0.56367 1.02532 0.61288
   2  -1  -6 1928.99  132.85   1-0.40870-0.70983 0.89426 1.01016 1.00637 0.67471
  -2   1   6 1942.42  152.04   1-0.44211-0.14097 1.23449 1.11859 0.51002 0.84169
   2   1  -6 1636.00  160.38   1-0.43994-0.73990 1.26829 1.19423 0.42123 0.07676
  -2  -1   6 1831.31  152.88   1-0.36120-0.06124 1.33053 1.40418-0.28069 0.06382
  -2   1   6 2075.80  160.69   1-1.10342-0.80359-0.77222-0.88619 0.40704 0.74058
  -2  -1   6 2043.11  145.17   1-1.01314-0.71474-0.66769-0.59166 0.71223 1.05764
   2  -1  -6 1704.50  167.40   1-0.89333-1.19340-0.55098-0.43699 0.93697 0.60365
   2   1  -6 1650.41  128.18   1-0.77921-1.07774-0.44821-0.52420 1.08235 0.73704
  -2   1   514839.92  400.98   1-0.44102-0.14726 1.16159 1.05016 0.66011 0.92466
   2   1  -515184.25  361.94   1-0.43942-0.73200 1.27304 1.19452 0.40720 0.12984
  -2  -1   513542.45  479.45   1-0.35733-0.06475 1.32710 1.40527-0.30112-0.02371
  -2   1   515589.72  399.49   1-1.06784-0.77510-0.72741-0.83723 0.55688 0.82328
  -2  -1   515376.20  400.92   1-0.94274-0.65133-0.59761-0.51744 0.85654 1.13471
   2  -1  -514320.44  407.22   1-0.82825-1.12118-0.49167-0.38186 1.02558 0.75939
   2   1  -513781.53  422.34   1-0.70636-0.99776-0.38515-0.46532 1.15424 0.87606
  -2   1   4 2155.04  140.91   1-0.42959-0.14322 1.03637 0.92941 0.84909 1.04653
   2   1  -4 2136.71  171.90   1-0.43948-0.72468 1.27256 1.18955 0.40866 0.19841
  -2  -1   4 2313.31  169.95   1-0.34482-0.05961 1.31456 1.39726-0.36408-0.15378
  -2   1   4 2365.18  169.72   1-0.99575-0.70994-0.64985-0.75548 0.75214 0.95119
  -2  -1   4 2286.41  145.30   1-0.83744-0.55316-0.49992-0.41558 1.01406 1.22510
   2  -1  -4 2162.29  143.25   1-0.71253-0.99834-0.39043-0.28480 1.14865 0.94960
   2   1  -4 2209.80  159.52   1-0.59894-0.88322-0.29484-0.37919 1.23851 1.02746
   2   1  -324077.65  598.00   1-0.44112-0.71896 1.25449 1.16727 0.45959 0.31640
  -2  -1   323624.85  602.22   1-0.30304-0.02519 1.26023 1.34745-0.54728-0.40409
  -2   1   322737.81  573.52   1-0.84804-0.56936-0.50949-0.61094 1.00039 1.13231
  -2  -1   322553.08  467.83   1-0.68314-0.40599-0.36539-0.27686 1.17446 1.31835
   2  -1  -323743.49  529.56   1-0.50322-0.78190-0.21652-0.11506 1.29594 1.16401
   2   1  -323172.01  525.77   1-0.44371-0.72086-0.16870-0.25723 1.32447 1.18057
  -2   1   2342013.0 1982.73   1-0.55588-0.28432-0.25938-0.35665 1.26620 1.33097
   2   1  -2330230.0 1854.19   1-0.23124-0.50124-0.00269-0.09537 1.38783 1.31119
  -2  -1   112482.84  364.08   1-0.20589 0.05698 0.01666 0.11356 1.39172 1.40121
  -2   1   112096.60  342.55   1-0.10126 0.16314 0.09562 0.00254 1.40006 1.39748
  -2  -1   113855.26  386.39   1-0.61155-0.34839 1.24346 1.33963 0.24367 0.25214
  -2  -1   017996.11  486.33   1-0.43913-0.18346 1.13163 1.23257 0.71141 0.65321
   2   1   018142.66  544.62   1-0.39466-0.65040 1.34823 1.24744-0.07803-0.01989
  -2   1   017089.37  439.72   1-0.12788 0.12888 0.91505 0.82567-1.06107-1.13190
  -2  -1   017629.48  431.03   1-0.59562-0.33978 1.25551 1.35573 0.22014 0.16148
  -2  -1  -128684.62  573.90   1-0.44215-0.19386 1.23288 1.33827 0.51387 0.38855
   2   1   129711.49  610.71   1-0.40281-0.65118 1.34793 1.24265-0.01876 0.10648
  -2   1  -129592.44  607.76   1-0.23126 0.01820 1.13657 1.05176-0.79641-0.93435
   2  -1   129966.81  586.98   1-0.11791-0.36738 0.89155 0.97636-1.08203-0.94408
  -2  -1  -129528.38  586.69   1-0.59449-0.34599 1.25634 1.36061 0.21848 0.09268
  -2  -1  -129367.77  542.85   1-0.81953-0.57121 0.15976 0.26445-1.13242-1.25830
  -2  -1  -212131.74  338.77   1-0.44074-0.19983 1.25957 1.36944 0.44584 0.25342
   2   1   212359.38  353.52   1-0.40337-0.64437 1.34783 1.23801-0.01444 0.17791
  -2   1  -211944.32  343.16   1-0.29580-0.05376 1.24926 1.16910-0.57565-0.78092
   2  -1   213626.59  373.44   1-0.19331-0.43548 1.06026 1.14050-0.90444-0.69938
  -2  -1  -212545.50  365.14   1-0.60129-0.36011 1.25132 1.35964 0.22847 0.03553
  -2  -1  -212842.16  345.03   1-1.06462-0.82372 0.52603 0.63488-0.75460-0.94761
  -2   1  -212242.26  319.98   1-0.94732-0.70532 0.32768 0.24653-0.98729-1.19218
  -2  -1  -3 2444.98  147.39   1-0.44000-0.20647 1.26777 1.38214 0.42273 0.16319
   2   1   3 2278.59  151.39   1-0.40162-0.63525 1.34814 1.23380-0.02771 0.23175
  -2   1  -3 2309.86  154.09   1-0.33633-0.10167 1.30496 1.22932-0.40437-0.67675
   2  -1   3 2447.59  151.06   1-0.23862-0.47349 1.15059 1.22626-0.77379-0.50161
  -2  -1  -3 2427.44  151.23   1-0.61269-0.37885 1.24256 1.35492 0.24536-0.01470
  -2  -1  -3 2459.38  142.01   1-1.12770-0.89431 0.71647 0.82944-0.44101-0.70127
  -2   1  -3 2507.14  140.74   1-1.04894-0.81437 0.49470 0.41770-0.79657-1.06859
   2   1   3 2380.06  132.40   1-0.95884-1.19231 0.34457 0.23157-0.97028-0.71015
   2  -1   3 2488.93  132.87   1-0.87942-1.11400 0.23469 0.31169-1.07289-0.80087
  -2  -1  -419292.83  410.66   1-0.43991-0.21376 1.26865 1.38749 0.42020 0.09355
   2   1   419141.73  434.49   1-0.39876-0.62502 1.34838 1.22953-0.04886 0.27771
  -2   1  -419058.74  415.35   1-0.36335-0.13605 1.33234 1.26121-0.26910-0.60859
   2  -1   419415.92  423.79   1-0.26630-0.49360 1.20080 1.27192-0.68314-0.34366
  -2  -1  -418857.69  410.51   1-0.62691-0.40040 1.23101 1.34742 0.26666-0.06054
  -2  -1  -419579.61  385.39   1-1.12687-0.90090 0.81191 0.92900-0.22477-0.55216
  -2   1  -419165.15  373.00   1-1.10282-0.87567 0.61773 0.54482-0.61786-0.95703
   2   1   419283.09  390.46   1-1.04347-1.26952 0.48426 0.36710-0.81007-0.48281
   2  -1   418920.44  373.35   1-0.95907-1.18622 0.34491 0.41775-0.96993-0.63079
  -2  -1  -529786.16  501.35   1-0.44020-0.22144 1.26567 1.38899 0.42876 0.03500
   2   1   529839.33  530.63   1-0.39520-0.61409 1.34827 1.22491-0.07426 0.31942
  -2   1  -529529.76  498.31   1-0.38237-0.16244 1.34466 1.27805-0.15884-0.56544
   2  -1   530108.93  513.69   1-0.28327-0.50321 1.22939 1.29598-0.62283-0.21623
  -2  -1  -529995.49  555.67   1-0.64290-0.42372 1.21720 1.33765 0.29094-0.10340
  -2  -1  -530243.07  493.12   1-1.10772-0.88918 0.86452 0.98573-0.07157-0.46609
  -2   1  -530628.01  464.13   1-1.12618-0.90647 0.70669 0.63790-0.46025-0.86656
   2   1   529276.19  500.43   1-1.08127-1.29990 0.56252 0.44121-0.70283-0.30843
   2  -1   529334.39  511.62   1-1.00856-1.22830 0.42258 0.49127-0.88530-0.47903
  -2  -1  -618177.46  400.16   1-0.44068-0.22930 1.26025 1.38805 0.44395-0.01691
  -2   1  -618046.72  407.10   1-0.39638-0.18382 1.34836 1.28629-0.06596-0.53966
   2   1   617568.43  422.21   1-0.39113-0.60265 1.34764 1.21975-0.10222 0.35857
   2  -1   618272.87  402.33   1-0.29371-0.50627 1.24602 1.30811-0.58370-0.10999
  -2   1  -617019.62  457.63   1-1.11906-0.90430-0.84637-0.91061-0.10452-0.57669
  -2  -1  -616481.44  395.53   1-0.65999-0.44813 1.20137 1.32587 0.31729-0.14419
  -2  -1  -618025.96  389.96   1-1.08359-0.87249 0.89635 1.02168 0.04394-0.41770
  -2   1  -617820.00  371.86   1-1.13120-0.91892 0.77139 0.70671-0.32385-0.79729
   2   1   617957.53  399.50   1-1.09930-1.31040 0.60780 0.48248-0.63377-0.17212
   2  -1   617875.77  405.46   1-1.03936-1.25169 0.47661 0.54114-0.81982-0.34641
  -2  -1  -7  313.20   75.17   1-0.44121-0.23721 1.25304 1.38531 0.46340-0.06457
  -2   1  -7  235.25   74.24   1-0.40707-0.20188 1.34670 1.28915 0.01461-0.52620
  -2  -1  -7  237.82   61.38   1-1.05835-0.85469 0.91698 1.04642 0.13629-0.39248
  -2   1  -7  283.89   63.09   1-1.12529-0.92044 0.81912 0.75857-0.20569-0.74626
   2   1   7  261.72   59.00   1-1.10824-1.31191 0.63400 0.50456-0.59110-0.06232
   2  -1   7  270.25   61.31   1-1.05868-1.26356 0.51386 0.57424-0.77117-0.23063
  -2  -1  -8   44.23   63.62   1-0.44171-0.24509 1.24439 1.38113 0.48575-0.10934
  -2   1  -8   10.70   67.67   1-0.41543-0.21761 1.34147 1.28842 0.08623-0.52169
  -2   1  -8   30.14   36.22   1-1.11275-0.91532 0.85492 0.79848-0.10233-0.71003
   2   1   8   -7.32   37.76   1-1.11271-1.30894 0.64867 0.51510-0.56626 0.02965
  -2  -1  -9 4192.02  188.71   1-0.44211-0.25286 1.23444 1.37567 0.51012-0.15207
  -2   1  -9 4195.40  194.51   1-0.42209-0.23164 1.33361 1.28509 0.15117-0.52385
  -2   1  -9 3318.77  173.18   1-0.52213-0.33136 1.30139 1.24787 0.11538-0.55906
  -2   1  -9 3953.05  175.94   1-1.09605-0.90606 0.88211 0.82979-0.01076-0.68559
  -2  -1 -10   68.66   68.54   1-0.44236-0.26050 1.22335 1.36906 0.53598-0.19333
  -2   1 -10   41.29   65.92   1-0.42743-0.24435 1.32376 1.27974 0.21102-0.53112
  -2   1 -10   12.87   44.67   1-0.56161-0.37817 1.27865 1.22917 0.17092-0.57066
  -2   1 -10   -8.47   54.74   1-1.07663-0.89407 0.90295 0.85475 0.07146-0.67050
  -2  -1 -11 2347.02  159.85   1-0.44243-0.26795 1.21115 1.36134 0.56295-0.23348
  -2   1 -11 2260.33  145.27   1-0.43169-0.25604 1.31233 1.27254 0.26645-0.54277
  -2   1 -11 1596.93  154.80   1-0.59833-0.42222 1.25353 1.20810 0.22412-0.58460
  -2   1 -11 2201.83  141.70   1-1.05533-0.88020 0.91894 0.87487 0.14622-0.66287
  -2  -1 -1210118.95  496.98   1-0.44230-0.27520 1.19789 1.35255 0.59074-0.27279
  -2   1 -1210494.19  589.17   1-0.43512-0.26684 1.29937 1.26408 0.31916-0.55718
  -2   1 -1211166.08  311.36   1-0.63265-0.46387 1.22616 1.18480 0.27533-0.60052
  -2  -1 -13   74.12   75.00   1-0.44195-0.28223 1.18358 1.34272 0.61918-0.31147
  -2   1 -13   54.63   85.64   1-0.43779-0.27689 1.28511 1.25428 0.36931-0.57414
  -2   1 -13    9.90   83.78   1-0.66485-0.50340 1.19666 1.15933 0.32486-0.61813
  -2  -1 -14  381.82   83.70   1-0.44134-0.28901 1.16821 1.33183 0.64811-0.34965
  -2   1 -14  500.96  108.83   1-0.43981-0.28629 1.26961 1.24328 0.41739-0.59318
  -2  -1 -15  346.36   81.96   1-0.44047-0.29552 1.15179 1.31989 0.67743-0.38744
  -2   1 -15  663.17  111.30   1-0.44122-0.29509 1.25293 1.23107 0.46372-0.61395
  -2  -1 -16 3165.81  183.03   1-0.43933-0.30175 1.13429 1.30688 0.70704-0.42494
  -2   1 -16 3424.89  188.76   1-0.44209-0.30333 1.23509 1.21771 0.50860-0.63619
  -2  -1 -17   54.76   68.15   1-0.43788-0.30769 1.11571 1.29277 0.73689-0.46221
  -2   1 -17  115.59   84.55   1-0.44243-0.31106 1.21607 1.20317 0.55223-0.65967
  -2  -1 -18   90.75   98.84   1-0.43612-0.31331 1.09599 1.27752 0.76690-0.49930
  -2   1 -18 -103.15  112.46   1-0.44227-0.31828 1.19589 1.18747 0.59479-0.68422
   2  -2 -19  278.71   92.29   1-0.40515-0.80283 0.87348 1.14258 1.02588-0.17183
   2   2 -19  111.95  111.43   1-0.43872-0.83404 1.12615 1.01533 0.72032-0.50300
   2  -2 -18  397.02   99.68   1-0.40766-0.79796 0.88811 1.15274 1.01224-0.11837
   2   2 -18  355.85  103.91   1-0.44031-0.82825 1.14909 1.03381 0.68209-0.47412
   2   2 -17   -2.88   77.57   1-0.44147-0.82203 1.17092 1.05114 0.64312-0.44598
  -2  -2  17   -8.90   79.51   1-1.11515-0.73948-0.84719-0.72176-0.13504 0.95487
   2  -2 -16   -4.94   74.95   1-0.41141-0.78694 0.91062 1.16629 0.99048-0.00589
   2   2 -16    9.48   75.71   1-0.44218-0.81536 1.19167 1.06744 0.60326-0.41872
  -2  -2  16  -73.66   99.48   1-1.12237-0.75378-0.84516-0.71559-0.07446 0.94831
   2  -2 -15 7555.69  290.45   1-0.41261-0.78077 0.91802 1.16920 0.98312 0.05385
   2   2 -15 6862.28  404.09   1-0.44243-0.80823 1.21142 1.08270 0.56236-0.39251
  -2  -2  15 6465.22  477.49   1-1.12763-0.76613-0.84136-0.70764-0.01126 0.94437
   2  -2 -14 1861.27  145.50   1-0.41331-0.77409 0.92237 1.16908 0.97875 0.11659
   2   2 -14 1428.93  153.68   1-0.44222-0.80064 1.23020 1.09700 0.52018-0.36758
  -2  -2  14 1665.74  224.25   1-1.13066-0.77626-0.83553-0.69766 0.05502 0.94352
   2  -2 -13  -33.27   72.62   1-0.41343-0.76683 0.92312 1.16535 0.97798 0.18294
   2   2 -13  145.46   55.97   1-0.44152-0.79255 1.24804 1.11037 0.47643-0.34422
  -2  -2  13   55.38   74.33   1-1.13113-0.78381-0.82733-0.68532 0.12496 0.94632
   2  -2 -12 1879.83  136.43   1-0.41286-0.75887 0.91953 1.15728 0.98160 0.25367
   2   2 -12 1511.97  155.21   1-0.44027-0.78392 1.26501 1.12284 0.43067-0.32286
  -2  -2  12 1682.92  186.29   1-1.12849-0.78827-0.81629-0.67014 0.19925 0.95346
  -2   2  12 1032.21  160.87   1-0.57884-0.23366 1.26735 1.03380 0.19568 0.92532
   2  -2 -11  777.52  102.19   1-0.41139-0.75002 0.91052 1.14380 0.99058 0.32976
   2   2 -11  488.72   88.79   1-0.43839-0.77466 1.28109 1.13444 0.38233-0.30409
  -2  -2  11  680.59  109.78   1-1.12205-0.78892-0.80178-0.65148 0.27870 0.96577
  -2   2  11  433.65  116.18   1-0.64399-0.30615 1.21622 0.98670 0.29261 0.95511
   2  -2 -10 4749.33  245.81   1-0.40874-0.73999 0.89454 1.12334 1.00611 0.41241
   2   2 -10 5036.45  249.56   1-0.43577-0.76467 1.29630 1.14517 0.33054-0.28877
  -2   2  10 4963.22  317.17   1-1.11489-0.78599-0.84723-1.07278-0.13690 0.45926
  -2  -2  10 4602.66  307.79   1-1.11079-0.78474-0.78293-0.62848 0.36432 0.98424
   2  -2  -9 2904.07  158.37   1-0.40443-0.72830 0.86931 1.09362 1.02971 0.50310
   2   2  -9 3126.35  164.07   1-0.43222-0.75373 1.31060 1.15499 0.27399-0.27822
  -2   2   9 2650.72  187.86   1-1.12178-0.79996-0.84542-1.06682-0.08012 0.44889
  -2  -2   9 2731.80  209.91   1-1.09324-0.77428-0.75850-0.59991 0.45724 1.01003
   2  -2  -9 2260.24  225.74   1-0.99976-1.32158-0.65393-0.43254 0.74323 0.21420
  -2   2   8 4888.71  259.86   1-0.44203-0.12555 1.23666 1.01681 0.50481 0.96429
   2   2  -8 4965.62  270.75   1-0.42752-0.74169 1.32357 1.16396 0.21200-0.27318
  -2   2   8 5783.53  293.89   1-1.12723-0.81251-0.84178-1.05903-0.01710 0.44477
  -2  -2   8 5140.00  237.64   1-1.06731-0.75545-0.72679-0.56406 0.55871 1.04436
   2  -2  -8 4752.42  337.06   1-0.99111-1.30619-0.64516-0.42782 0.76223 0.30063
  -2   2   7 6741.18  312.19   1-0.44193-0.13282 1.18296 0.96759 0.62038 1.01276
   2   2  -7 6426.06  329.85   1-0.42086-0.72766 1.33538 1.17127 0.13845-0.27962
  -2  -2   7 7380.67  310.72   1-0.28167 0.02513 1.22677 1.39089-0.62870-0.21062
  -2   2   7 8359.31  345.33   1-1.13067-0.82304-0.83550-1.04860 0.05535 0.45009
  -2  -2   7 7722.01  298.49   1-1.03002-0.72524-0.68542-0.51854 0.66993 1.08843
   2  -2  -7 6478.36  355.19   1-0.97477-1.28271-0.62884-0.41568 0.79620 0.40173
  -2  -2   7 7042.84  336.40   1-1.07551-0.76839 0.90393 1.07070 0.07570 0.49266
  -2   2   6 2162.45  149.46   1-0.43705-0.13533 1.10615 0.89526 0.75165 1.07692
   2   2  -6 2660.39  152.21   1-0.41115-0.71059 1.34467 1.17604 0.04839-0.30257
  -2  -2   6 2289.56  183.76   1-0.26326 0.03617 1.19550 1.36414-0.69356-0.34259
  -2   2   6 2621.37  194.68   1-1.13080-0.83024-0.82488-1.03384 0.14294 0.47054
  -2  -2   6 2507.78  173.82   1-0.97697-0.67921-0.63102-0.46004 0.79176 1.14305
   2  -2  -6 2302.68  193.86   1-0.94421-1.24504-0.59902-0.39004 0.85392 0.52659
   2   2  -6 2197.29  163.32   1-0.71767-1.01545-0.39484-0.56582 1.14393 0.79263
  -2  -2   6 2430.99  188.61   1-1.06331-0.76362 0.91357 1.08447 0.11960 0.46943
  -2   2   5  349.71   64.89   1-0.42419-0.12984 0.99497 0.78857 0.89979 1.15795
   2   2  -5  334.00   64.36   1-0.39577-0.68783 1.34833 1.17516-0.07029-0.35415
  -2  -2   5  437.08   79.15   1-0.23089 0.06104 1.13586 1.30859-0.79753-0.51325
  -2   2   5  423.14   81.23   1-1.12423-0.83077-0.80609-1.01091 0.25668 0.51714
  -2  -2   5  376.13   74.71   1-0.90243-0.61179-0.55944-0.38428 0.92313 1.20730
   2  -2  -5  331.46   75.84   1-0.88580-1.17951-0.54400-0.33920 0.94813 0.68794
   2   2  -5  326.86   71.49   1-0.64300-0.93364-0.33155-0.50671 1.20671 0.92255
   2   2  -4 7370.81  322.58   1-0.36798-0.65268 1.33596 1.15828-0.24362-0.46037
  -2  -2   4 8198.08  299.62   1-0.16820 0.11643 1.00645 1.18373-0.96867-0.75151
  -2   2   4 7879.67  343.74   1-1.10097-0.81460-0.76883-0.96950 0.41990 0.61321
  -2  -2   4 7471.33  265.55   1-0.79887-0.51536-0.46552-0.28618 1.06049 1.27751
   2  -2  -4 7706.71  327.25   1-0.76579-1.05236-0.43646-0.23583 1.09663 0.90358
   2   2  -3 3487.37  231.03   1-0.30740-0.58472 1.26663 1.08443-0.52979-0.67943
  -2  -2   3 4099.65  201.60   1-0.04324 0.23409 0.70542 0.88728-1.21658-1.06652
  -2   2   3 3964.03  267.98   1-1.02459-0.74531-0.67966-0.87619 0.68397 0.81015
  -2  -2   3 3740.16  185.59   1-0.65869-0.38230-0.34472-0.16120 1.19450 1.34440
   2  -2  -3 3705.85  201.34   1-0.49690-0.77635-0.21141-0.01496 1.29920 1.17329
   2   2  -3 3676.39  226.39   1-0.39954-0.67593-0.13361-0.31713 1.34240 1.19252
   2   2  -218657.97  597.76   1-0.15479-0.42484 0.97670 0.79028-1.00082-1.08376
  -2   2   218251.22  610.15   1-0.74842-0.47609-0.42135-0.61362 1.11440 1.17317
  -2  -2   216783.44  401.38   1-0.47813-0.20887-0.19628-0.00858 1.30859 1.39135
   2   2  -218634.71  483.60   1-0.21883-0.48806 0.00679-0.18087 1.38982 1.30715
  -2  -2   1213883.6 2485.41   1-0.26353-0.00142-0.02748 0.16439 1.38179 1.39733
   2   2   017345.22  504.33   1-0.43144-0.68652 1.05182 0.85591 0.82891 0.88070
  -2   2   016214.53  433.61   1-0.05021 0.20699 0.72354 0.53918-1.20562-1.28296
   2   2   017131.06  456.20   1-0.65274-0.90812 1.20823 1.01293 0.30605 0.35894
   2   2   1 7280.33  280.43   1-0.44219-0.68989 1.19237 0.99199 0.60189 0.72080
  -2   2  -1 6980.87  270.70   1-0.14277 0.10714 0.94947 0.76968-1.02842-1.17288
   2  -2   1 7426.65  268.11   1-0.02223-0.27215 0.64992 0.82971-1.24766-1.10320
   2   2   1 7141.07  280.88   1-0.62699-0.87505 1.23096 1.03161 0.26678 0.38680
  -2  -2  -1 6991.20  280.05   1-0.99820-0.75044 0.40552 0.60521-0.90481-1.02474
  -2   2  -2   48.18   55.94   1-0.21507 0.02753 1.10482 0.92959-0.84420-1.05577
  -2   2  -2    7.27   45.60   1-0.93185-0.68929 0.30557 0.12942-1.00888-1.21970
  -2  -2  -3  145.01   58.77   1-0.43337-0.20043 1.06903 1.27836 0.80556 0.55242
   2   2   3  178.57   63.10   1-0.43663-0.66957 1.29190 1.08255 0.34626 0.59940
  -2   2  -3  159.04   63.73   1-0.26901-0.03383 1.20550 1.03487-0.67377-0.95260
   2  -2   3  172.71   61.40   1-0.15063-0.38595 0.96734 1.13800-1.01049-0.73182
  -2   2  -3  153.86   63.33   1-1.11509-0.87835-0.84720-1.01887-0.13557-0.41225
   2   2   3  166.07   72.68   1-0.57473-0.80812 1.27013 1.06270 0.18975 0.44404
  -2  -2  -3  165.96   46.72   1-1.07656-0.84375 0.90301 1.11098 0.07172-0.18263
  -2   2  -3  186.28   55.86   1-1.02441-0.78927 0.44967 0.27767-0.85319-1.13115
   2   2   3  138.07   44.85   1-1.00035-1.23327 0.40901 0.20101-0.90086-0.64667
   2  -2   3  151.04   54.87   1-0.83879-1.07393 0.18327 0.35526-1.11462-0.83666
  -2  -2  -412872.07  335.33   1-0.43746-0.21191 1.11082 1.32465 0.74447 0.42422
   2   2   413889.17  421.98   1-0.43138-0.65694 1.31331 1.09949 0.26207 0.58231
  -2   2  -412211.08  321.67   1-0.30870-0.08088 1.26852 1.10241-0.52451-0.87045
   2  -2   413853.57  346.00   1-0.18862-0.41664 1.05041 1.21650-0.91685-0.57106
  -2   2  -413567.29  404.60   1-1.12462-0.89498-0.84393-1.01145-0.05055-0.39438
   2   2   413293.12  404.53   1-0.54799-0.77405 1.28697 1.07549 0.15157 0.47300
  -2   2  -413307.24  311.26   1-1.08204-0.85431 0.56433 0.39642-0.70018-1.04525
   2   2   413551.19  349.19   1-1.08343-1.30893 0.56755 0.35540-0.69542-0.37410
   2  -2   413407.93  329.77   1-0.91553-1.14324 0.28288 0.45072-1.03021-0.68512
  -2  -2  -5 7026.80  247.92   1-0.43928-0.22110 1.13366 1.35196 0.70808 0.32072
   2   2   5 7249.67  269.65   1-0.42578-0.64415 1.32725 1.10889 0.19153 0.57876
  -2   2  -5 7464.47  275.47   1-0.33834-0.11789 1.30729 1.14572-0.39503-0.80807
   2  -2   5 7431.87  272.36   1-0.21507-0.43579 1.10483 1.26635-0.84418-0.43127
  -2   2  -5 6745.65  313.40   1-1.12937-0.90682-0.83884-1.00222 0.02008-0.39088
  -2   2  -5 6994.51  226.60   1-1.11414-0.89383 0.65364 0.48985-0.55767-0.96987
   2   2   5 7062.56  254.56   1-1.10986-1.32781 0.63921 0.42301-0.58235-0.19373
   2  -2   5 6871.10  250.23   1-0.96766-1.18795 0.35776 0.52144-0.95665-0.54444
  -2  -2  -6  -17.81   51.93   1-0.44009-0.22930 1.14558 1.36835 0.68813 0.23366
   2   2   6  -12.35   58.54   1-0.41999-0.63100 1.33653 1.11366 0.12972 0.58407
  -2   2  -6   -6.47   58.29   1-0.36091-0.14782 1.33027 1.17321-0.28226-0.76241
  -2   2  -6  -14.81   53.20   1-1.12855-0.91568 0.72276 0.56309-0.42842-0.90775
  -2  -2  -7 2354.25  148.90   1-0.44040-0.23699 1.15058 1.37784 0.67951 0.15793
  -2   2  -7 2309.42  145.55   1-0.37843-0.17272 1.34271 1.19017-0.18296-0.73022
  -2   2  -7 2379.32  132.87   1-1.13103-0.92559 0.77642 0.62086-0.31222-0.85869
   2   2   7 2670.60  177.57   1-1.12347-1.32655 0.69202 0.46757-0.48833 0.03455
  -2  -2  -8  981.99   97.05   1-0.44042-0.24439 1.15091 1.38264 0.67896 0.09027
  -2   2  -8 1071.08  100.08   1-0.39229-0.19395 1.34786 1.19984-0.09436-0.70873
  -2   2  -8 1338.57  108.89   1-1.12547-0.92746 0.81836 0.66693-0.20772-0.82132
   2   2   8 1250.52  130.32   1-1.12496-1.32061 0.69974 0.47117-0.47367 0.11634
  -2  -2  -9 5570.41  214.94   1-0.44023-0.25158 1.14778 1.38399 0.68434 0.02853
  -2   2  -9 5539.59  223.23   1-0.40340-0.21242 1.34782 1.20431-0.01425-0.69574
  -2   2  -9 5543.94  209.42   1-1.11439-0.92381 0.85139 0.70408-0.11324-0.79397
   2   2   9 5211.43  288.74   1-1.12524-1.31345 0.70130 0.46861-0.47068 0.18646
  -2  -2 -10 1509.07  137.94   1-0.43986-0.25859 1.14201 1.38269 0.69417-0.02874
  -2   2 -10 1632.34  151.74   1-0.41239-0.22878 1.34388 1.20489 0.05906-0.68953
  -2   2 -10 1393.29  139.10   1-1.09942-0.91628 0.87754 0.73434-0.02719-0.77506
  -2  -2 -11 1035.68  107.90   1-0.43931-0.26542 1.13407 1.37924 0.70742-0.08260
  -2   2 -11  641.30  100.66   1-0.41971-0.24347 1.33690 1.20243 0.12690-0.68879
  -2   2 -11  959.63  114.25   1-0.51251-0.33594 1.30631 1.16582 0.10208-0.71243
  -2   2 -11 1023.90  102.45   1-1.08165-0.90594 0.89828 0.75920 0.05181-0.76318
  -2  -2 -12 3323.69  264.02   1-0.43857-0.27206 1.12426 1.37390 0.72334-0.13379
  -2   2 -12 3117.42  188.01   1-0.42567-0.25681 1.32746 1.19751 0.19029-0.69251
  -2   2 -12 3154.35  203.65   1-0.55569-0.38646 1.28233 1.14587 0.16249-0.71915
  -2   2 -12 3205.83  189.09   1-1.06174-0.89346 0.91468 0.77972 0.12495-0.75717
  -2  -2 -13  558.63   97.66   1-0.43764-0.27851 1.11283 1.36695 0.74137-0.18287
  -2   2 -13  625.49  102.08   1-0.43046-0.26898 1.31605 1.19026 0.24951-0.70034
  -2   2 -13  566.22  101.49   1-0.59592-0.43401 1.25530 1.12290 0.22057-0.72820
  -2  -2 -14   74.48   59.88   1-0.43648-0.28474 1.09987 1.35847 0.76111-0.23024
  -2   2 -14  177.18   73.31   1-0.43433-0.28023 1.30274 1.18144 0.30617-0.71079
  -2   2 -14   33.06   79.62   1-0.63349-0.47892 1.22545 1.09709 0.27661-0.73930
  -2  -2 -15   72.66   69.93   1-0.43509-0.29073 1.08552 1.34860 0.78223-0.27624
  -2   2 -15  232.44   89.60   1-0.43735-0.29063 1.28781 1.17097 0.36028-0.72380
  -2   2 -15  186.67   87.90   1-0.66867-0.52142 1.19289 1.06858 0.33085-0.75220
  -2  -2 -16  437.63  120.24   1-0.43346-0.29647 1.06981 1.33737 0.80447-0.32111
  -2   2 -16  445.03  102.86   1-0.43961-0.30027 1.27137 1.15901 0.41221-0.73898
  -2  -2 -17  808.45  113.00   1-0.43155-0.30195 1.05278 1.32481 0.82764-0.36506
  -2   2 -17  771.27  134.23   1-0.44119-0.30923 1.25346 1.14558 0.46229-0.75601
  -2  -2 -18 1001.05  115.49   1-0.42936-0.30713 1.03443 1.31094 0.85156-0.40824
  -2   2 -18 1152.02  133.39   1-0.44211-0.31753 1.23417 1.13077 0.51077-0.77464
   2   3 -18  389.39  112.41   1-0.44226-0.82961 1.19528 0.98502 0.59602-0.56659
  -2  -3  18  167.40  135.09   1-1.11436-0.73232-0.84730-0.63102-0.14071 1.02228
   2   3 -17  154.67   76.23   1-0.44242-0.82239 1.21730 1.00256 0.54952-0.54598
  -2  -3  17   51.00   88.75   1-1.12176-0.74679-0.84543-0.62500-0.08037 1.01549
   2   3 -16  -54.45   53.60   1-0.44198-0.81457 1.23811 1.01890 0.50125-0.52713
  -2  -3  16  -71.66   84.92   1-1.12718-0.75931-0.84183-0.61726-0.01778 1.01092
   2   3 -15 1800.89  195.92   1-0.44088-0.80609 1.25774 1.03403 0.45085-0.51043
  -2  -3  15 1313.29  196.83   1-1.13045-0.76966-0.83630-0.60758 0.04739 1.00897
   2   3 -14 1628.28  162.11   1-0.43905-0.79688 1.27612 1.04795 0.39784-0.49632
  -2  -3  14 1345.38  163.53   1-1.13124-0.77754-0.82855-0.59569 0.11558 1.01002
   2   3 -13  361.06   80.40   1-0.43639-0.78683 1.29322 1.06055 0.34161-0.48544
  -2  -3  13  225.51   75.65   1-1.12915-0.78254-0.81823-0.58123 0.18727 1.01457
   2   3 -12  715.67  104.64   1-0.43272-0.77579 1.30887 1.07174 0.28132-0.47862
  -2  -3  12  528.21   87.94   1-1.12363-0.78412-0.80487-0.56372 0.26304 1.02320
   2   3 -11 3669.64  310.79   1-0.42793-0.76369 1.32262 1.08159 0.21706-0.47591
  -2  -3  11 4891.48  405.62   1-1.11395-0.78152-0.78782-0.54252 0.34354 1.03655
   2   3 -10  118.19   51.53   1-0.42148-0.74988 1.33451 1.08896 0.14483-0.48102
  -2  -3  10   52.31   65.02   1-1.09906-0.77374-0.76624-0.51680 0.42950 1.05536
   2   3  -9 1568.23  133.92   1-0.41290-0.73392 1.34352 1.09344 0.06349-0.49525
  -2  -3   9 1019.35  138.52   1-0.22972 0.09096 1.13361 1.38303-0.80107-0.24183
  -2  -3   9 1325.30  143.74   1-1.07763-0.75939-0.73900-0.48542 0.52167 1.08038
   2  -3  -9 1398.13  189.56   1-1.02721-1.34974-0.68243-0.36604 0.67725 0.15417
   2   3  -8  220.40  102.28   1-0.40127-0.71493 1.34818 1.09361-0.03033-0.52197
  -2  -3   8  311.31   71.55   1-0.21493 0.09845 1.10453 1.35854-0.84460-0.35247
  -2  -3   8  304.95   72.39   1-1.04771-0.73657-0.70462-0.44689 0.62076 1.11233
   2  -3  -8  240.26   71.44   1-1.02322-1.33867-0.67822-0.36597 0.68744 0.23150
   2   3  -7 7094.51  328.59   1-0.38509-0.69137 1.34580 1.08669-0.14172-0.56626
  -2  -3   7 8214.30  379.66   1-1.00679-0.70272-0.66111-0.39924 0.72723 1.15166
   2  -3  -7 7273.87  417.26   1-1.01276-1.32111-0.66728-0.35918 0.71316 0.32436
  -2   3   6 2426.55  188.34   1-0.42374-0.12142 0.99172 0.68586 0.90360 1.22246
   2   3  -6 3000.36  210.74   1-0.36165-0.66057 1.33091 1.06728-0.27825-0.63568
  -2  -3   6 3141.30  212.85   1-0.15844 0.14034 0.98486 1.24800-0.99221-0.63431
   2  -3  -6 3289.49  223.71   1-0.98940-1.29100-0.64345-0.33947 0.76590 0.44456
  -2  -3   6 3168.98  184.60   1-0.95143-0.65443-0.60599-0.34002 0.84089 1.19818
  -2  -3   6 3151.68  201.92   1-1.11319-0.81409 0.85396 1.11986-0.10529 0.25042
  -2   3   5 2284.00  150.80   1-0.40399-0.10906 0.86681 0.56543 1.03198 1.28372
   2   3  -5 2763.67  212.61   1-0.32609-0.61764 1.29229 1.02416-0.45075-0.74106
  -2  -3   5 2892.86  209.63   1-0.10696 0.18453 0.86539 1.13309-1.10417-0.81339
   2  -3  -5 3146.20  210.78   1-0.93985-1.23432-0.59483-0.29504 0.86163 0.60743
  -2  -3   5 2598.13  157.12   1-0.87743-0.58755-0.53629-0.26613 0.96024 1.25039
   2   3  -5 2748.06  199.18   1-0.57837-0.86824-0.27785-0.54800 1.25214 0.96197
  -2  -3   5 2749.64  177.77   1-1.11177-0.82010 0.85690 1.12691-0.09610 0.19247
  -2  -3   4   44.48   38.54   1-0.77997-0.49722-0.44887-0.17454 1.08152 1.30455
   2   3  -3  442.83   69.90   1-0.18011-0.45701 1.03228 0.75545-0.93887-1.09544
  -2  -3   3  569.22   76.41   1-0.65485-0.37922-0.34149-0.06298 1.19755 1.35343
   2  -3  -3  525.61   84.62   1-0.38573-0.66592-0.12270 0.16878 1.34748 1.22784
   2   3  -3  540.24   85.62   1-0.35036-0.62595-0.09491-0.37336 1.35933 1.20346
  -2  -3   3  559.05   78.81   1-1.11433-0.83752 0.85152 1.12978-0.11286 0.04146
   2   3  -232736.19  694.51   1-0.04640-0.31600 0.71365 0.43225-1.21165-1.30110
   2   3  -231252.38  708.61   1-0.19173-0.46020 0.02743-0.25522 1.39356 1.30484
  -2  -3   228447.56  591.28   1-1.12063-0.85125 0.83546 1.11783-0.16046-0.07327
  -2  -3   110274.38  293.79   1-0.32203-0.06068-0.07278 0.21409 1.36767 1.38926
  -2  -3   1 9642.26  349.68   1-1.13014-0.86820 0.78932 1.07581-0.28158-0.26152
  -2   3   0  111.10   61.76   1-0.01606 0.24158 0.63336 0.35403-1.25624-1.34010
  -2  -3   0   62.49   47.80   1-0.13102 0.12319 0.07331 0.36440 1.39892 1.35336
  -2   3  -1   29.74   56.04   1-0.09260 0.15774 0.83046 0.55569-1.13195-1.28292
  -2   3  -1  101.47   39.84   1-0.82040-0.56987 0.16082-0.11448-1.13164-1.28129
   2   3   2 1639.75  146.51   1-0.43671-0.67645 1.10240 0.80257 0.75732 0.93694
  -2   3  -2 1496.19  135.15   1-0.15960 0.08344 0.98745 0.71724-0.98945-1.20754
   2  -3   2 1737.88  129.70   1-0.02322-0.26627 0.65255 0.92275-1.24626-1.02819
  -2   3  -2 1708.60  137.12   1-1.13005-0.88551-0.82145-1.09226 0.16655-0.04891
  -2   3  -2 1547.64  115.03   1-0.93087-0.68776 0.30419 0.03304-1.01020-1.22696
   2   3   3  359.62   73.74   1-0.44191-0.67426 1.18229 0.87798 0.62164 0.86837
  -2   3  -3  367.15   80.28   1-0.21527 0.02048 1.10521 0.83958-0.84362-1.12881
   2  -3   3  366.07   72.53   1-0.07611-0.31187 0.78954 1.05517-1.16206-0.87686
  -2   3  -3  299.67   74.31   1-1.12900-0.89156-0.81781-1.08448 0.18992-0.09269
  -2   3  -3  313.99   54.01   1-1.01222-0.77652 0.42870 0.16170-0.87817-1.16207
   2   3   4   29.71   62.80   1-0.44209-0.66706 1.23501 0.92622 0.50877 0.82262
  -2   3  -4   68.92   61.52   1-0.26029-0.03195 1.19026 0.92917-0.70362-1.05602
   2  -3   4   86.93   44.86   1-0.11745-0.34591 0.89047 1.15154-1.08297-0.73066
  -2   3  -4   73.99   60.50   1-1.12738-0.89702-0.81327-1.07579 0.21714-0.13261
  -2   3  -4    2.20   52.87   1-1.06784-0.83958 0.53281 0.26998-0.74522-1.09625
   2  -3   4   69.23   51.94   1-0.87097-1.09923 0.22377 0.48661-1.08206-0.73104
  -2  -3  -518085.12  398.35   1-0.41979-0.20220 0.96428 1.27754 0.93461 0.55365
   2   3   518656.87  514.84   1-0.43964-0.65722 1.27117 0.95789 0.41279 0.79375
  -2   3  -518743.94  444.92   1-0.29622-0.07525 1.24991 0.99333-0.57406-0.99356
   2  -3   518675.79  413.59   1-0.14898-0.37014 0.96360 1.22011-1.01431-0.59488
  -2   3  -518510.92  515.12   1-1.12513-0.90186-0.80801-1.06638 0.24649-0.17040
   2   3   519589.56  527.82   1-1.12810-1.34545 0.71931 0.40810-0.43535-0.05262
  -2   3  -519708.39  367.84   1-1.10286-0.88197 0.61787 0.35908-0.61763-1.03573
   2  -3   518208.67  444.19   1-0.92461-1.14546 0.29544 0.55412-1.01850-0.60035
  -2  -3  -6   86.83   44.03   1-0.42473-0.21452 0.99893 1.31667 0.89515 0.44708
  -2   3  -6   80.62   53.87   1-0.32495-0.11135 1.29083 1.03877-0.45578-0.94239
  -2   3  -6   39.15   63.62   1-1.12222-0.90604-0.80210-1.05632 0.27713-0.20691
   2   3   6   74.54   48.42   1-1.13030-1.34021 0.73978 0.42446-0.39330 0.05655
  -2   3  -6   48.48   59.67   1-1.12241-0.90895 0.68691 0.43223-0.49789-0.98312
  -2  -3  -7   28.29   54.08   1-0.42766-0.22483 1.02096 1.34319 0.86850 0.35332
  -2   3  -7  -21.52   79.48   1-0.34806-0.14183 1.31800 1.07047-0.34823-0.90195
  -2   3  -7   41.91   67.59   1-1.13051-0.92449 0.74270 0.49214-0.38714-0.93950
  -2  -3  -8  456.20   80.29   1-0.42933-0.23389 1.03426 1.36097 0.85178 0.26949
  -2   3  -8  339.31   86.96   1-0.36679-0.16793 1.33507 1.09205-0.25024-0.87107
  -2   3  -8  413.12   69.74   1-1.13029-0.93168 0.78784 0.54141-0.28515-0.90465
   2   3   8  290.09   76.33   1-1.13079-1.32584 0.74694 0.42337-0.37808 0.20603
  -2  -3  -9 2234.28  182.21   1-0.43019-0.24212 1.04122 1.37241 0.84281 0.19341
  -2   3  -9 2257.66  163.31   1-0.38210-0.19061 1.34454 1.10605-0.16051-0.84845
  -2   3  -9 1997.62  124.75   1-1.12393-0.93277 0.82447 0.58216-0.19120-0.87782
   2   3   9 2037.15  195.12   1-1.13051-1.31814 0.74273 0.41504-0.38707 0.26418
  -2  -3 -10 5191.98  343.07   1-0.43045-0.24977 1.04345 1.37910 0.83993 0.12342
  -2   3 -10 4998.42  343.59   1-0.39469-0.21057 1.34823 1.11425-0.07780-0.83285
  -2   3 -10 5955.57  380.60   1-1.11306-0.92932 0.85426 0.61607-0.10436-0.85812
  -2  -3 -11   21.89   49.89   1-0.43027-0.25697 1.04192 1.38206 0.84190 0.05827
  -2   3 -11   18.68   49.08   1-0.40510-0.22835 1.34739 1.11793-0.00102-0.82318
  -2   3 -11  -28.89   56.32   1-1.09872-0.92242 0.87851 0.64444-0.02373-0.84462
  -2  -3 -12 1881.41  158.92   1-0.42972-0.26380 1.03738 1.38200 0.84776-0.00296
  -2   3 -12 1711.13  143.63   1-0.41372-0.24433 1.34291 1.11796 0.07073-0.81853
  -2   3 -12 2001.93  148.11   1-1.08171-0.91285 0.89821 0.66825 0.05153-0.83648
  -2  -3 -13  167.26   59.46   1-0.42884-0.27030 1.03031 1.37941 0.85680-0.06104
  -2   3 -13   56.23   84.32   1-0.42084-0.25882 1.33542 1.11500 0.13824-0.81812
  -2   3 -13  126.40   75.73   1-0.52483-0.36247 1.29997 1.07248 0.11913-0.83543
  -2   3 -13   30.06   80.66   1-1.06255-0.90111 0.91411 0.68827 0.12219-0.83296
  -2  -3 -14   10.42   82.20   1-0.42766-0.27651 1.02102 1.37460 0.86843-0.11653
  -2   3 -14   75.91   88.28   1-0.42669-0.27204 1.32537 1.10948 0.20214-0.82133
  -2   3 -14  111.51   72.75   1-0.56942-0.41439 1.27364 1.05019 0.18211-0.83958
  -2  -3 -15  202.40   84.55   1-0.42619-0.28242 1.00977 1.36783 0.88220-0.16987
  -2   3 -15  118.14   67.89   1-0.43141-0.28409 1.31324 1.10142 0.26240-0.82808
  -2   3 -15  123.91   70.62   1-0.61112-0.46343 1.24379 1.02441 0.24303-0.84580
  -2  -3 -16  298.82   77.69   1-0.42443-0.28803 0.99671 1.35924 0.89775-0.22142
  -2   3 -16  390.25  111.64   1-0.43520-0.29527 1.29900 1.09167 0.32055-0.83704
  -2   3 -16  299.36   98.83   1-0.65017-0.50981 1.21061 0.99526 0.30210-0.85387
  -2  -3 -17  126.41   67.19   1-0.42236-0.29335 0.98198 1.34899 0.91480-0.27149
  -2   3 -17  265.67  104.09   1-0.43812-0.30557 1.28294 1.08008 0.37641-0.84830
   2   4 -18  141.07  119.25   1-0.44214-0.82890 1.23343 0.92818 0.51255-0.65646
  -2  -4  18   35.67  122.82   1-1.11987-0.73854-0.84612-0.53484-0.09747 1.07147
   2   4 -17  626.05  108.61   1-0.44110-0.82048 1.25471 0.94499 0.45898-0.64292
  -2  -4  17  300.05   98.13   1-1.12584-0.75160-0.84304-0.52762-0.03584 1.06596
   2   4 -16    3.79   56.81   1-0.43926-0.81126 1.27446 0.96027 0.40289-0.63190
  -2  -4  16  -64.88   98.66   1-1.12972-0.76257-0.83814-0.51857 0.02794 1.06260
   2   4 -15 2623.33  242.50   1-0.43650-0.80112 1.29260 0.97392 0.34380-0.62388
  -2  -4  15 2283.84  187.65   1-1.13127-0.77121-0.83119-0.50748 0.09420 1.06172
   2   4 -14  876.69  121.43   1-0.43271-0.78995 1.30894 0.98577 0.28107-0.61950
  -2  -4  14  630.28  110.33   1-1.13018-0.77720-0.82194-0.49408 0.16329 1.06367
   2   4 -13  213.18   80.14   1-0.42777-0.77775 1.32298 0.99601 0.21509-0.61855
  -2  -4  13  287.74   75.56   1-1.12602-0.78013-0.81000-0.47800 0.23562 1.06886
   2   4 -12  -21.23   51.29   1-0.42126-0.76387 1.33483 1.00334 0.14254-0.62398
  -2  -4  12  -36.56   66.69   1-1.11827-0.77947-0.79493-0.45879 0.31164 1.07772
   2   4 -11 1014.06  113.35   1-0.41286-0.74811 1.34353 1.00752 0.06320-0.63621
  -2  -4  11  854.07  144.69   1-1.10617-0.77447-0.77614-0.43584 0.39182 1.09077
   2   4 -10  471.88   94.27   1-0.40202-0.72990 1.34808 1.00755-0.02468-0.65699
  -2  -4  10  461.47   94.65   1-1.08882-0.76421-0.75285-0.40841 0.47667 1.10847
   2   4  -9 3647.10  256.55   1-0.38793-0.70843 1.34678 1.00173-0.12341-0.68862
  -2  -4   9 5017.19  323.21   1-1.06497-0.74744-0.72408-0.37550 0.56665 1.13132
   2  -4  -9 4737.66  347.28   1-1.04890-1.37214-0.70592-0.29453 0.61729 0.10014
  -2  -4   818160.11  521.50   1-0.13775 0.17519 0.93795 1.28693-1.03962-0.54098
   2  -4  -820301.63  672.14   1-1.04848-1.36464-0.70545-0.29821 0.61853 0.16853
  -2  -4   819557.50  569.15   1-1.03297-0.72254-0.68858-0.33586 0.66208 1.15961
   2   4  -7 1802.54  195.36   1-0.34445-0.65021 1.31417 0.96007-0.36590-0.79688
  -2  -4   7 1888.62  164.97   1-0.10761 0.19804 0.86694 1.22048-1.10290-0.67137
   2  -4  -7 2042.71  201.52   1-1.04320-1.35225-0.69964-0.29654 0.63387 0.25101
  -2  -4   7 2120.61  199.33   1-0.99082-0.68745-0.64487-0.28808 0.76287 1.19330
   2   4  -6  139.93   62.43   1-0.31051-0.60891 1.27112 0.91251-0.51708-0.88096
  -2  -4   6  238.60   62.09   1-0.06675 0.23160 0.76592 1.12404-1.17832-0.81392
   2  -4  -6  155.29   70.71   1-1.02847-1.33044-0.68377-0.28481 0.67400 0.35827
  -2  -4   6  177.95   65.67   1-0.93585-0.63961-0.59100-0.23004 0.86859 1.23187
  -2  -4   6  159.94   56.21   1-1.13118-0.83266 0.77250 1.13339-0.32129 0.04032
   2   4  -5  891.85  108.09   1-0.26373-0.55476 1.19632 0.83320-0.69195-0.98872
  -2  -4   5 1008.50  107.46   1-0.01251 0.27853 0.62379 0.98647-1.26106-0.96376
   2  -4  -5  960.36  123.97   1-0.98873-1.28397-0.64277-0.24798 0.76733 0.51913
  -2  -4   5 1028.59  105.71   1-0.86510-0.57599-0.52499-0.15984 0.97751 1.27366
  -2  -4   5  849.94  100.33   1-1.13128-0.84021 0.76243 1.12744-0.34415-0.04966
   2   4  -4 1074.21  142.63   1-0.20044-0.48419 1.07509 0.70784-0.88519-1.11538
  -2  -4   4 1054.72  118.43   1-0.77546-0.49347-0.44491-0.07559 1.08640 1.31542
   2   4  -4  967.98  117.72   1-0.41649-0.69847-0.14703-0.51636 1.33583 1.10681
  -2  -4   4 1076.90  115.11   1-1.13055-0.84690 0.74309 1.11222-0.38630-0.15895
   2   4  -3 4133.61  234.31   1-0.11598-0.39244 0.88698 0.51516-1.08598-1.24906
  -2  -4   3 4942.95  205.19   1-0.66452-0.38966-0.34964 0.02386 1.18983 1.35171
   2   4  -3 4735.78  285.41   1-0.29758-0.57241-0.05379-0.42723 1.37408 1.21218
  -2  -4   3 5486.29  241.79   1-1.12628-0.85007 0.70731 1.08056-0.45905-0.29883
   2   4  -2 4010.41  217.73   1-0.01394-0.28310 0.62765 0.25127-1.25914-1.35509
  -2  -4   2 4194.95  195.27   1-0.53186-0.26413-0.23976 0.13791 1.28031 1.37504
   2   4  -2 3821.61  241.81   1-0.15527-0.42297 0.05505-0.32260 1.39728 1.30253
  -2  -4   2 3391.88  201.14   1-1.10962-0.84084 0.63842 1.01580-0.58369-0.49061
  -2  -4   110842.03  301.04   1-0.38062-0.12005-0.11868 0.26318 1.34930 1.37690
  -2  -4   1 9888.11  334.78   1-1.04755-0.78605 0.49202 0.87340-0.80005-0.77385
  -2   4   0 1966.18  150.84   1-0.00152 0.25656 0.59390 0.21959-1.27547-1.36583
  -2  -4   0 1784.71  123.23   1-0.21818 0.03526 0.00729 0.39336 1.38993 1.35039
  -2   4  -1   68.03   58.21   1-0.06526 0.18553 0.76213 0.39239-1.18087-1.33835
  -2   4  -1   -1.03   32.29   1-0.84706-0.59598 0.19352-0.17677-1.10660-1.26218
   2   4   2  145.81   61.06   1-0.42062-0.65976 0.96991 0.57509 0.92839 1.10160
  -2   4  -2  124.05   49.97   1-0.12443 0.11906 0.90695 0.54177-1.06841-1.29301
  -2   4  -2  180.12   63.81   1-1.06528-0.82003-0.72445-1.09025 0.56557 0.34415
  -2   4  -2  148.39   54.55   1-0.93865-0.69498 0.31521-0.05093-0.99956-1.22228
   2   4   3 3737.86  206.52   1-0.43377-0.66553 1.07274 0.67345 0.80038 1.04070
  -2   4  -3 4423.22  238.93   1-0.17700 0.05919 1.02558 0.66497-0.94678-1.23850
   2  -4   3 4576.47  229.81   1-0.01531-0.25151 0.63134 0.99196-1.25726-0.96556
  -2   4  -3 4586.00  269.73   1-1.08108-0.84292-0.74320-1.10485 0.50838 0.21982
  -2   4  -3 4536.77  177.82   1-1.00913-0.77288 0.42351 0.06152-0.88422-1.17405
   2   4   4 4004.41  229.57   1-0.44021-0.66459 1.14743 0.74366 0.68494 0.99238
  -2   4  -4 3976.89  202.57   1-0.22229 0.00660 1.11913 0.76308-0.82322-1.18203
  -2   4  -4 4300.98  255.36   1-1.08775-0.85668-0.75149-1.10899 0.48124 0.12554
  -2   4  -4 3675.59  193.74   1-1.06026-0.83145 0.51708 0.15925-0.76681-1.12378
   2   4   5  163.52   70.74   1-0.44237-0.65937 1.20234 0.79408 0.58159 0.95614
  -2   4  -5  252.86   71.91   1-0.26058-0.03909 1.19078 0.83922-0.70264-1.12860
  -2   4  -5  182.94   67.75   1-1.09004-0.86606-0.75439-1.10775 0.47143 0.04858
   2   4   5  225.15   62.89   1-1.12904-1.34580 0.79895 0.39274-0.25790 0.11893
  -2   4  -5  205.45   49.06   1-1.09498-0.87349 0.59619 0.24240-0.65202-1.07602
  -2   4  -6   90.86   56.01   1-0.29265-0.07853 1.24436 0.89733-0.58775-1.08081
   2   4   6   68.05   44.14   1-1.12874-1.33808 0.80095 0.39062-0.25288 0.19108
  -2   4  -6   80.95   59.99   1-1.11661-0.90256 0.66270 0.31302-0.54181-1.03293
  -2  -4  -7  568.33   78.90   1-0.40567-0.20343 0.87648 1.29368 1.02312 0.51434
  -2   4  -7  476.54   78.74   1-0.31942-0.11267 1.28350 0.94099-0.47972-1.03989
   2   4   7  490.34   96.94   1-1.12934-1.33123 0.79668 0.38223-0.26355 0.24754
  -2   4  -7  500.83   66.04   1-1.12794-0.92132 0.71815 0.37259-0.43768-0.99594
  -2  -4  -8 1322.60  111.55   1-0.41018-0.21532 0.90314 1.32483 0.99782 0.42193
  -2   4  -8 1655.64  282.25   1-0.34177-0.14239 1.31122 0.97322-0.37875-1.00603
   2   4   8 1176.49  168.25   1-1.13016-1.32464 0.78906 0.37050-0.28221 0.29601
  -2   4  -8 1534.80  113.24   1-1.13129-0.93210 0.76429 0.42286-0.33997-0.96536
  -2  -4  -9  289.77   75.06   1-0.41310-0.22563 0.92106 1.34722 0.98006 0.33706
  -2   4  -9  228.73   85.05   1-0.36048-0.16847 1.32991 0.99643-0.28453-0.97892
  -2   4  -9  210.00   65.19   1-1.12848-0.93673 0.80269 0.46537-0.24849-0.94101
   2   4   9  202.17   65.96   1-1.13090-1.31792 0.77927 0.35659-0.30555 0.33980
  -2  -4 -10   37.44   50.70   1-0.41489-0.23480 0.93229 1.36293 0.96863 0.25852
  -2   4 -10   92.75   63.48   1-0.37617-0.19153 1.34142 1.01248-0.19649-0.95799
  -2   4 -10  132.22   63.56   1-1.12091-0.93658 0.83464 0.50144-0.16280-0.92245
  -2  -4 -11 1399.52  118.58   1-0.41582-0.24311 0.93824 1.37337 0.96246 0.18524
  -2   4 -11 1413.95  145.99   1-0.38936-0.21209 1.34721 1.02277-0.11400-0.94261
  -2   4 -11 1300.39  122.17   1-1.10955-0.93265 0.86120 0.53213-0.08236-0.90914
  -2  -4 -12  179.10   83.60   1-0.41609-0.25076 0.93994 1.37953 0.96069 0.11635
  -2   4 -12   36.10   75.10   1-0.40046-0.23055 1.34827 1.02837-0.03640-0.93212
  -2   4 -12   60.52   54.85   1-1.09517-0.92570 0.88324 0.55829-0.00660-0.90052
  -2  -4 -13 1120.99  129.09   1-0.41580-0.25785 0.93811 1.38218 0.96260 0.05115
  -2   4 -13 1120.03  127.64   1-0.40979-0.24725 1.34546 1.03006 0.03687-0.92595
  -2   4 -13  797.35  100.61   1-1.07831-0.91627 0.90143 0.58060 0.06499-0.89604
  -2  -4 -14   57.10   70.70   1-0.41505-0.26448 0.93328 1.38183 0.96760-0.01094
  -2   4 -14   26.25  115.17   1-0.41760-0.26243 1.33934 1.02847 0.10639-0.92354
  -2   4 -14    8.75   77.43   1-0.50543-0.34995 1.30980 0.99128 0.09236-0.93511
  -2   4 -14   78.63   60.46   1-1.05937-0.90477 0.91631 0.59959 0.13294-0.89523
  -2  -4 -15  108.16   96.33   1-0.41387-0.27068 0.92585 1.37889 0.97522-0.07044
  -2   4 -15  -28.30   63.05   1-0.42409-0.27630 1.33037 1.02401 0.17260-0.92444
  -2   4 -15   36.07   85.06   1-0.55309-0.40494 1.28391 0.96944 0.15880-0.93581
  -2  -4 -16  278.82   72.44   1-0.41230-0.27649 0.91609 1.37361 0.98505-0.12772
  -2   4 -16  194.13   75.59   1-0.42943-0.28900 1.31889 1.01706 0.23591-0.92824
  -2   4 -16  145.60   89.95   1-0.59783-0.45701 1.25390 0.94348 0.22338-0.93837
  -2  -4 -17  174.12   87.49   1-0.41035-0.28193 0.90422 1.36620 0.99676-0.18312
  -2   4 -17   62.46   83.02   1-0.43370-0.30056 1.30528 1.00746 0.29610-0.93501
  -2   4 -17   20.33   84.20   1-0.63983-0.50634 1.21993 0.91356 0.28624-0.94264
   2   5 -17  640.01  116.10   1-0.43800-0.81679 1.28376 0.87906 0.37370-0.73461
  -2  -5  17  306.66  107.66   1-1.12826-0.75473-0.84058-0.43016-0.00098 1.10675
   2   5 -16  560.33   91.18   1-0.43461-0.80603 1.30157 0.89238 0.31077-0.73042
  -2  -5  16  474.11  120.78   1-1.13088-0.76443-0.83466-0.42010 0.06335 1.10396
   2   5 -15  361.32  108.12   1-0.43007-0.79410 1.31717 0.90350 0.24427-0.72981
  -2  -5  15  500.88  135.84   1-1.13106-0.77170-0.82666-0.40795 0.12999 1.10344
  -2  -5  14  304.07  136.06   1-1.12851-0.77624-0.81630-0.39344 0.19922 1.10553
   2   5 -13   49.32   56.44   1-0.41681-0.76627 1.34016 0.91820 0.09896-0.74113
  -2  -5  13  -31.97   84.29   1-1.12282-0.77764-0.80325-0.37625 0.27135 1.11052
   2   5 -12 1254.67  128.27   1-0.40739-0.74948 1.34659 0.92011 0.01719-0.75579
  -2  -5  12  868.80  142.29   1-1.11347-0.77539-0.78708-0.35594 0.34673 1.11875
   2   5 -11  218.34   65.95   1-0.39555-0.73028 1.34830 0.91731-0.07180-0.77767
  -2  -5  11  202.94   68.32   1-1.09983-0.76884-0.76727-0.33198 0.42570 1.13058
   2   5 -10  701.99  143.48   1-0.38066-0.70801 1.34386 0.90834-0.16943-0.80820
  -2  -5  10 1085.55  160.09   1-1.08104-0.75713-0.74314-0.30371 0.50858 1.14633
   2  -5 -10  891.69  152.33   1-1.06041-1.39145-0.71884-0.20831 0.58169 0.00334
   2   5  -9 2650.86  227.31   1-0.36183-0.68182 1.33106 0.89103-0.27730-0.84896
   2  -5  -9 2150.54  267.75   1-1.06496-1.38891-0.72406-0.21768 0.56671 0.05550
  -2  -5   9 2347.93  254.02   1-1.05602-0.73921-0.71387-0.27030 0.59561 1.16621
   2   5  -8  677.65   99.43   1-0.33790-0.65052 1.30680 0.86224-0.39707-0.90161
   2  -5  -8  447.10  105.63   1-1.06731-1.38418-0.72680-0.22456 0.55869 0.11463
  -2  -5   8  608.91  107.38   1-1.02345-0.71372-0.67846-0.23074 0.68688 1.19034
   2   5  -7 3213.59  223.15   1-0.30734-0.61258 1.26654 0.81748-0.53004-0.96748
  -2  -5   7 3246.55  204.24   1-0.03453 0.27068 0.68256 1.13109-1.22983-0.79178
   2  -5  -7 3593.52  289.33   1-1.06623-1.37601-0.72554-0.22745 0.56239 0.18546
  -2  -5   7 3340.03  250.99   1-0.98177-0.67917-0.63580-0.18402 0.78194 1.21836
   2   5  -6  446.23   84.46   1-0.26826-0.56614 1.20419 0.75060-0.67640-1.04673
   2  -5  -6  665.20  119.67   1-1.05836-1.36107-0.71653-0.22258 0.58821 0.27842
  -2  -5   6  713.11  103.84   1-0.92890-0.63343-0.58438-0.12842 0.88044 1.24972
   2   5  -5 5096.22  276.85   1-0.21938-0.50999 1.11338 0.65573-0.83174-1.13555
  -2  -5   5 4799.99  257.12   1-0.86280-0.57445-0.52289-0.06275 0.98066 1.28281
  -2  -5   5 4697.52  242.59   1-1.11329-0.82281 0.65070 1.11072-0.56276-0.26239
   2   5  -4 3560.05  215.33   1-0.15805-0.44137 0.98399 0.52176-0.99314-1.22984
  -2  -5   4 3658.43  197.15   1-0.78141-0.50019-0.45014 0.01417 1.07997 1.31498
   2   5  -3 1697.01  174.59   1-0.08528-0.36130 0.81240 0.34561-1.14555-1.31513
  -2  -5   3 1968.85  160.67   1-0.68330-0.40921-0.36552 0.10296 1.17433 1.34220
   2   5  -3 1932.86  151.13   1-1.05738-1.33300 0.91762 0.44937 0.13950-0.02661
  -2  -5   3 1642.59  142.11   1-1.07405-0.79826 0.54622 1.01428-0.72635-0.55995
   2   5  -2 1093.41  117.52   1-0.00466-0.27338 0.60247 0.13111-1.27144-1.37390
  -2  -5   2 1073.79   97.85   1-0.56839-0.30142-0.26964 0.20302 1.25847 1.35922
   2   5  -2  908.88  133.17   1-0.11231-0.37924 0.08735-0.38528 1.39976 1.29895
   2   5  -2 1153.83  119.68   1-1.06928-1.33747 0.90910 0.43673 0.09868-0.00030
  -2  -5   2  844.29  124.56   1-1.01760-0.74923 0.43786 0.91008-0.86736-0.76808
  -2  -5   1  470.09   76.95   1-0.43879-0.17895-0.16478 0.31207 1.32659 1.36020
   2   5  -1  478.85   93.32   1-1.08116-1.34193 0.89874 0.42225 0.05372 0.02187
  -2  -5   0 5307.39  209.49   1-0.29937-0.04669-0.05518 0.42588 1.37363 1.34015
   2   5   0 5672.91  292.88   1-1.09386-1.34719 0.88489 0.40428-0.00051 0.03476
  -2   5  -110258.83  368.89   1-0.05128 0.19994 0.72631 0.26158-1.20390-1.36790
  -2   5  -1 8298.40  391.36   1-0.80862-0.55538-0.47416-0.93887 1.04920 0.88860
  -2  -5  -1 9340.67  270.99   1-0.15681 0.08874 0.05388 0.53916 1.39716 1.29653
  -2   5  -1 9315.02  248.74   1-0.87530-0.62366 0.22935-0.23594-1.07740-1.23891
  -2   5  -2   53.38   63.76   1-0.10321 0.14072 0.85632 0.39616-1.11158-1.34268
   2   5   3   96.56   57.74   1-0.42285-0.65402 0.98541 0.49114 0.91088 1.14480
  -2   5  -3   40.17   70.56   1-0.15127 0.08536 0.96877 0.51318-1.00904-1.30726
  -2   5  -3   86.05   53.71   1-0.98044-0.74145-0.63447-1.09081 0.78469 0.48981
  -2   5  -3   42.73   43.81   1-1.01242-0.77563 0.42906-0.02792-0.87774-1.17352
  -2   5  -4  311.24   74.46   1-0.19453 0.03480 1.06281 0.61179-0.90118-1.26651
  -2   5  -4  262.08   77.43   1-1.00916-0.77737-0.66356-1.11607 0.72168 0.36004
  -2   5  -4  293.70   64.46   1-1.05822-0.82884 0.51293 0.06010-0.77241-1.13531
  -2   5  -5 4518.70  270.41   1-0.23269-0.01065 1.13933 0.69287-0.79204-1.22449
  -2   5  -5 3407.84  253.64   1-1.02540-0.80069-0.68051-1.12888 0.68192 0.25314
  -2   5  -5 3196.16  183.45   1-1.09085-0.86877 0.58561 0.13682-0.66832-1.09820
  -2   5  -6 4007.15  251.75   1-0.26586-0.05122 1.20002 0.75801-0.68469-1.18420
   2   5   6 3976.33  293.48   1-1.11327-1.32201 0.85381 0.34848-0.10579 0.33228
  -2   5  -6 4065.53  190.53   1-1.11262-0.89798 0.64836 0.20368-0.56679-1.06382
  -2   5  -7 4922.82  247.69   1-0.29451-0.08724 1.24726 0.80977-0.58063-1.14725
   2   5   7 4191.91  320.77   1-1.11925-1.32055 0.83940 0.32995-0.14910 0.35609
  -2   5  -7 4184.50  176.02   1-1.12537-0.91816 0.70197 0.26142-0.46938-1.03354
  -2   5  -8 1033.37  122.81   1-0.31912-0.11923 1.28311 0.85013-0.48099-1.11473
   2   5   8 1153.99  174.07   1-1.12381-1.31768 0.82497 0.31141-0.18983 0.38250
  -2   5  -8 1030.22  107.23   1-1.13083-0.93104 0.74762 0.31119-0.37662-1.00790
  -2   5  -9  178.63   61.23   1-0.34022-0.14769 1.30946 0.88100-0.38615-1.08700
   2   5   9  153.54   71.37   1-1.12718-1.31364 0.81023 0.29254-0.22917 0.41029
  -2   5  -9  248.55   74.33   1-1.13040-0.93806 0.78641 0.35409-0.28861-0.98702
  -2   5 -10   55.41   65.14   1-0.35828-0.17312 1.32796 0.90402-0.29615-1.06411
  -2   5 -10   33.76   72.37   1-1.12524-0.94033 0.81930 0.39111-0.20521-0.97075
  -2   5 -11 2051.25  181.61   1-0.37374-0.19595 1.33993 0.92052-0.21078-1.04585
  -2   5 -11 1649.82  144.27   1-1.11623-0.93874 0.84716 0.42308-0.12613-0.95880
  -2   5 -12  963.70  125.97   1-0.38695-0.21653 1.34647 0.93157-0.12973-1.03190
  -2   5 -12  919.03  109.90   1-1.10403-0.93397 0.87067 0.45071-0.05103-0.95084
  -2   5 -13  256.90   76.91   1-0.39824-0.23518 1.34840 0.93802-0.05265-1.02193
  -2   5 -13  208.25   70.07   1-1.08916-0.92654 0.89042 0.47458 0.02045-0.94648
  -2   5 -14   40.21   69.61   1-0.40784-0.25215 1.34640 0.94053 0.02083-1.01556
  -2   5 -14  102.07   59.72   1-1.07202-0.91684 0.90688 0.49516 0.08868-0.94539
  -2   5 -15  282.56   83.70   1-0.41596-0.26765 1.34098 0.93964 0.09108-1.01242
  -2   5 -15  482.49  120.54   1-0.49665-0.34804 1.31394 0.90439 0.08035-1.02004
  -2   5 -15  427.50   89.94   1-1.05291-0.90516 0.92044 0.51284 0.15398-0.94722
  -2   5 -16   53.14   96.15   1-0.42278-0.28183 1.33255 0.93573 0.15842-1.01218
  -2   5 -16   16.04   72.44   1-0.54638-0.40511 1.28792 0.88242 0.14931-1.01821
   2   6 -17  255.02   98.19   1-0.43366-0.81186 1.30544 0.80576 0.29546-0.81925
  -2  -6  17  307.15  111.41   1-1.12959-0.75677-0.83843-0.33301 0.02471 1.13839
   2   6 -16  722.80  121.75   1-0.42882-0.79987 1.32047 0.81709 0.22804-0.81982
  -2  -6  16  421.58  121.30   1-1.13125-0.76552-0.83179-0.32223 0.08911 1.13565
   2   6 -15  305.30   91.53   1-0.42253-0.78621 1.33296 0.82505 0.15571-0.82505
  -2  -6  15  227.57   97.12   1-1.13044-0.77180-0.82307-0.30937 0.15557 1.13496
   2   6 -14    6.86   95.07   1-0.41464-0.77095 1.34215 0.82974 0.07896-0.83469
  -2  -6  14   33.26  104.51   1-1.12688-0.77533-0.81201-0.29416 0.22436 1.13661
   2   6 -13   -3.96   68.80   1-0.40486-0.75380 1.34746 0.83051-0.00290-0.84945
  -2  -6  13   95.58  108.70   1-1.12019-0.77573-0.79831-0.27632 0.29570 1.14081
   2   6 -12   10.18   63.49   1-0.39283-0.73440 1.34797 0.82651-0.09066-0.87010
  -2  -6  12  -52.45   75.01   1-1.10990-0.77253-0.78159-0.25545 0.36985 1.14782
   2   6 -11  163.28   75.39   1-0.37807-0.71227 1.34250 0.81653-0.18516-0.89749
  -2  -6  11   76.97   61.32   1-1.09544-0.76516-0.76139-0.23111 0.44704 1.15787
   2   6 -10 2030.14  206.19   1-0.35997-0.68680 1.32946 0.79896-0.28725-0.93247
  -2  -6  10 1758.73  220.08   1-1.07607-0.75289-0.73714-0.20271 0.52747 1.17115
   2   6  -9  444.61   87.21   1-0.33777-0.65724 1.30664 0.77162-0.39769-0.97580
   2  -6  -9  265.45   91.81   1-1.07558-1.40025-0.73654-0.13516 0.52934 0.02407
  -2  -6   9  368.97  102.80   1-1.05092-0.73483-0.70816-0.16959 0.61124 1.18778
   2   6  -814091.21  461.11   1-0.31056-0.62266 1.27119 0.73166-0.51686-1.02787
   2  -6  -810433.50  525.48   1-1.07993-1.39752-0.74180-0.14456 0.51286 0.07473
  -2  -6   812247.97  478.74   1-1.01889-0.70988-0.67367-0.13095 0.69827 1.20766
   2   6  -7 9380.84  314.51   1-0.27732-0.58205 1.21957 0.67551-0.64443-1.08832
   2  -6  -7 6955.89  383.89   1-1.08186-1.39236-0.74416-0.15107 0.50529 0.13431
  -2  -6   7 8533.56  365.49   1-0.97885-0.67702-0.63289-0.08611 0.78794 1.23036
   2   6  -6  228.03   69.22   1-0.23762-0.53509 1.14871 0.60064-0.77688-1.15432
  -2  -6   6  183.12   73.21   1-0.92911-0.63441-0.58458-0.03363 0.88009 1.25537
   2   6  -5  214.42   59.04   1-0.18963-0.47980 1.05254 0.49990-0.91419-1.22451
  -2  -6   5  219.33   69.32   1-0.86829-0.58071-0.52791 0.02721 0.97310 1.28125
   2   6  -5  223.35   51.33   1-1.05891-1.34880 0.91661 0.36160 0.13446-0.17181
  -2  -6   5  224.50   57.51   1-1.06769-0.77760 0.53248 1.08723-0.74568-0.43908
   2   6  -4 3355.80  216.84   1-0.13385-0.41673 0.92895 0.37174-1.04819-1.29139
  -2  -6   4 2834.03  183.64   1-0.79500-0.51455-0.46210 0.09719 1.06488 1.30588
   2   6  -4 2377.34  191.56   1-1.07244-1.35491 0.90654 0.34741 0.08717-0.15196
  -2  -6   4 1836.89  155.88   1-1.03855-0.75588 0.47509 1.03400-0.82174-0.58226
   2   6  -3   78.66   41.36   1-0.07150-0.34708 0.77795 0.21618-1.17014-1.34624
  -2  -6   3  101.83   48.69   1-0.70835-0.43502-0.38685 0.17662 1.15244 1.32632
   2   6  -3  110.13   52.77   1-1.08562-1.36064 0.89427 0.33102 0.03558-0.13642
  -2  -6   3   82.94   46.61   1-0.98869-0.71345 0.39027 0.95333-0.92180-0.74946
   2   6  -2 1452.67  165.88   1-0.00530-0.27358 0.60421 0.03787-1.27060-1.37959
  -2  -6   2 1416.95  115.39   1-0.60835-0.34215-0.30264 0.26502 1.23202 1.33875
   2   6  -2 1503.51  156.38   1-1.09852-1.36611 0.87880 0.31143-0.02271-0.12759
  -2  -6   2 1107.04  131.36   1-0.90105-0.63323 0.26325 0.83047-1.04802-0.94280
  -2  -6   1  167.90   58.68   1-0.49644-0.23736-0.21104 0.36080 1.29945 1.33905
   2   6  -1  185.43   55.21   1-1.11115-1.37132 0.85814 0.28665-0.09216-0.12991
  -2  -6   0 1051.41   99.28   1-0.37593-0.12401-0.11498 0.46107 1.35092 1.32348
  -2   6   0 1095.00   98.72   1-0.82795-0.56833 0.16997-0.39448-1.12479-1.22512
  -2   6  -1  369.82   94.50   1-0.04555 0.20612 0.71143 0.15173-1.21299-1.38348
   2  -6   1  566.24  119.31   1-1.12142-1.37519-0.84557-0.28563-0.08360 0.08255
  -2   6  -1  359.68   79.43   1-0.56952-0.31551-0.27057-0.83027 1.25776 1.09116
  -2  -6  -1  630.16   82.36   1-0.25106-0.00627-0.01789 0.56237 1.38426 1.28966
  -2   6  -1  640.10   74.27   1-0.90399-0.65180 0.26720-0.29308-1.04447-1.21194
  -2   6  -2  717.71   95.95   1-0.09138 0.15299 0.82747 0.27233-1.13424-1.37186
   2  -6   2  680.61  127.72   1-1.12169-1.36837-0.84546-0.28967-0.08100 0.15229
  -2  -6  -2  598.56   76.46   1-0.12740 0.11027 0.07604 0.66052 1.39911 1.23738
  -2   6  -2  739.78   78.81   1-0.96815-0.72338 0.35851-0.19763-0.95587-1.19046
  -2   6  -3 1281.40  152.93   1-0.13492 0.10215 0.93142 0.38084-1.04586-1.35057
   2  -6   3 1099.61  160.83   1-1.12045-1.36003-0.84593-0.29429-0.09249 0.20794
  -2   6  -3  913.81  137.55   1-0.84407-0.60431-0.50590-1.05725 1.00557 0.70469
  -2   6  -3 1111.96   91.16   1-1.02010-0.78274 0.44216-0.10982-0.86224-1.16395
  -2   6  -4  485.63   83.66   1-0.17529 0.05448 1.02190 0.47590-0.95107-1.32291
   2  -6   4  517.98  115.75   1-1.11822-1.35072-0.84659-0.29909-0.11140 0.25617
  -2   6  -4  414.33  106.27   1-0.90134-0.66871-0.55843-1.10560 0.92482 0.55680
  -2   6  -4  488.83   64.53   1-1.06040-0.83047 0.51734-0.03049-0.76647-1.13531
  -2   6  -5 1672.66  173.88   1-0.21202 0.01045 1.09870 0.55727-0.85290-1.29185
   2  -6   5 1773.38  200.80   1-1.11520-1.34062-0.84719-0.30383-0.13473 0.29998
  -2   6  -5 1112.05  155.04   1-0.93640-0.71090-0.59153-1.13452 0.86764 0.43249
  -2   6  -5 1319.39  109.36   1-1.09008-0.86741 0.58368 0.03989-0.67126-1.10704
  -2   6  -6   85.01   74.16   1-0.24496-0.02977 1.16245 0.62559-0.75381-1.25987
   2  -6   6  -11.01   70.75   1-1.11143-1.32974-0.84758-0.30836-0.16093 0.34092
   2   6   6  112.07   56.52   1-1.08534-1.29349 0.89456 0.29423 0.03672 0.46890
  -2   6  -6  149.56   61.04   1-1.11076-0.89553 0.64215 0.10248-0.57739-1.08030
  -2   6  -7 2030.52  185.61   1-0.27410-0.06631 1.21415 0.68168-0.65593-1.22900
   2   6   7 1656.24  209.84   1-1.10224-1.30297 0.87342 0.26897-0.04161 0.45769
  -2   6  -7 1972.01  153.83   1-1.12369-0.91588 0.69309 0.15754-0.48631-1.05636
  -2   6  -8 2293.55  175.17   1-0.29982-0.09940 1.25540 0.72744-0.56002-1.20020
   2   6   8 1937.23  229.81   1-1.11324-1.30653 0.85387 0.24530-0.10559 0.46084
  -2   6  -8 2144.90  131.73   1-1.13010-0.92972 0.73727 0.20584-0.39858-1.03576
  -2   6  -9  218.37   98.52   1-0.32236-0.12931 1.28743 0.76399-0.46707-1.17437
   2   6   9  115.87   66.47   1-1.12074-1.30659 0.83511 0.22242-0.16146 0.47210
  -2   6  -9  126.96   69.23   1-1.13108-0.93813 0.77546 0.24815-0.31445-1.01875
  -2   6 -10  602.86  107.36   1-0.34204-0.15636 1.31150 0.79258-0.37751-1.15191
  -2   6 -10  665.11   94.81   1-1.12753-0.94203 0.80838 0.28519-0.23394-1.00539
  -2   6 -11 3314.09  270.90   1-0.35917-0.18086 1.32876 0.81435-0.29147-1.13299
  -2   6 -11 3907.03  294.78   1-1.12021-0.94214 0.83669 0.31761-0.15694-0.99551
  -2   6 -12   53.64   83.29   1-1.10969-0.93905 0.86093 0.34597-0.08325-0.98895
  -2   6 -13  -40.26   80.98   1-0.38694-0.22337 1.34647 0.84110-0.12979-1.10553
  -2   6 -13   -3.37   78.69   1-1.09643-0.93323 0.88159 0.37075-0.01264-0.98548
  -2   6 -14  567.72   96.24   1-0.39807-0.24187 1.34841 0.84756-0.05382-1.09668
  -2   6 -14  528.70   90.52   1-1.08081-0.92504 0.89908 0.39236 0.05512-0.98483
  -2   6 -15  119.82   80.80   1-0.40763-0.25880 1.34649 0.85016 0.01917-1.09078
  -2   6 -15    1.38   75.32   1-1.06310-0.91476 0.91372 0.41112 0.12031-0.98678
  -2   6 -16  170.03  108.93   1-0.41579-0.27432 1.34115 0.84934 0.08944-1.08762
  -2   6 -16  172.50  112.67   1-0.49749-0.35576 1.31355 0.81298 0.08150-1.09180
   2   7 -16  489.89  115.42   1-0.42235-0.79288 1.33323 0.73486 0.15385-0.90048
  -2  -7  16  226.22  130.92   1-1.13128-0.76628-0.82978-0.22522 0.10582 1.15830
   2   7 -15   -1.81   90.35   1-0.41444-0.77761 1.34231 0.73943 0.07721-0.91000
  -2  -7  15   67.05  136.40   1-1.12986-0.77193-0.82067-0.21196 0.17170 1.15704
   2   7 -14  110.01   67.46   1-0.40476-0.76056 1.34748 0.74007-0.00368-0.92379
  -2  -7  14   31.50   88.90   1-1.12570-0.77487-0.80927-0.19643 0.23962 1.15781
   2   7 -13  293.67  109.75   1-0.39302-0.74145 1.34800 0.73607-0.08933-0.94233
  -2  -7  13  134.70   77.45   1-1.11849-0.77475-0.79534-0.17835 0.30977 1.16082
   2   7 -12  -24.82   63.08   1-0.37888-0.71994 1.34294 0.72650-0.18025-0.96614
  -2  -7  12  -40.82   54.66   1-1.10783-0.77118-0.77853-0.15739 0.38231 1.16621
   2   7 -11 4185.93  343.28   1-0.36191-0.69560 1.33113 0.71016-0.27688-0.99567
  -2  -7  11 3464.57  334.47   1-1.09319-0.76363-0.75845-0.13317 0.45740 1.17417
   2   7 -10  112.48   75.46   1-0.34160-0.66792 1.31103 0.68554-0.37957-1.03123
  -2  -7  10   -3.92   72.08   1-1.07398-0.75152-0.73464-0.10522 0.53516 1.18478
   2   7  -9 1698.46  188.27   1-0.31740-0.63634 1.28076 0.65075-0.48834-1.07290
  -2  -7   9 1619.97  190.22   1-1.04947-0.73409-0.70656-0.07299 0.61557 1.19806
   2   7  -8 2511.78  253.37   1-0.28867-0.60025 1.23809 0.60356-0.60279-1.12024
   2  -7  -8 1613.77  207.20   1-1.08642-1.40472-0.74980-0.05757 0.48686 0.05466
  -2  -7   8 2027.82  213.50   1-1.01879-0.71049-0.67356-0.03585 0.69853 1.21387
   2   7  -7   50.37   49.22   1-0.25485-0.55906 1.18055 0.54151-0.72173-1.17208
  -2  -7   7  146.04   75.69   1-0.98113-0.68006-0.63516 0.00660 0.78326 1.23168
   2   7  -6 1705.74  182.23   1-0.21609-0.51312 1.10686 0.46381-0.84126-1.22520
  -2  -7   6 2111.64  221.92   1-0.93510-0.64116-0.59029 0.05564 0.86987 1.25115
   2   7  -6 2337.05  191.74   1-1.06104-1.35777 0.91517 0.26927 0.12733-0.25196
   2   7  -5  680.03  130.63   1-0.17120-0.46093 1.01301 0.36539-0.96128-1.27812
  -2  -7   5  784.85  108.36   1-0.87977-0.59296-0.53845 0.11167 0.95688 1.27102
   2   7  -5  855.02  113.09   1-1.07464-1.36394 0.90469 0.25468 0.07901-0.23314
   2   7  -4  324.19   80.65   1-0.12116-0.40359 0.89924 0.24706-1.07527-1.32500
  -2  -7   4  372.24   83.30   1-0.81418-0.53450-0.47911 0.17518 1.04263 1.28963
   2   7  -4  430.92   75.47   1-1.08759-1.36947 0.89216 0.23802 0.02721-0.21782
  -2  -7   4  341.27   72.13   1-0.95846-0.67635 0.34401 0.99791-0.97085-0.72543
   2   7  -3 1084.66  149.44   1-0.06716-0.34230 0.76696 0.11021-1.17762-1.36023
  -2  -7   3 1205.97  123.61   1-0.73774-0.46517-0.41211 0.24636 1.12493 1.30479
   2   7  -3  801.22  112.13   1-1.09987-1.37432 0.87690 0.21865-0.02945-0.20735
  -2  -7   3  968.84  119.08   1-0.88991-0.61522 0.24843 0.90649-1.06107-0.88279
   2   7  -2  203.62   62.59   1-0.01113-0.27897 0.62004-0.04127-1.26292-1.37842
  -2  -7   2  272.01   63.04   1-0.65047-0.38504-0.33781 0.32483 1.20097 1.31368
   2   7  -2  302.57   86.02   1-1.11131-1.37831 0.85783 0.19545-0.09317-0.20394
  -2  -7   1  176.25   62.90   1-0.55336-0.29505-0.25732 0.40951 1.26773 1.31332
   2   7  -1  191.69   60.48   1-1.12144-1.38102 0.83296 0.16647-0.16756-0.21120
  -2   7   0  696.10  129.51   1-0.00390 0.25551 0.60040-0.05884-1.27242-1.38232
  -2  -7   0  895.85  114.15   1-0.44848-0.19730-0.17252 0.49849 1.32237 1.30081
   2   7   0  839.41  114.69   1-1.12908-1.38123 0.79858 0.12797-0.25881-0.23532
  -2   7   0  757.38   82.99   1-0.86913-0.60896 0.22141-0.43803-1.08404-1.19031
  -2   7  -1  321.79   79.25   1-0.04520 0.20691 0.71052 0.05584-1.21353-1.39055
  -2  -7  -1  332.05   69.39   1-0.33924-0.09521-0.08621 0.58904 1.36273 1.27418
  -2   7  -1  216.73   58.05   1-0.93246-0.67971 0.30643-0.34886-1.00805-1.18146
  -2   7  -2   -3.55   58.09   1-0.08603 0.15879 0.81425 0.16413-1.14418-1.38830
  -2  -7  -2   18.04   39.48   1-0.22894 0.00796-0.00093 0.67853 1.38821 1.23250
  -2   7  -2  -33.38   36.70   1-0.98636-0.74104 0.38659-0.26454-0.92584-1.16638
  -2   7  -3 3543.32  244.93   1-0.12547 0.11205 0.90939 0.26384-1.06622-1.37746
   2  -7   3 3370.81  277.94   1-1.12600-1.36632-0.84292-0.19628-0.03395 0.27242
  -2   7  -3 2374.10  212.32   1-0.68958-0.44906-0.37085-1.01718 1.16898 0.86210
  -2  -7  -3 3994.17  211.27   1-0.12175 0.10803 0.08028 0.76396 1.39938 1.17654
  -2   7  -3 3037.08  197.28   1-1.03064-0.79273 0.46071-0.18627-0.83969-1.14735
  -2   7  -4 2904.12  296.68   1-0.16280 0.06741 0.99455 0.35357-0.98179-1.36014
   2  -7   4 2683.80  293.28   1-1.12366-1.35688-0.84450-0.20200-0.06111 0.31240
  -2   7  -4 1872.25  231.55   1-0.77305-0.53965-0.44280-1.08495 1.08897 0.71497
  -2   7  -4 2480.91  192.60   1-1.06563-0.83516 0.52816-0.11466-0.75167-1.12645
  -2   7  -516058.16  574.92   1-0.19754 0.02538 1.06909 0.43267-0.89308-1.33854
   2  -7   517376.55  722.29   1-1.12066-1.34679-0.84585-0.20750-0.09047 0.35018
  -2   7  -519780.29  369.09   1-1.09198-0.86873 0.58849-0.05029-0.66391-1.10558
  -2   7  -6 9285.04  346.47   1-0.22940-0.01377 1.13299 0.50114-0.80203-1.31462
   2  -7   6 8781.79  494.42   1-1.11697-1.33601-0.84687-0.21266-0.12130 0.38649
  -2   7  -610620.83  270.49   1-1.11090-0.89507 0.64255 0.00788-0.57670-1.08552
  -2   7  -7 2200.11  218.77   1-0.25820-0.04990 1.18656 0.55909-0.71061-1.29015
   2  -7   7 2009.05  207.79   1-1.11258-1.32454-0.84749-0.21743-0.15317 0.42176
  -2   7  -7 2575.11  178.50   1-1.12313-0.91475 0.69038 0.05983-0.49139-1.06734
  -2   7  -8 1051.57  132.20   1-0.28419-0.08325 1.23087 0.60793-0.61947-1.26611
  -2   7  -8  957.01  101.19   1-1.12965-0.92869 0.73250 0.10606-0.40851-1.05158
  -2   7  -9  774.84  116.78   1-0.30739-0.11383 1.26663 0.64821-0.52979-1.24354
  -2   7  -9  830.23   89.17   1-1.13125-0.93772 0.76942 0.14711-0.32835-1.03855
  -2   7 -10  160.55  100.74   1-0.32802-0.14182 1.29477 0.68086-0.44219-1.22306
  -2   7 -10  101.72   68.15   1-1.12864-0.94254 0.80169 0.18350-0.25101-1.02833
  -2   7 -11  335.20  100.56   1-0.34627-0.16744 1.31612 0.70673-0.35703-1.20501
  -2   7 -11  308.49   75.30   1-1.12242-0.94376 0.82979 0.21572-0.17648-1.02094
  -2   7 -12   47.40   88.63   1-0.36235-0.19089 1.33150 0.72663-0.27450-1.18958
  -2   7 -12   23.32   88.14   1-1.11310-0.94186 0.85417 0.24421-0.10467-1.01627
  -2   7 -13   10.51   77.23   1-0.37648-0.21239 1.34160 0.74126-0.19465-1.17684
  -2   7 -13  153.15   81.14   1-1.10106-0.93725 0.87519 0.26936-0.03544-1.01417
  -2   7 -14   69.86   81.73   1-0.38883-0.23211 1.34705 0.75123-0.11746-1.16675
  -2   7 -14   -6.50   80.20   1-1.08661-0.93025 0.89321 0.29149 0.03135-1.01450
  -2   7 -15  -28.18  100.68   1-0.39959-0.25023 1.34835 0.75704-0.04282-1.15924
  -2   7 -15  115.11   92.92   1-1.07005-0.92111 0.90849 0.31089 0.09590-1.01707
   2   8 -15   50.91   97.24   1-0.40656-0.76920 1.34691 0.64903 0.01050-0.98317
  -2  -8  15    1.03   90.52   1-1.12953-0.77233-0.81953-0.11584 0.17904 1.17032
   2   8 -14   24.90   91.91   1-0.39540-0.75068 1.34829 0.64590-0.07285-0.99941
  -2  -8  14    8.57  102.28   1-1.12519-0.77507-0.80813-0.10029 0.24581 1.16993
   2   8 -13  658.61  116.87   1-0.38213-0.73003 1.34455 0.63764-0.16035-1.01980
  -2  -8  13  324.00  106.99   1-1.11791-0.77488-0.79432-0.08233 0.31448 1.17147
   2   8 -12 1611.32  236.74   1-0.36643-0.70697 1.33478 0.62336-0.25224-1.04459
  -2  -8  12 1136.24  192.08   1-1.10733-0.77140-0.77781-0.06168 0.38518 1.17502
   2   8 -11  858.37  131.52   1-0.34797-0.68114 1.31791 0.60197-0.34864-1.07388
  -2  -8  11  720.31  145.06   1-1.09307-0.76422-0.75828-0.03800 0.45800 1.18070
   2   8 -10 1315.80  202.42   1-0.32638-0.65218 1.29267 0.57220-0.44948-1.10760
  -2  -8  10 1189.03  168.13   1-1.07457-0.75282-0.73535-0.01093 0.53300 1.18857
   2   8  -9 1340.49  164.09   1-0.30126-0.61969 1.25757 0.53258-0.55436-1.14538
  -2  -8   9  843.26  145.15   1-1.05129-0.73662-0.70857 0.01998 0.61014 1.19856
   2   8  -8 1574.03  153.41   1-0.27225-0.58331 1.21104 0.48153-0.66244-1.18634
  -2  -8   8 1225.28  149.61   1-1.02251-0.71493-0.67747 0.05523 0.68925 1.21053
   2   8  -7  299.35   85.89   1-0.23962-0.54350 1.15248 0.41902-0.77067-1.22824
  -2  -8   7  302.60   78.40   1-0.98770-0.68740-0.64173 0.09501 0.76953 1.22393
   2   8  -7  269.47   72.38   1-1.05666-1.36025 0.91808 0.18131 0.14184-0.31048
   2   8  -6  581.23  104.41   1-0.20226-0.49885 1.07885 0.34082-0.88018-1.27065
  -2  -8   6  729.41  100.21   1-0.94568-0.65250-0.60044 0.14049 0.85130 1.23856
   2   8  -6  946.60  107.43   1-1.07033-1.36647 0.90826 0.16737 0.09488-0.29031
   2   8  -5   73.26   49.47   1-0.16086-0.45015 0.99024 0.24764-0.98646-1.30981
  -2  -8   5   28.35   47.95   1-0.89581-0.60976-0.55328 0.19182 0.93324 1.25337
   2   8  -5   84.99   67.24   1-1.08323-1.37194 0.89672 0.15171 0.04544-0.27261
   2   8  -4  112.88   51.49   1-0.11596-0.39796 0.88694 0.13977-1.08601-1.34226
  -2  -8   4  129.19   61.23   1-0.83744-0.55851-0.49992 0.24936 1.01407 1.26706
   2   8  -4  154.49   49.51   1-1.09529-1.37658 0.88308 0.13394-0.00722-0.25815
   2   8  -3   65.98   66.84   1-0.06858-0.34327 0.77055 0.01882-1.17519-1.36432
  -2  -8   3   39.10   62.66   1-0.77012-0.49833-0.44025 0.31321 1.09208 1.27794
   2   8  -2 1404.26  231.99   1-0.02006-0.28746 0.64411-0.11218-1.25071-1.37270
  -2  -8   2 1662.81  175.76   1-0.69390-0.42923-0.37453 0.38311 1.16524 1.28395
   2   8  -2 1504.97  175.60   1-1.11636-1.38278 0.84682 0.08945-0.12715-0.24381
  -2  -8   1   29.00   42.92   1-0.60942-0.35188-0.30353 0.45829 1.23126 1.28285
  -2   8   1  -19.24   36.43   1-0.84758-0.57944 0.19417-0.56443-1.10609-1.15118
  -2   8   0  666.08  124.14   1-0.01171 0.24814 0.62163-0.13259-1.26214-1.37855
  -2  -8   0  713.21  109.18   1-0.51809-0.26767-0.22857 0.53743 1.28797 1.27242
   2   8   0  603.53  102.60   1-1.13015-1.38171 0.78919 0.02358-0.28190-0.26430
  -2   8   0  662.47   89.85   1-0.90738-0.64666 0.27178-0.48266-1.04035-1.15257
  -2   8  -1  570.66   99.50   1-0.04856 0.20399 0.71926-0.03039-1.20824-1.39177
  -2  -8  -1  637.44  103.64   1-0.42205-0.17875-0.15145 0.61873 1.33360 1.25091
  -2   8  -1  282.81   79.03   1-0.16028 0.09523 0.05127-0.69832 1.39687 1.21772
  -2   8  -1  546.87   74.84   1-0.96021-0.70691 0.34660-0.40369-0.96820-1.14754
  -2   8  -2   12.62   62.25   1-0.08526 0.15999 0.81235 0.06726-1.14558-1.39621
   2  -8   2   33.50   61.05   1-1.12960-1.37770-0.83842-0.09264 0.02479 0.26996
  -2  -8  -2    4.59   45.96   1-0.32437-0.08823-0.07460 0.69985 1.36703 1.21737
  -2   8  -2   21.68   37.19   1-1.00545-0.75957 0.41738-0.32875-0.89130-1.13777
  -2   8  -3  342.18   92.83   1-0.12112 0.11683 0.89916 0.15864-1.07535-1.39311
   2  -8   3  183.72   94.93   1-1.12810-1.36913-0.84079-0.09915-0.00373 0.30857
  -2   8  -3  150.41   72.72   1-0.52873-0.28745-0.23721-0.97854 1.28208 0.96921
  -2  -8  -3  297.33   68.55   1-0.22736 0.00165 0.00027 0.77894 1.38847 1.17166
  -2   8  -3  387.60   76.65   1-1.04296-0.80450 0.48330-0.25868-0.81130-1.12491
  -2   8  -4 1181.03  150.49   1-0.15556 0.07509 0.97843 0.24247-0.99901-1.38388
   2  -8   4  875.07  173.37   1-1.12597-1.35991-0.84295-0.10545-0.03436 0.34509
  -2  -8  -4 1364.46  147.04   1-0.13414 0.08775 0.07097 0.85385 1.39875 1.11480
  -2   8  -4 1153.03  108.43   1-1.07298-0.84195 0.54387-0.19395-0.72970-1.11043
  -2   8  -5   34.89   67.47   1-0.18813 0.03522 1.04937 0.31798-0.91813-1.37011
   2  -8   5   41.69   81.25   1-1.12317-1.35002-0.84477-0.11142-0.06634 0.38025
  -2   8  -5   13.39   44.91   1-1.09590-0.87204 0.59862-0.13517-0.64824-1.09581
  -2   8  -6 1042.78  158.98   1-0.21853-0.00246 1.11170 0.38488-0.83420-1.35329
   2  -8   6 1162.44  192.63   1-1.11967-1.33942-0.84619-0.11698-0.09925 0.41448
  -2   8  -6  940.97  101.62   1-1.11260-0.89619 0.64832-0.08134-0.56685-1.08156
  -2   8  -7 4050.02  288.64   1-0.24659-0.03783 1.16549 0.44323-0.74858-1.33478
   2  -8   7 3797.77  318.31   1-1.11546-1.32813-0.84715-0.12209-0.13284 0.44804
  -2   8  -7 3968.04  203.92   1-1.12363-0.91466 0.69285-0.03269-0.48675-1.06859
  -2   8  -8 1624.68  200.27   1-0.27215-0.07070 1.21086 0.49293-0.66279-1.31588
   2  -8   8 1576.06  236.58   1-1.11049-1.31607-0.84762-0.12671-0.16694 0.48108
  -2   8  -8 2334.49  192.94   1-1.12966-0.92810 0.73255 0.01111-0.40841-1.05737
  -2   8  -9  596.69  126.52   1-0.29546-0.10137 1.24873 0.53533-0.57698-1.29718
  -2   8  -9  495.16   74.35   1-1.13127-0.93715 0.76777 0.05045-0.33211-1.04821
  -2   8 -10   86.08   89.23   1-0.31649-0.12977 1.27951 0.57062-0.49218-1.27950
  -2   8 -10   48.15   52.85   1-1.12904-0.94235 0.79890 0.08571-0.25801-1.04123
  -2   8 -11 1145.98  177.68   1-0.33537-0.15602 1.30381 0.59944-0.40886-1.26329
  -2   8 -11 1518.23  186.49   1-1.12344-0.94418 0.82631 0.11724-0.18614-1.03649
  -2   8 -12 1928.86  177.33   1-0.35223-0.18025 1.32225 0.62239-0.32734-1.24888
  -2   8 -12 1572.90  171.66   1-1.11486-0.94303 0.85034 0.14538-0.11648-1.03398
  -2   8 -13 1370.34  169.04   1-0.36723-0.20262 1.33539 0.64006-0.24781-1.23644
  -2   8 -13 1336.32  132.80   1-1.10364-0.93925 0.87128 0.17044-0.04896-1.03358
  -2   8 -14  486.07  104.43   1-0.38051-0.22326 1.34378 0.65297-0.17035-1.22610
  -2   8 -14  429.52   86.07   1-1.09007-0.93311 0.88940 0.19268 0.01650-1.03524
   2   9 -14  -19.14   85.26   1-0.38708-0.74184 1.34651 0.54914-0.12889-1.06192
  -2  -9  14   88.21  106.97   1-1.12538-0.77598-0.80855-0.00571 0.24355 1.17361
   2   9 -13   46.86   72.59   1-0.37270-0.72009 1.33927 0.53738-0.21679-1.08270
  -2  -9  13   78.77   73.74   1-1.11839-0.77608-0.79516 0.01181 0.31057 1.17349
   2   9 -12  210.50   89.95   1-0.35598-0.69600 1.32585 0.51944-0.30814-1.10694
  -2  -9  12  154.10   84.16   1-1.10834-0.77312-0.77927 0.03184 0.37930 1.17508
   2   9 -11  196.94   89.58   1-0.33667-0.66932 1.30534 0.49442-0.40281-1.13451
  -2  -9  11   65.44   74.00   1-1.09484-0.76672-0.76061 0.05465 0.44979 1.17842
   2   9 -10  606.11  132.20   1-0.31451-0.63979 1.27677 0.46132-0.50049-1.16507
  -2  -9  10  529.36  134.93   1-1.07753-0.75649-0.73888 0.08052 0.52205 1.18355
   2   9  -9   52.36   81.40   1-0.28927-0.60718 1.23904 0.41907-0.60055-1.19802
  -2  -9   9  164.42   94.98   1-1.05588-0.74194-0.71372 0.10983 0.59603 1.19038
   2   9  -8 1053.27  141.85   1-0.26076-0.57131 1.19111 0.36661-0.70201-1.23238
  -2  -9   8 1057.62  154.11   1-1.02939-0.72254-0.68476 0.14293 0.67156 1.19877
   2   9  -7  832.17  118.78   1-0.22943-0.53288 1.13305 0.30462-0.80193-1.26602
  -2  -9   7  906.95  200.00   1-0.99747-0.69770-0.65160 0.18024 0.74835 1.20842
   2   9  -7 1137.68  145.80   1-1.06156-1.36454 0.91481 0.08303 0.12556-0.33265
   2   9  -6  637.46  108.75   1-0.19437-0.49052 1.06250 0.22949-0.90159-1.29857
  -2  -9   6  733.58  131.40   1-0.95980-0.66739-0.61413 0.22178 0.82532 1.21859
   2   9  -6  964.15  121.45   1-1.07464-1.37020 0.90469 0.06880 0.07900-0.31207
   2   9  -5  401.76  104.16   1-0.15634-0.44519 0.98018 0.14260-0.99717-1.32703
  -2  -9   5  310.52   85.83   1-0.91527-0.62998-0.57148 0.26862 0.90290 1.22903
   2   9  -5  596.19   94.95   1-1.08685-1.37497 0.89296 0.05295 0.03038-0.29357
   2   9  -4 1019.01  116.87   1-0.11588-0.39744 0.88675 0.04461-1.08618-1.34893
  -2  -9   4 1121.84  157.78   1-0.86361-0.58545-0.52363 0.32064 0.97955 1.23854
   2   9  -4 1664.11  141.56   1-1.09815-1.37883 0.87931 0.03518-0.02088-0.27770
   2   9  -3  695.18  126.91   1-0.07379-0.34804 0.78371-0.06299-1.16614-1.36178
  -2  -9   3  934.81  127.75   1-0.80453-0.53349-0.47053 0.37792 1.05399 1.24583
   2   9  -3  774.96  159.72   1-1.10839-1.38165 0.86331 0.01505-0.07554-0.26523
   2   9  -2  337.96   89.06   1-0.03105-0.29800 0.67337-0.17789-1.23496-1.36348
  -2  -9   2  312.52   78.11   1-0.73802-0.47411-0.41235 0.44028 1.12466 1.24936
   2   9  -2  339.47   94.77   1-1.11740-1.38322 0.84430-0.00807-0.13469-0.25725
  -2   9   2  325.95   77.43   1-0.83831-0.56219 0.18267-0.67508-1.11509-1.09897
  -2  -9   1  761.18  113.67   1-0.66451-0.40772-0.34963 0.50718 1.18984 1.24742
   2   9  -1  661.18  107.44   1-1.12477-1.38316 0.82128-0.03520-0.19987-0.25530
  -2   9   1  627.02   86.89   1-0.89312-0.62443 0.25268-0.60092-1.05736-1.10839
  -2   9   0 3451.63  320.96   1-0.02137 0.23892 0.64761-0.20159-1.24888-1.37179
  -2  -9   0 3846.93  282.31   1-0.58495-0.33529-0.28327 0.57771 1.24785 1.23829
   2   9   0 3096.16  285.61   1-1.12979-1.38076 0.79272-0.06788-0.27329-0.26159
  -2   9   0 2559.84  191.27   1-0.94290-0.68163 0.32130-0.52814-0.99360-1.11176
  -2   9  -1 1375.70  162.33   1-0.05461 0.19838 0.73489-0.10974-1.19853-1.38857
   2  -9   1  922.92  177.38   1-1.13066-1.38657-0.83558 0.00934 0.05449 0.23846
  -2  -9  -1 1529.74  195.33   1-0.50083-0.25830-0.21459 0.65058 1.29718 1.22047
   2   9   1 1035.52  156.28   1-1.13118-1.37471 0.75619-0.10854-0.35800-0.27916
  -2   9  -1 1259.72  126.44   1-0.98689-0.73304 0.38743-0.45786-0.92492-1.11020
  -2   9  -2   14.11   60.54   1-0.08787 0.15782 0.81882-0.02125-1.14077-1.39793
   2  -9   2   28.63   71.06   1-1.12980-1.37864-0.83797 0.00280 0.02977 0.28088
  -2  -9  -2   56.02   59.00   1-0.41410-0.17870-0.14514 0.72420 1.33678 1.19296
  -2   9  -2  -24.66   54.28   1-1.02470-0.77826 0.45017-0.39095-0.85258-1.10499
  -2   9  -3 1964.63  211.96   1-0.12063 0.11776 0.89801 0.06250-1.07637-1.40064
   2  -9   3 1896.19  243.96   1-1.12840-1.37014-0.84038-0.00375 0.00148 0.31973
  -2  -9  -3 2324.85  209.44   1-0.32737-0.09912-0.07695 0.79671 1.36618 1.15541
  -2   9  -3 2630.14  159.46   1-1.05622-0.81721 0.50893-0.32804-0.77777-1.09731
  -2   9  -4 4405.58  276.39   1-0.15242 0.07867 0.97138 0.14044-1.00635-1.39772
   2  -9   4 3856.29  345.56   1-1.12638-1.36104-0.84260-0.01011-0.02897 0.35642
  -2  -9  -4 4490.02  283.72   1-0.24212-0.02099-0.01103 0.86684 1.38592 1.10801
  -2   9  -5 7080.69  386.90   1-0.18286 0.04094 1.03816 0.21179-0.93184-1.39032
   2  -9   5 7418.17  496.56   1-1.12369-1.35125-0.84449-0.01614-0.06086 0.39167
  -2   9  -5 9275.61  441.17   1-1.10114-0.87670 0.61293-0.21585-0.62559-1.07905
  -2   9  -6 2380.64  264.76   1-0.21164 0.00486 1.09793 0.27613-0.85399-1.37960
   2  -9   6 2537.92  338.12   1-1.12030-1.34078-0.84598-0.02178-0.09375 0.42592
  -2  -9  -6 2860.16  277.89   1-0.08482 0.12205 0.10789 0.99418 1.40025 0.98805
  -2   9  -6 2325.83  201.52   1-1.11547-0.89846 0.65844-0.16622-0.54930-1.06990
  -2   9  -7 1756.33  206.37   1-0.23858-0.02937 1.15053 0.33330-0.77388-1.36661
   2  -9   7 1708.68  253.48   1-1.11618-1.32957-0.84702-0.02697-0.12739 0.45943
  -2   9  -7 2330.97  180.32   1-1.12495-0.91537 0.69963-0.12091-0.47388-1.06162
  -2   9  -8   85.30   76.06   1-0.26345-0.06148 1.19584 0.38292-0.69291-1.35246
   2  -9   8  143.77  102.45   1-1.11133-1.31762-0.84758-0.03167-0.16158 0.49238
  -2   9  -8  174.59   61.58   1-1.13004-0.92790 0.73671-0.07971-0.39974-1.05461
  -2   9  -9  105.25   70.77   1-0.28646-0.09185 1.23453 0.42615-0.61107-1.33773
  -2   9  -9    6.85   52.59   1-1.13124-0.93653 0.76995-0.04235-0.32713-1.04912
  -2   9 -10   90.90   99.89   1-0.30749-0.12025 1.26678 0.46290-0.52941-1.32317
  -2   9 -10  -67.18   54.19   1-1.12893-0.94166 0.79962-0.00857-0.25622-1.04534
  -2   9 -11  127.62   88.78   1-0.32661-0.14674 1.29296 0.49361-0.44846-1.30934
  -2   9 -11   82.27   53.03   1-1.12353-0.94368 0.82598 0.02190-0.18707-1.04332
  -2   9 -12  333.65  111.08   1-0.34389-0.17139 1.31356 0.51872-0.36858-1.29657
  -2   9 -12  268.82   68.85   1-1.11531-0.94291 0.84928 0.04932-0.11970-1.04310
  -2   9 -13  251.98  117.78   1-0.35944-0.19431 1.32900 0.53868-0.29006-1.28515
  -2   9 -13  270.83  105.26   1-1.10459-0.93961 0.86977 0.07393-0.05409-1.04461
   2  10 -13  582.51  141.48   1-0.36505-0.71192 1.33370 0.43683-0.25985-1.13221
  -2 -10  13  392.60  128.57   1-1.11985-0.77825-0.79770 0.10427 0.29861 1.16747
   2  10 -12  -61.50   90.48   1-0.34776-0.68726 1.31770 0.41630-0.34970-1.15496
  -2 -10  12   88.15  113.16   1-1.11063-0.77612-0.78269 0.12342 0.36530 1.16702
   2  10 -11 1384.31  186.40   1-0.32810-0.66023 1.29487 0.38895-0.44184-1.17999
  -2 -10  11 1210.45  184.44   1-1.09827-0.77086-0.76516 0.14510 0.43344 1.16802
   2  10 -10  177.34   83.31   1-0.30591-0.63067 1.26446 0.35403-0.53580-1.20684
  -2 -10  10  119.67  111.48   1-1.08245-0.76212-0.74487 0.16953 0.50302 1.17047
   2  10  -9  792.51  137.07   1-0.28107-0.59846 1.22578 0.31082-0.63090-1.23483
  -2 -10   9  943.62  160.69   1-1.06277-0.74953-0.72154 0.19701 0.57399 1.17428
   2  10  -8  136.95   84.59   1-0.25351-0.56353 1.17813 0.25866-0.72614-1.26295
  -2 -10   8  140.97   69.85   1-1.03882-0.73267-0.69488 0.22781 0.64619 1.17934
   2  10  -7 1019.96  124.69   1-0.22378-0.52679 1.12205 0.19864-0.81882-1.28942
  -2 -10   7 1170.48  161.53   1-1.01014-0.71109-0.66458 0.26225 0.71937 1.18537
   2  10  -7 1639.00  161.66   1-1.06244-1.36484 0.91420-0.01257 0.12260-0.34151
   2  10  -6  167.27   81.80   1-0.19106-0.48677 1.05554 0.12756-0.91042-1.31389
  -2 -10   6  197.70   78.63   1-0.97662-0.68497-0.63067 0.30024 0.79247 1.19173
   2  10  -6  317.76   78.07   1-1.07500-1.36997 0.90437-0.02652 0.07759-0.31938
   2  10  -5  251.57  101.04   1-0.15612-0.44453 0.97969 0.04713-0.99769-1.33405
  -2 -10   5  160.69   86.04   1-0.93721-0.65269-0.59230 0.34278 0.86623 1.19834
   2  10  -5  394.26   88.42   1-1.08669-1.37423 0.89313-0.04188 0.03103-0.29881
   2  10  -4  418.34  105.20   1-0.11945-0.40056 0.89521-0.04190-1.07884-1.34809
  -2 -10   4  430.81  106.81   1-0.89181-0.61442-0.54957 0.38970 0.93925 1.20422
   2  10  -4  605.92  103.42   1-1.09744-1.37753 0.88027-0.05885-0.01742-0.28014
   2  10  -3 2084.43  222.28   1-0.08166-0.35547 0.80341-0.13827-1.15214-1.35427
  -2 -10   3 2801.04  285.79   1-0.84019-0.56992-0.50240 0.44104 1.01055 1.20840
   2  10  -3 3430.30  306.59   1-1.10713-1.37981 0.86552-0.07772-0.06828-0.26387
  -2  10   3 3366.70  297.04   1-0.83977-0.55567 0.18447-0.77243-1.11369-1.03639
   2  10  -2  489.50  123.45   1-0.04350-0.31001 0.70609-0.24016-1.21617-1.35121
  -2 -10   2  556.40  103.89   1-0.78233-0.51919-0.45094 0.49668 1.07895 1.20966
   2  10  -2  591.90  123.79   1-1.11567-1.38092 0.84845-0.09891-0.12221-0.25067
  -2  10   2  585.22  113.62   1-0.88892-0.61225 0.24713-0.70562-1.06220-1.05204
   2  10  -1   99.03   73.23   1-0.00575-0.26497 0.60545-0.34536-1.27002-1.33793
  -2  10   1  110.58   77.78   1-0.00273 0.26530 0.59719-0.35155-1.27392-1.33625
  -2 -10   1  138.79   55.35   1-0.71850-0.46248-0.39555 0.55626 1.14318 1.20675
   2  10  -1  117.06   80.00   1-1.12282-1.38063 0.82848-0.12300-0.18013-0.24146
  -2  10   1  118.84   53.77   1-0.93451-0.66526 0.30933-0.63926-1.00525-1.06222
  -2  10   0    1.04   66.27   1-0.03243 0.22830 0.67703-0.26715-1.23293-1.36238
  -2 -10   0   89.03   68.52   1-0.64934-0.40044-0.33686 0.61912 1.20185 1.19827
  -2  10   0   27.62   43.85   1-0.97578-0.71395 0.37013-0.57430-0.94361-1.06770
  -2  10  -1 1990.36  229.01   1-0.06268 0.19076 0.75556-0.18405-1.18522-1.38177
  -2 -10  -1 1807.97  215.34   1-0.57588-0.33411-0.27580 0.68436 1.25373 1.18303
   2  10   1 1669.84  201.49   1-1.13106-1.37400 0.77587-0.18385-0.31349-0.24055
  -2  10  -1 1585.80  163.48   1-1.01223-0.75782 0.42872-0.51156-0.87815-1.06938
  -2  10  -2    6.15   58.71   1-0.09304 0.15309 0.83155-0.10350-1.13111-1.39478
  -2 -10  -2   46.20   61.09   1-0.49951-0.26487-0.21352 0.75082 1.29787 1.16003
  -2  10  -2  116.81   60.40   1-1.04358-0.79659 0.48446-0.45167-0.80982-1.06816
  -2  10  -3  275.07   87.15   1-0.12312 0.11572 0.90387-0.02661-1.07116-1.40195
   2 -10   3  417.45  116.38   1-1.12732-1.36978-0.84168 0.08994-0.01573 0.30846
  -2 -10  -3  556.70  135.17   1-0.42188-0.19436-0.15132 0.81720 1.33367 1.12870
  -2  10  -3  565.39  107.12   1-1.06976-0.83020 0.53690-0.39507-0.73952-1.06500
  -2  10  -4  365.05  100.51   1-0.15253 0.07901 0.97161 0.04569-1.00610-1.40401
   2 -10   4  298.92  122.17   1-1.12526-1.36063-0.84350 0.08398-0.04319 0.34814
  -2 -10  -4  491.02  114.32   1-0.34519-0.12483-0.09086 0.88200 1.36093 1.08905
  -2  10  -4  509.84   84.02   1-1.09075-0.85829 0.58537-0.34253-0.66869-1.06092
  -2  10  -5  134.92   73.76   1-0.18093 0.04330 1.03406 0.11270-0.93677-1.40178
   2 -10   5  134.96   97.92   1-1.12252-1.35081-0.84508 0.07825-0.07280 0.38567
  -2 -10  -5  154.56   80.13   1-0.27027-0.05703-0.03267 0.94439 1.38038 1.04136
  -2  10  -5  221.20   73.00   1-1.10713-0.88211 0.63058-0.29320-0.59680-1.05615
  -2  10  -6  707.24  122.12   1-0.20808 0.00886 1.09073 0.17395-0.86402-1.39614
   2 -10   6  826.13  176.73   1-1.11913-1.34030-0.84635 0.07284-0.10394 0.42168
  -2 -10  -6 1111.51  171.63   1-0.19903 0.00708 0.02189 1.00318 1.39265 0.98648
  -2  10  -6  662.98   88.60   1-1.11900-0.90141 0.67209-0.24757-0.52503-1.05153
  -2  10  -7  754.67  142.41   1-0.23378-0.02412 1.14139 0.22918-0.78873-1.38796
   2 -10   7  579.86  148.44   1-1.11500-1.32910-0.84722 0.06783-0.13619 0.45657
  -2 -10  -7  551.42  136.06   1-0.13262 0.06636 0.07211 1.05761 1.39884 0.92553
  -2  10  -7  686.96  119.36   1-1.12672-0.91656 0.70997-0.20557-0.45385-1.04747
  -2  10  -8  328.86  114.63   1-0.25774-0.05525 1.18572 0.27784-0.71215-1.37816
   2 -10   8  154.31  142.37   1-1.11013-1.31713-0.84764 0.06326-0.16930 0.49060
  -2 -10  -8  394.75   90.73   1-0.07187 0.11999 0.11753 1.10724 1.40021 0.85975
  -2  10  -8  404.96  100.65   1-1.13063-0.92790 0.74437-0.16706-0.38358-1.04434
  -2  10  -9  353.33   86.32   1-0.28018-0.08506 1.22432 0.32094-0.63412-1.36723
  -2  10  -9  443.22  113.25   1-1.13108-0.93577 0.77546-0.13185-0.31446-1.04235
  -2  10 -10  184.88   96.28   1-0.30093-0.11317 1.25706 0.35822-0.55566-1.35589
  -2  10 -10  330.36  130.81   1-1.12837-0.94051 0.80342-0.09976-0.24663-1.04165
  -2  10 -11  728.25  134.90   1-0.31999-0.13960 1.28427 0.38993-0.47729-1.34463
  -2  10 -11  740.22  112.96   1-1.12282-0.94238 0.82846-0.07060-0.18019-1.04234
   2  11 -11   20.55  104.87   1-0.32216-0.65378 1.28717 0.28628-0.46791-1.21250
  -2 -11  11   26.48  106.65   1-1.10298-0.77628-0.77160 0.23365 0.40941 1.14994
   2  11 -10  -17.05   90.91   1-0.30032-0.62456 1.25615 0.25073-0.55807-1.23556
  -2 -11  10   11.45   96.77   1-1.08889-0.76929-0.75293 0.25647 0.47639 1.14977
   2  11  -9  -42.08  100.94   1-0.27620-0.59307 1.21768 0.20775-0.64845-1.25882
  -2 -11   9    9.04   98.55   1-1.07140-0.75887-0.73157 0.28197 0.54448 1.15072
   2  11  -8  220.58   76.98   1-0.24983-0.55933 1.17144 0.15698-0.73816-1.28143
  -2 -11   8  172.37  133.73   1-1.05015-0.74472-0.70731 0.31038 0.61356 1.15265
   2  11  -7  317.22  112.44   1-0.22179-0.52436 1.11816 0.09975-0.82468-1.30179
  -2 -11   7  382.94  115.84   1-1.02480-0.72647-0.67989 0.34193 0.68341 1.15537
   2  11  -7  486.92   94.40   1-1.05975-1.36157 0.91604-0.10573 0.13162-0.33838
   2  11  -6   54.63   87.13   1-0.19132-0.48658 1.05609 0.03312-0.90973-1.31973
  -2 -11   6   43.20   65.87   1-0.99502-0.70378-0.64912 0.37686 0.75374 1.15855
   2  11  -6   19.10   81.97   1-1.07195-1.36633 0.90694-0.11894 0.08895-0.31391
   2  11  -5    1.64   76.17   1-0.15916-0.44712 0.98646-0.04107-0.99051-1.33340
  -2 -11   5   30.86   89.18   1-0.96086-0.67711-0.61517 0.41491 0.82332 1.16143
   2  11  -5   29.26   62.85   1-1.08326-1.37020 0.89669-0.13331 0.04533-0.29041
  -2  11   5   32.88   56.54   1-0.80538-0.50589 0.14282-0.91738-1.14478-0.93916
   2  11  -4  -35.89   70.82   1-0.12572-0.40639 0.90998-0.12211-1.06569-1.34144
   2  11  -4   70.81   68.89   1-1.09362-1.37313 0.88518-0.14895 0.00054-0.26807
  -2  11   4    1.75   64.80   1-0.85035-0.55829 0.19763-0.85842-1.10336-0.96487
   2  11  -3  175.43   75.39   1-0.09150-0.36487 0.82775-0.20891-1.13401-1.34267
  -2 -11   3   79.34   88.86   1-0.87652-0.60702-0.53545 0.50298 0.96153 1.16536
   2  11  -3  204.27   95.29   1-1.10302-1.37511 0.87224-0.16600-0.04566-0.24715
  -2  11   3  123.55   83.91   1-0.89365-0.60900 0.25338-0.79852-1.05675-0.98540
   2  11  -2   23.46   48.75   1-0.05706-0.32313 0.74119-0.30003-1.19454-1.33607
  -2 -11   2   25.33   92.23   1-0.82645-0.56407-0.49006 0.55255 1.02779 1.16450
  -2  11   2   60.49   66.49   1-0.93446-0.65723 0.30925-0.73849-1.00533-1.00110
   2  11  -1  366.20  102.05   1-0.02300-0.28177 0.65197-0.39383-1.24658-1.32100
  -2  11   1  381.51   97.85   1-0.01738 0.25109 0.63692-0.40680-1.25443-1.32325
  -2 -11   1  377.71  110.70   1-0.77127-0.51602-0.44125 0.60554 1.09086 1.16042
  -2  11   1  397.10   77.24   1-0.97209-0.70229 0.36449-0.67910-0.94959-1.01250
  -2  11   0  140.35  133.01   1-0.04460 0.21657 0.70896-0.33019-1.21447-1.35042
  -2 -11   0   86.49   77.70   1-0.71141-0.46329-0.38948 0.66150 1.14967 1.15209
  -2  11   0   62.51   64.90   1-1.00604-0.74366 0.41838-0.62106-0.89016-1.02020
  -2  11  -1  844.60  124.21   1-0.07232 0.18155 0.78001-0.25458-1.16872-1.37178
  -2 -11  -1 1209.10  170.45   1-0.64758-0.40658-0.33539 0.71977 1.20321 1.13849
  -2  11  -1 1173.97  124.49   1-1.03594-0.78099 0.47032-0.56496-0.82774-1.02489
  -2  11  -2   13.72   61.35   1-0.10022 0.14636 0.84906-0.18096-1.11740-1.38758
  -2 -11  -2  -36.65   79.11   1-0.58076-0.34689-0.27982 0.77951 1.25058 1.11873
  -2  11  -2    6.11   66.67   1-1.06163-0.81409 0.51986-0.51126-0.76304-1.02733
  -2  11  -3   70.03  100.34   1-0.12795 0.11133 0.91521-0.11025-1.06093-1.39821
  -2 -11  -3  -10.56   90.02   1-0.51217-0.28542-0.22376 0.83974 1.29119 1.09221
  -2  11  -3   93.88   86.75   1-1.08285-0.84237 0.56621-0.46081-0.69741-1.02840
  -2  11  -4  988.79  188.46   1-0.15523 0.07675 0.97767-0.04322-0.99980-1.40420
  -2 -11  -4 1481.89  233.68   1-0.44316-0.22353-0.16826 0.89943 1.32471 1.05859
  -2  11  -4  888.61  136.42   1-1.10012-0.86707 0.61009-0.41281-0.63014-1.02825
  -2  11  -5  855.81  119.36   1-0.18176 0.04292 1.03582 0.01949-0.93466-1.40618
  -2 -11  -5  692.40  140.11   1-0.37560-0.16313-0.11472 0.95733 1.35104 1.01805
  -2  11  -5  928.81  115.35   1-1.11336-0.88774 0.65089-0.36789-0.56242-1.02768
  -2  11  -6  153.37   94.85   1-0.20732 0.01006 1.08919 0.07742-0.86617-1.40480
  -2 -11  -6   84.64  103.96   1-0.30984-0.10449-0.06330 1.01296 1.37097 0.97084
  -2  11  -6  180.52  105.79   1-1.12276-0.90458 0.68861-0.32606-0.49473-1.02711
  -2  11  -7  396.79  111.18   1-0.23172-0.02162 1.13745 0.13026-0.79501-1.40076
  -2 -11  -7  546.87  104.47   1-0.24746-0.04923-0.01512 1.06535 1.38495 0.91768
  -2  11  -7  836.84  103.08   1-1.12862-0.91786 0.72326-0.28728-0.42739-1.02691
  -2  11  -8   34.98   66.13   1-0.25467-0.05166 1.18023 0.17735-0.72233-1.39479
  -2 -11  -8   21.75   78.38   1-0.18933 0.00176 0.02926 1.11396 1.39385 0.85944
  -2  11  -8  -70.72   94.03   1-1.13115-0.92782 0.75495-0.25147-0.36070-1.02735
  -2  11  -9  -82.46   99.61   1-0.27638-0.08074 1.21800 0.21964-0.64780-1.38736
  -2 -11  -9   -1.18  105.18   1-0.13609 0.04788 0.06950 1.15841 1.39865 0.79708
  -2  11  -9   16.23   83.40   1-1.13060-0.93472 0.78379-0.21851-0.29486-1.02864
  -2  11 -10   14.79   73.11   1-0.29664-0.10836 1.25056 0.25671-0.57242-1.37909
  -2  11 -10  183.91   91.68   1-1.12724-0.93879 0.80991-0.18828-0.22999-1.03091
   2  12  -8  300.80   91.00   1-0.24960-0.55902 1.17101 0.06220-0.73891-1.28963
  -2 -12   8  398.98  119.12   1-1.06280-0.75809-0.72159 0.39109 0.57384 1.11888
   2  12  -7  308.19   98.81   1-0.22279-0.52491 1.12012 0.00673-0.82174-1.30536
  -2 -12   7  310.65  121.22   1-1.04082-0.74319-0.69705 0.41977 0.64059 1.11847
   2  12  -6  101.40  109.16   1-0.19441-0.48923 1.06256-0.05537-0.90149-1.31800
  -2 -12   6   25.40   94.37   1-1.01503-0.72449-0.66964 0.45133 0.70771 1.11846
  -2  12   6  101.45  107.51   1-0.83012-0.52265 0.17262-0.98675-1.12278-0.85598
   2  12  -5  -46.99   95.09   1-0.16472-0.45225 0.99879-0.12371-0.97715-1.32655
  -2 -12   5   40.79   70.08   1-0.98556-0.70257-0.63959 0.48548 0.77404 1.11815
  -2  12   5    0.56   83.09   1-0.86862-0.56857 0.22075-0.93445-1.08457-0.88491
   2  12  -4   55.96   83.54   1-0.13407-0.41430 0.92946-0.19761-1.04770-1.32999
  -2 -12   4  -59.33   73.29   1-0.95150-0.67563-0.60606 0.52319 0.84077 1.11774
  -2  12   4  -78.15   71.44   1-0.90609-0.61347 0.27003-0.88102-1.04193-0.90939
   2  12  -3  626.05  114.40   1-0.10286-0.37579 0.85548-0.27616-1.11227-1.32743
  -2 -12   3 1083.04  176.25   1-0.91300-0.64426-0.56935 0.56408 0.90654 1.11636
  -2  12   3 1288.33  135.36   1-0.94186-0.65666 0.31981-0.82709-0.99507-0.92966
   2  12  -2  285.79   76.02   1-0.07152-0.33715 0.77799-0.35822-1.17012-1.31816
  -2  12   2  590.00  108.24   1-0.00822 0.26799 0.61217-0.53110-1.26678-1.27502
  -2 -12   2  484.98  112.05   1-0.87004-0.60842-0.52951 0.60810 0.97067 1.11336
  -2  12   2  296.23   82.57   1-0.97535-0.69757 0.36947-0.77328-0.94432-0.94603
   2  12  -1  314.80   73.49   1-0.04052-0.29885 0.69830-0.44247-1.22078-1.30171
  -2  12   1  439.82  102.15   1-0.03260 0.23632 0.67747-0.46124-1.23268-1.30804
  -2 -12   1  293.68  102.77   1-0.82270-0.56821-0.48671 0.65508 1.03239 1.10794
  -2  12   1  521.85   91.79   1-1.00607-0.73571 0.41841-0.72018-0.89012-0.95897
  -2  12   0  359.50  102.70   1-0.05769 0.20393 0.74280-0.39134-1.19351-1.33597
   2  12   0  348.00   75.55   1-0.01029-0.26133 0.61778-0.52756-1.26403-1.27787
  -2 -12   0  492.15  115.13   1-0.77127-0.52390-0.44125 0.70472 1.09087 1.09929
  -2  12   0  634.47  105.27   1-1.03364-0.77070 0.46611-0.66832-0.83300-0.96897
  -2  12  -1  366.98  122.26   1-0.08324 0.17107 0.80734-0.32223-1.14927-1.35885
  -2 -12  -1  414.22  103.49   1-0.71622-0.47598-0.39359 0.75655 1.14528 1.08656
  -2  12  -1  655.30   98.37   1-1.05781-0.80230 0.51213-0.61815-0.77349-0.97660
  -2  12  -2  127.67   97.14   1-0.10900 0.13802 0.87028-0.25472-1.10012-1.37681
  -2 -12  -2   81.22   64.39   1-0.65826-0.42515-0.34436 0.80996 1.19484 1.06900
  -2  12  -2   99.62   60.74   1-1.07848-0.83039 0.55611-0.57001-0.71215-0.98239
  -2  12  -3  -57.65  100.04   1-0.13468 0.10504 0.93087-0.18957-1.04638-1.39017
  -2 -12  -3   29.87   83.71   1-0.59826-0.37227-0.29427 0.86423 1.23897 1.04597
  -2  12  -3   54.18   60.63   1-1.09542-0.85434 0.59735-0.52467-0.65021-0.98710
  -2  12  -4  -83.52   62.49   1-0.16005 0.07238 0.98843-0.12743-0.98840-1.39932
  -2 -12  -4    1.82   71.94   1-0.53725-0.31840-0.24416 0.91852 1.27722 1.01709
  -2  12  -4   19.76   67.51   1-1.10906-0.87542 0.63662-0.48128-0.58671-0.99073
  -2  12  -5   52.92  116.59   1-0.18485 0.04027 1.04243-0.06888-0.92667-1.40471
  -2  12  -5    2.51   56.07   1-1.11932-0.89310 0.67333-0.44045-0.52279-0.99394
  -2  12  -6  264.20   95.91   1-0.20890 0.00892 1.09239-0.01433-0.86172-1.40687
  -2  12  -6  148.55   78.59   1-1.12632-0.90753 0.70745-0.40222-0.45879-0.99707
  -2  12  -7    2.93   83.56   1-0.23202-0.02149 1.13803 0.03586-0.79409-1.40635
  -2  12  -7   18.19   60.23   1-1.13023-0.91889 0.73898-0.36656-0.39499-1.00040
   2  13  -4   47.49   71.64   1-0.14409-0.42388 0.95249-0.26955-1.02544-1.31423
  -2 -13   4  161.87   91.62   1-0.98180-0.70670-0.63583 0.58841 0.78188 1.06483
  -2  13   4   40.77   80.27   1-0.95576-0.66259 0.34002-0.90603-0.97491-0.84831
   2  13  -3   25.44   72.45   1-0.11545-0.38794 0.88571-0.34090-1.08708-1.30876
  -2  13   3  149.89  116.88   1-0.00392 0.28004 0.60044-0.64238-1.27240-1.22002
  -2 -13   3  108.82   98.18   1-0.94917-0.68119-0.60381 0.62462 0.84501 1.06084
  -2  13   3  -44.64   60.36   1-0.98483-0.69907 0.38418-0.85772-0.92847-0.86900
   2  13  -2  -23.66   61.35   1-0.08674-0.35193 0.81601-0.41517-1.14286-1.29743
  -2  13   2  167.57  109.70   1-0.02570 0.25095 0.65917-0.57908-1.24273-1.25748
  -2 -13   2   49.14   84.47   1-0.91275-0.65190-0.56911 0.66349 0.90694 1.05562
   2  13  -1   32.85   95.82   1-0.05833-0.31622 0.74444-0.49131-1.19245-1.27990
  -2  13   1   25.12   77.11   1-0.04831 0.22104 0.71861-0.51507-1.20863-1.29050
  -2  13   1  -34.37   61.39   1-1.03647-0.76557 0.47129-0.76229-0.82652-0.90131
  -2  13   0  354.77  101.32   1-0.07156 0.19050 0.77808-0.45104-1.17005-1.31903
   2  13   0  361.43  106.04   1-0.03056-0.28115 0.67208-0.56824-1.23569-1.25602
  -2  13   0  253.67  100.78   1-1.05844-0.79496 0.51339-0.71604-0.77180-0.91371
  -2  13  -1  400.53   91.42   1-0.09523 0.15953 0.83690-0.38765-1.12697-1.34307
   2  13   1  320.19  114.60   1-0.00376-0.24705 0.60001-0.64487-1.27260-1.22582
  -2  13  -1  524.29  101.97   1-1.07756-0.82150 0.55405-0.67123-0.71515-0.92419
  -2  13  -2  159.79  115.87   1-0.11911 0.12835 0.89440-0.32559-1.07955-1.36275
  -2  13  -2  350.85   86.27   1-1.09355-0.84445 0.59249-0.62865-0.65775-0.93340
  -2  13  -3  -30.63  108.84   1-0.14298 0.09718 0.94995-0.26547-1.02795-1.37828
  -2  13  -3   65.27   81.52   1-1.10680-0.86514 0.62957-0.58745-0.59848-0.94126
   3   0 -19  -39.18   71.28   1-0.41691-0.94154 0.94524 1.02140 0.95512-0.22309
   3   0 -18   55.41   80.71   1-0.41963-0.93688 0.96322 1.03491 0.93576-0.17534
   3   0 -17   -2.65   76.99   1-0.42198-0.93185 0.97934 1.04656 0.91781-0.12618
  -3   0  17   28.69   80.65   1-1.11155-0.60616-0.84757-0.90918-0.16006 0.88629
   3   0 -16 4293.22  272.64   1-0.42398-0.92646 0.99345 1.05619 0.90157-0.07530
  -3   0  16 3679.45  450.52   1-1.11983-0.62152-0.84614-0.90360-0.09787 0.88133
   3   0 -15   29.04   80.78   1-0.42561-0.92071 1.00539 1.06365 0.88747-0.02229
  -3   0  15  -16.32   63.56   1-1.12609-0.63488-0.84284-0.89616-0.03266 0.87941
   3   0 -14  822.84  101.94   1-0.42686-0.91459 1.01485 1.06862 0.87603 0.03336
  -3   0  14  829.83  125.90   1-1.13005-0.64593-0.83738-0.88656 0.03616 0.88109
   3   0 -13   57.29   91.70   1-0.42772-0.90806 1.02142 1.07071 0.86794 0.09238
  -3   0  13    2.79   65.60   1-1.13127-0.65424-0.82934-0.87438 0.10933 0.88712
   3   0 -12  478.35   84.73   1-0.42811-0.90107 1.02446 1.06929 0.86414 0.15570
  -3   0  12  293.81   91.50   1-1.12913-0.65918-0.81816-0.85905 0.18772 0.89836
   3   0 -11   38.17   66.57   1-0.42792-0.89350 1.02302 1.06336 0.86594 0.22462
  -3   0  11   41.81   76.34   1-1.12270-0.65985-0.80304-0.83978 0.27241 0.91592
   3   0 -10 3109.57  189.73   1-0.42695-0.88516 1.01555 1.05141 0.87517 0.30095
  -3   0  10 3216.55  271.69   1-1.11072-0.65495-0.78283-0.81543 0.36473 0.94109
   3   0  -9   34.56   41.18   1-0.42481-0.87563 0.99952 1.03091 0.89445 0.38734
  -3   0   9    4.09   51.36   1-0.40383 0.04687 1.34772 1.31573-0.01090 0.49619
   3   0  -8 8165.06  323.54   1-0.42071-0.86415 0.97057 0.99748 0.92765 0.48766
  -3   0   8 7296.26  306.25   1-0.41189 0.03144 1.34421 1.31674 0.05474 0.49473
  -3   0   8 8141.54  354.11   1-1.06141-0.61983-0.72000-0.74431 0.57839 1.02047
  -3   0   7  -18.22   50.98   1-1.01707-0.58257-0.67177-0.69194 0.70274 1.07766
   3   0  -7   17.14   48.20   1-0.66331-1.09800-0.34862-0.32848 1.19080 0.81611
  -3   0   6 6241.17  308.74   1-0.42871-0.00011 1.32073 1.30230 0.22672 0.53249
  -3   0   6 6909.22  331.58   1-0.95177-0.52421-0.60633-0.62229 0.84026 1.14783
   3   0  -6 6078.14  287.17   1-0.58394-1.01151-0.28244-0.26648 1.24851 0.94094
   3   0  -5   -8.01   46.86   1-0.47538-0.89582-0.19408-0.18229 1.30991 1.06949
  -3   0   4  354.87   78.40   1-0.44241-0.02849 1.21888 1.20987 0.54604 0.71758
  -3   0   4  291.77   63.28   1-0.72659-0.31328-0.40250-0.41011 1.13560 1.30890
   3   0  -4  374.63   70.98   1-0.33026-0.74352-0.07919-0.07152 1.36536 1.19230
  -3   0   2 1186.88  119.80   1-0.09275 0.30633 0.83083 0.83010-1.13167-1.09391
  -3   0   2 1103.96  101.58   1-0.33376 0.06525-0.08193-0.08118 1.36434 1.40311
  -3   0   030578.13  629.41   1-0.33613 0.04824 1.30472 1.31340-0.40530-0.50219
   3   0   029660.57  589.05   1-0.09620-0.48070 0.83929 0.83089-1.12512-1.02864
  -3   0  -222287.61  449.05   1-0.39014-0.02049 1.34740 1.36512-0.10884-0.33995
   3   0   222482.75  446.84   1-0.25333-0.62298 1.17780 1.16008-0.72674-0.49563
  -3   0  -222134.09  409.97   1-0.91519-0.54559 0.28242 0.29903-1.03064-1.26192
  -3   0  -3    0.73   44.08   1-1.02778-0.66560 0.45562 0.47639-0.84594-1.14436
  -3   0  -419924.28  435.24   1-0.41185-0.05694 1.34423 1.37100 0.05439-0.31093
   3   0   420004.41  422.39   1-0.30079-0.65570 1.25687 1.23011-0.55619-0.19086
  -3   0  -420137.39  395.50   1-1.09209-0.73739 0.58873 0.61362-0.66355-1.02920
   3   0   419883.21  382.94   1-0.81515-1.16990 0.15449 0.12957-1.13630-0.77076
  -3   0  -5   39.17   51.78   1-0.41873-0.07119 1.33808 1.36935 0.11726-0.31517
  -3   0  -5   31.46   44.11   1-1.12241-0.77515 0.68692 0.71594-0.49786-0.93065
   3   0   5   14.75   44.88   1-0.89348-1.24082 0.25315 0.22407-1.05695-0.62427
  -3   0  -6 4937.61  205.80   1-0.42416-0.08399 1.33026 1.36606 0.17336-0.32618
  -3   0  -6 5468.89  236.46   1-0.51206-0.17160 1.30654 1.33853 0.10146-0.39802
  -3   0  -6 5091.96  193.41   1-1.13124-0.79141 0.75885 0.79198-0.35212-0.85204
   3   0   6 4602.29  219.15   1-0.94645-1.28636 0.32642 0.29319-0.98855-0.48874
  -3   0  -7  -26.53   52.41   1-0.42855-0.09575 1.32112 1.36143 0.22479-0.34186
  -3   0  -7   37.86   60.25   1-0.54332-0.21020 1.28970 1.32574 0.14499-0.42163
  -3   0  -7   16.56   50.08   1-1.12688-0.79448 0.81181 0.84906-0.22505-0.79211
  -3   0  -8 2221.06  147.05   1-0.43213-0.10679 1.31089 1.35564 0.27270-0.36109
  -3   0  -8 1733.68  143.79   1-0.57324-0.24745 1.27111 1.31121 0.18761-0.44615
  -3   0  -8 2157.88  138.82   1-1.11447-0.78950 0.85120 0.89257-0.11384-0.74803
  -3   0  -9    3.84   66.28   1-0.43506-0.11710 1.29962 1.34885 0.31820-0.38270
  -3   0  -9    3.02   56.93   1-0.60195-0.28348 1.25083 1.29496 0.22944-0.47145
  -3   0  -9   74.51   59.37   1-1.09704-0.77951 0.88079 0.92628-0.01555-0.71687
  -3   0 -1019987.40  433.23   1-0.43743-0.12685 1.28736 1.34107 0.36180-0.40621
  -3   0 -1021767.00  445.24   1-0.62953-0.31840 1.22882 1.27700 0.27061-0.49742
  -3   0 -1020254.64  454.84   1-1.07640-0.76630 0.90315 0.95276 0.07232-0.69612
  -3   0 -11  -47.35   51.22   1-0.43930-0.13610 1.27414 1.33231 0.40390-0.43122
  -3   0 -11   31.85   70.31   1-0.65605-0.35225 1.20511 1.25734 0.31119-0.52398
  -3   0 -11   23.79   43.21   1-1.05358-0.75090 0.92003 0.97376 0.15186-0.68372
  -3   0 -12   87.32   97.57   1-0.44071-0.14489 1.25996 1.32261 0.44479-0.45744
  -3   0 -13   13.93   82.22   1-0.44169-0.15325 1.24479 1.31193 0.48470-0.48465
  -3   0 -14  782.70  105.76   1-0.44226-0.16121 1.22865 1.30027 0.52378-0.51268
  -3   0 -15   -4.42   59.06   1-0.44243-0.16876 1.21151 1.28761 0.56216-0.54141
  -3   0 -16 2002.01  157.34   1-0.44221-0.17592 1.19333 1.27392 0.59994-0.57074
  -3   0 -17  -87.07   84.14   1-0.44160-0.18269 1.17410 1.25915 0.63720-0.60060
   3  -1 -19  -17.00   82.65   1-0.40524-0.93046 0.87400 1.04516 1.02540-0.14641
   3   1 -19   70.18   79.09   1-0.42633-0.95038 1.01083 0.99202 0.88092-0.30370
   3  -1 -18 2595.63  178.66   1-0.40778-0.92562 0.88883 1.05551 1.01154-0.09315
   3   1 -18 2595.10  155.61   1-0.42899-0.94566 1.03151 1.00822 0.85527-0.26223
  -3  -1  18 1566.57  222.82   1-1.11364-0.60188-0.84739-0.81815-0.14582 0.97361
   3  -1 -17  -22.25   53.51   1-0.40988-0.92034 0.90133 1.06352 0.99957-0.03801
   3   1 -17   15.35   81.98   1-0.43131-0.94059 1.05070 1.02295 0.83037-0.22002
  -3  -1  17   22.98   85.99   1-1.12147-0.61679-0.84555-0.81216-0.08301 0.96928
   3  -1 -16  157.53   84.19   1-0.41151-0.91459 0.91125 1.06896 0.98986 0.01937
   3   1 -16  275.98   99.61   1-0.43331-0.93521 1.06842 1.03617 0.80640-0.17688
  -3  -1  16  121.84  100.64   1-1.12721-0.62961-0.84181-0.80429-0.01754 0.96760
   3  -1 -15   27.71   62.72   1-0.41265-0.90835 0.91827 1.07150 0.98287 0.07950
   3   1 -15   14.64   70.55   1-0.43500-0.92952 1.08456 1.04784 0.78361-0.13256
  -3   1  15   29.24   64.98   1-1.11561-0.62367-0.84713-0.99544-0.13174 0.77438
  -3  -1  15    8.73   86.78   1-1.13056-0.64006-0.83593-0.79426 0.05102 0.96903
   3  -1 -14 1745.46  141.56   1-0.41324-0.90155 0.92190 1.07066 0.97922 0.14296
   3   1 -14 1454.48  149.86   1-0.43641-0.92354 1.09906 1.05787 0.76233-0.08673
  -3   1  14  983.45  180.55   1-1.12299-0.63815-0.84486-0.98904-0.06819 0.77079
  -3  -1  14 1465.19  206.54   1-1.13116-0.64774-0.82756-0.78174 0.12322 0.97409
   3  -1 -13  516.07   91.16   1-0.41317-0.89410 0.92146 1.06575 0.97966 0.21052
   3   1 -13  506.92   88.58   1-0.43755-0.91730 1.11178 1.06611 0.74299-0.03895
  -3   1  13  472.70  140.21   1-1.12829-0.65053-0.84055-0.98058-0.00060 0.77124
  -3  -1  13  358.94  110.70   1-1.12847-0.65215-0.81622-0.76626 0.19968 0.98340
   3  -1 -12  369.80   67.32   1-0.41228-0.88584 0.91598 1.05578 0.98516 0.28312
   3   1 -12  448.96   80.44   1-0.43843-0.91080 1.12247 1.07230 0.72622 0.01138
  -3   1  12  350.82   98.62   1-1.13103-0.66038-0.83373-0.96962 0.07201 0.77671
  -3  -1  12  394.58   92.19   1-1.12180-0.65257-0.80130-0.74719 0.28111 0.99769
   3  -1 -11  214.91   93.42   1-0.41032-0.87649 0.90402 1.03935 0.99696 0.36204
   3   1 -11  161.92   63.79   1-0.43906-0.90406 1.13073 1.07609 0.71290 0.06517
  -3   1  11  209.55   76.96   1-1.13057-0.66701-0.82375-0.95549 0.15090 0.78846
  -3  -1  11  224.98   91.53   1-1.11013-0.64800-0.78196-0.72371 0.36834 1.01778
  -3   1  11  100.35   57.60   1-0.56541-0.09988 1.27622 1.14435 0.17636 0.81242
   3  -1 -10 3810.89  207.29   1-0.40686-0.86565 0.88342 1.01426 1.01664 0.44884
   3   1 -10 4123.14  201.00   1-0.43944-0.89705 1.13592 1.07682 0.70435 0.12373
  -3  -1  10 3699.78  213.13   1-0.35182 0.10573 1.32184 1.38031-0.32943 0.25122
  -3   1  10 3506.29  243.30   1-1.12585-0.66937-0.80962-0.93721 0.23773 0.80815
  -3  -1  10 3490.47  264.84   1-1.09212-0.63707-0.75705-0.69466 0.46228 1.04457
  -3  -1   9    9.68   51.38   1-0.35589 0.09429 1.32577 1.38875-0.30859 0.20495
  -3   1   9  -13.80   53.32   1-1.11521-0.66582-0.78985-0.91330 0.33463 0.83791
  -3  -1   9   66.44   51.18   1-1.06581-0.61786-0.72506-0.65852 0.56380 1.07895
   3   1  -8 6407.23  292.36   1-0.43915-0.88200 1.13180 1.06374 0.71113 0.26473
  -3   1   8 6436.99  273.10   1-0.43678 0.00724 1.29112 1.16924 0.34896 0.78255
  -3  -1   8 5126.16  344.62   1-0.35891 0.08390 1.32852 1.39603-0.29284 0.15359
  -3   1   8 6142.02  289.29   1-1.09600-0.65371-0.76214-0.88145 0.44434 0.88048
  -3  -1   8 6327.67  286.81   1-1.02860-0.58774-0.68392-0.61324 0.67361 1.12162
   3  -1  -8 5052.98  332.88   1-0.75446-1.19704-0.42660-0.30728 1.10830 0.67246
   3   1  -7 2214.05  144.76   1-0.43793-0.87340 1.11636 1.04383 0.73585 0.35657
  -3   1   7 2549.74  175.46   1-0.44125-0.00460 1.25250 1.13510 0.46484 0.83131
  -3  -1   7 2451.58  199.91   1-0.36033 0.07511 1.32977 1.40181-0.28531 0.09401
  -3   1   7 2717.80  208.33   1-1.06394-0.62872-0.72288-0.83805 0.57012 0.93911
  -3  -1   7 2869.14  206.45   1-0.97671-0.54278-0.63076-0.55591 0.79229 1.17298
   3  -1  -7 2374.06  198.99   1-0.69569-1.13115-0.37605-0.26091 1.16367 0.79497
   3   1  -6 2329.60  176.76   1-0.43466-0.86275 1.08123 1.00419 0.78839 0.47622
  -3   1   6 2374.38  188.32   1-0.44216-0.01289 1.19102 1.07808 0.60457 0.90394
  -3  -1   6 2758.55  180.67   1-0.35897 0.06910 1.32858 1.40513-0.29252 0.01969
  -3   1   6 2618.67  178.90   1-1.01191-0.58380-0.66641-0.77743 0.71516 1.01701
  -3  -1   6 2860.71  207.44   1-0.90592-0.47912-0.56271-0.48368 0.91772 1.23127
   3  -1  -6 2486.53  185.82   1-0.61051-1.03884-0.30444-0.19348 1.23051 0.92893
   3   1  -6 2242.51  179.29   1-0.54988-0.97668-0.25446-0.33349 1.26981 0.95625
   3   1  -5  578.85   83.65   1-0.42486-0.84556 0.99985 0.91835 0.89405 0.64899
  -3   1   5  504.12  109.75   1-0.43555-0.01366 1.09010 0.98164 0.77559 1.00784
  -3  -1   5  493.67   73.92   1-0.35157 0.06914 1.32158 1.40266-0.33069-0.08558
  -3   1   5  572.97   88.34   1-0.92811-0.50690-0.58363-0.69040 0.88178 1.11622
  -3  -1   5  623.73   79.66   1-0.81069-0.39102-0.47600-0.39280 1.04677 1.29320
   3  -1  -5  565.89  100.70   1-0.48802-0.90922-0.20424-0.09747 1.30372 1.06928
   3   1  -5  611.47   84.36   1-0.45083-0.87051-0.17439-0.25760 1.32132 1.07490
  -3   1   4 1893.32  152.00   1-0.41300 0.00149 0.92046 0.81648 0.98068 1.14582
  -3  -1   4 2196.28  168.17   1-0.32501 0.08832 1.29091 1.37650-0.45548-0.27748
  -3   1   4 2378.37  169.51   1-0.79765-0.38357-0.46444-0.56704 1.06189 1.22918
  -3  -1   4 2331.51  156.02   1-0.68594-0.27340-0.36777-0.28038 1.17208 1.35136
   3  -1  -4 2326.56  170.58   1-0.31579-0.72982-0.06792 0.03473 1.36939 1.20237
   3   1  -4 2380.30  174.66   1-0.32357-0.73607-0.07398-0.16130 1.36725 1.18816
  -3   1   3 1115.59  106.32   1-0.60399-0.19704-0.29903-0.39745 1.23503 1.33519
  -3  -1   3 1141.54  101.84   1-0.52941-0.12398-0.23776-0.14620 1.28170 1.39384
   3   1  -3 1196.64  107.71   1-0.16743-0.57281 0.04586-0.04566 1.39621 1.28427
   3  -1  -3 1067.47  116.11   1-0.09104-0.49795 0.10325 0.20170 1.40022 1.30034
  -3  -1   3 1126.98  119.71   1-0.55974-0.15376 1.27981 1.37047 0.16825 0.27878
  -3   1   261612.81  756.04   1-0.34513 0.05465-0.09081-0.18505 1.36096 1.39367
  -3   1   1  468.91   76.56   1-0.10769 0.28453 0.86715 0.77601-1.10273-1.13859
  -3  -1   1  432.07   67.47   1-0.14512 0.24600 0.06270 0.16266 1.39805 1.37571
  -3  -1   1  443.42   78.82   1-0.52878-0.13746 1.29785 1.39660 0.12462 0.10087
  -3  -1   012552.43  366.05   1-0.44155-0.05775 1.24739 1.35128 0.47812 0.38762
   3   1   012900.77  409.61   1-0.26804-0.65191 1.20381 1.10014-0.67714-0.58670
  -3   1   014098.19  424.71   1-0.20524 0.17968 1.08494 0.99837-0.87195-0.97494
  -3  -1   013959.08  394.95   1-0.53262-0.14863 1.29576 1.39855 0.12997 0.03909
  -3  -1  -1  176.31   51.46   1-0.43895-0.06252 1.27697 1.38533 0.39526 0.23765
   3   1   1  137.53   56.35   1-0.32492-0.70142 1.29078 1.18260-0.45590-0.29836
  -3   1  -1   93.82   50.91   1-0.27246 0.10507 1.21138 1.12960-0.66172-0.83218
   3  -1   1  174.38   56.79   1-0.09297-0.47061 0.83137 0.91338-1.13125-0.96114
  -3  -1  -1   84.10   60.38   1-0.54235-0.16570 1.29025 1.39709 0.14363-0.01438
  -3  -1  -2 1060.68   99.55   1-0.43782-0.06878 1.28490 1.39776 0.36997 0.14525
   3   1   2 1115.86  104.67   1-0.34701-0.71614 1.31692 1.20421-0.35337-0.12871
  -3   1  -2  958.32  105.86   1-0.31691 0.05325 1.28008 1.20282-0.49039-0.72796
   3  -1   2 1128.12  103.25   1-0.15908-0.52942 0.98629 1.06374-0.99069-0.75347
  -3  -1  -2 1193.92  110.10   1-0.55578-0.18646 1.28226 1.39315 0.16262-0.06253
  -3  -1  -2 1137.58  103.19   1-0.96426-0.59522 0.35265 0.46426-0.96197-1.18731
  -3   1  -2 1271.27   98.61   1-0.89333-0.52318 0.25296 0.17458-1.05712-1.29436
  -3  -1  -3  142.94   64.66   1-0.43773-0.07607 1.28551 1.40285 0.36796 0.07613
   3   1   3  121.59   59.24   1-0.35693-0.71869 1.32673 1.20950-0.30322-0.01145
  -3   1  -3   96.38   66.95   1-0.34744 0.01534 1.31737 1.24462-0.35124-0.65591
   3  -1   3  170.38   51.68   1-0.20297-0.56601 1.08029 1.15316-0.87824-0.57391
  -3  -1  -3  170.10   63.53   1-0.57160-0.20961 1.27221 1.38714 0.18524-0.10705
  -3  -1  -3  125.08   44.25   1-1.07613-0.71450 0.55081 0.66658-0.71980-1.01227
  -3   1  -3  158.22   60.11   1-0.99634-0.63361 0.40250 0.32828-0.90820-1.21256
  -3  -1  -4  869.20   94.04   1-0.43818-0.08390 1.28252 1.40434 0.37771 0.01876
  -3   1  -4 1051.70  103.70   1-0.36928-0.01385 1.33692 1.26868-0.23632-0.60810
   3   1   4  974.14  101.03   1-0.36125-0.71564 1.33056 1.20883-0.28043 0.07844
   3  -1   4 1185.74  113.12   1-0.23208-0.58781 1.13814 1.20646-0.79392-0.42248
  -3  -1  -4 1118.27  107.12   1-0.58897-0.23431 1.26031 1.37928 0.21041-0.14901
  -3  -1  -4  986.85   96.76   1-1.12194-0.76783 0.68471 0.80460-0.50197-0.86173
  -3   1  -4 1007.09   92.99   1-1.06447-0.70917 0.52574 0.45566-0.75501-1.12650
   3   1   4 1032.32   95.30   1-0.82241-1.17660 0.16324 0.04332-1.12984-0.77023
  -3  -1  -5 1679.64  124.38   1-0.43890-0.09201 1.27731 1.40359 0.39421-0.03184
  -3   1  -5 1662.20  133.10   1-0.38551-0.03745 1.34596 1.28225-0.13901-0.57790
   3   1   5 1799.51  134.40   1-0.36251-0.70953 1.33164 1.20536-0.27367 0.15231
   3  -1   5 1748.32  129.17   1-0.25167-0.59973 1.17479 1.23848-0.73218-0.29329
  -3  -1  -5 1646.38  137.02   1-0.60736-0.26003 1.24670 1.36974 0.23745-0.18911
  -3  -1  -5 1547.85  119.70   1-1.13118-0.78451 0.77216 0.89618-0.32207-0.74896
  -3   1  -5 1675.22  109.28   1-1.10494-0.75708 0.62392 0.55793-0.60778-1.04647
   3   1   5 1738.49  123.75   1-0.91324-1.26002 0.27975 0.15567-1.03310-0.60635
   3  -1   5 1537.67  119.08   1-0.86874-1.21662 0.22091 0.28683-1.08446-0.64583
  -3  -1  -6 2420.26  151.84   1-0.43972-0.10020 1.27045 1.40120 0.41493-0.07823
  -3   1  -6 2405.56  149.12   1-0.39798-0.05729 1.34841 1.28921-0.05452-0.56052
  -3  -1  -6 2171.89  149.07   1-0.62638-0.28638 1.23146 1.35854 0.26586-0.22783
  -3  -1  -6 2284.34  136.57   1-1.12229-0.78305 0.83025 0.95838-0.17521-0.66924
  -3   1  -6 2715.68  148.38   1-1.12515-0.78473 0.70077 0.63890-0.47170-0.97752
   3   1   6 2331.96  144.78   1-0.97003-1.30938 0.36135 0.23312-0.95289-0.45903
   3  -1   6 2249.16  146.13   1-0.91935-1.25981 0.28815 0.34991-1.02532-0.51958
  -3  -1  -7  748.52   89.46   1-0.44051-0.10838 1.26224 1.39749 0.43845-0.12182
  -3   1  -7  573.68   77.43   1-0.40780-0.07447 1.34642 1.29174 0.02048-0.55262
  -3  -1  -7  771.49   94.52   1-0.64577-0.31310 1.21463 1.34574 0.29533-0.26550
  -3  -1  -7  679.84   77.23   1-1.10455-0.77274 0.86984 1.00209-0.05384-0.61500
  -3   1  -7  670.53   73.96   1-1.13127-0.79828 0.76071 0.70296-0.34800-0.92095
   3   1   7  632.11   82.75   1-1.00572-1.33764 0.41783 0.28545-0.89078-0.32979
  -3  -1  -8 1619.62  126.96   1-0.44123-0.11647 1.25285 1.39258 0.46392-0.16346
  -3   1  -8 1559.52  129.89   1-0.41567-0.08972 1.34125 1.29111 0.08836-0.55185
  -3  -1  -8 1816.60  134.71   1-0.66531-0.33997 1.19620 1.33137 0.32559-0.30238
  -3  -1  -8 1630.00  119.46   1-1.08244-0.75806 0.89750 1.03388 0.04864-0.57965
  -3   1  -8 1527.15  109.76   1-1.12768-0.80213 0.80753 0.75390-0.23614-0.87622
   3   1   8 1392.00  140.03   1-1.02833-1.35284 0.45660 0.32006-0.84474-0.21662
  -3  -1  -9 2680.50  213.33   1-0.44180-0.12443 1.24237 1.38656 0.49079-0.20371
  -3   1  -9 2514.76  199.75   1-0.42205-0.10347 1.33368 1.28805 0.15075-0.55657
  -3   1  -9 2605.46  207.67   1-0.51228-0.19336 1.30642 1.25548 0.10177-0.60490
  -3  -1  -9 2212.50  182.53   1-1.05808-0.74114 0.91716 1.05764 0.13718-0.55824
  -3   1  -9 2605.26  197.44   1-1.11741-0.79929 0.84424 0.79473-0.13486-0.84207
  -3  -1 -1010757.56  307.92   1-0.44221-0.13222 1.23083 1.37952 0.51869-0.24292
  -3   1 -1010831.19  305.79   1-0.42726-0.11604 1.32415 1.28304 0.20885-0.56558
  -3   1 -1010736.39  316.16   1-1.10246-0.79176 0.87311 0.82771-0.04269-0.81703
  -3  -1 -11   22.09   47.25   1-0.44241-0.13980 1.21827 1.37144 0.54736-0.28136
  -3   1 -11   25.56   49.86   1-0.43147-0.12768 1.31305 1.27625 0.26323-0.57830
  -3   1 -11  -34.71   58.68   1-0.58273-0.27848 1.26469 1.22184 0.20133-0.63961
  -3   1 -11  -15.66   58.24   1-1.08413-0.78086 0.89581 0.85454 0.04174-0.79972
  -3  -1 -12 1522.86  131.90   1-0.44240-0.14717 1.20472 1.36234 0.57662-0.31921
  -3   1 -12 1453.84  138.53   1-0.43488-0.13847 1.30043 1.26812 0.31512-0.59352
  -3   1 -12 1143.95  113.42   1-0.61528-0.31836 1.24050 1.20170 0.24922-0.65886
  -3   1 -12 1688.19  140.91   1-1.06329-0.76746 0.91359 0.87643 0.11967-0.78893
  -3  -1 -13   45.68   68.83   1-0.44214-0.15429 1.19014 1.35224 0.60634-0.35661
  -3   1 -13   68.20   63.10   1-0.43757-0.14855 1.28647 1.25864 0.36476-0.61099
  -3   1 -13    0.03   58.39   1-0.64624-0.35664 1.21420 1.17945 0.29605-0.67917
  -3  -1 -14  612.25   94.14   1-0.44162-0.16115 1.17453 1.34113 0.63640-0.39366
  -3   1 -14  913.48  126.70   1-0.43963-0.15798 1.27126 1.24790 0.41251-0.63035
  -3  -1 -15   95.63   93.91   1-0.44082-0.16774 1.15788 1.32895 0.66672-0.43045
  -3   1 -15  200.75   86.45   1-0.44109-0.16683 1.25483 1.23593 0.45869-0.65128
  -3  -1 -16  -37.99   76.35   1-0.43974-0.17403 1.14017 1.31572 0.69726-0.46703
  -3   1 -16   99.95   77.00   1-0.44201-0.17513 1.23719 1.22277 0.50353-0.67356
  -3  -1 -17  161.91  104.40   1-0.43834-0.18002 1.12138 1.30141 0.72794-0.50345
  -3   1 -17   98.34   97.18   1-0.44241-0.18291 1.21835 1.20843 0.54720-0.69700
   3   2 -18  138.02   78.35   1-0.43580-0.95187 1.09268 0.97442 0.77179-0.35211
  -3  -2  18   30.46   71.73   1-1.12149-0.61043-0.84554-0.72131-0.08295 1.04242
   3   2 -17  464.95   79.91   1-0.43775-0.94644 1.11418 0.99144 0.73926-0.31753
  -3  -2  17  183.99  106.35   1-1.12717-0.62321-0.84184-0.71346-0.01797 1.04025
   3   2 -16 3154.30  318.15   1-0.43934-0.94065 1.13451 1.00729 0.70669-0.28299
  -3  -2  16 1939.74  297.09   1-1.13051-0.63364-0.83608-0.70355 0.04961 1.04070
   3   2 -15    3.00   57.87   1-0.44059-0.93452 1.15369 1.02199 0.67410-0.24847
  -3  -2  15  121.55  108.96   1-1.13118-0.64140-0.82795-0.69128 0.12021 1.04416
   3   2 -14  955.64  116.84   1-0.44150-0.92805 1.17179 1.03560 0.64151-0.21395
  -3  -2  14  614.55  144.77   1-1.12878-0.64608-0.81711-0.67629 0.19426 1.05106
   3   2 -13   37.58   44.07   1-0.44210-0.92127 1.18880 1.04815 0.60895-0.17939
  -3   2  13  -16.34   51.89   1-1.11564-0.63717-0.84712-1.08214-0.13146 0.63444
  -3  -2  13   11.20   91.43   1-1.12273-0.64712-0.80307-0.65811 0.27225 1.06192
   3   2 -12  662.03   97.17   1-0.44240-0.91418 1.20479 1.05964 0.57648-0.14476
  -3   2  12  512.39  120.58   1-1.12300-0.65162-0.84486-1.07573-0.06811 0.63065
  -3  -2  12  489.81   99.20   1-1.11228-0.64376-0.78521-0.63611 0.35473 1.07726
   3   2 -11  465.49   88.84   1-0.44240-0.90681 1.21973 1.07011 0.54414-0.10998
  -3   2  11  727.96  140.42   1-1.12836-0.66407-0.84046-1.06719 0.00056 0.63218
  -3  -2  11  568.38  108.14   1-1.09644-0.63502-0.76272-0.60948 0.44226 1.09765
   3   2 -10  299.67   76.62   1-0.44213-0.89915 1.23364 1.07956 0.51203-0.07498
  -3  -2  10  198.59   69.81   1-0.29231 0.16473 1.24382 1.39728-0.58906-0.00195
  -3   2  10  277.99  118.21   1-1.13110-0.67391-0.83326-1.05586 0.07626 0.64075
  -3  -2  10  322.71   70.75   1-1.07393-0.61959-0.73457-0.57718 0.53538 1.12362
   3   2  -9 6596.51  295.11   1-0.44160-0.89124 1.24653 1.08797 0.48030-0.03959
  -3  -2   9 6694.75  274.22   1-0.28804 0.16162 1.23707 1.39505-0.60516-0.08516
  -3   2   9 6286.12  297.10   1-1.13024-0.68014-0.82221-1.04067 0.16143 0.65877
  -3  -2   9 6403.56  381.28   1-1.04298-0.59574-0.69941-0.53788 0.63447 1.15557
   3  -2  -9 5379.81  342.21   1-0.82269-1.27315-0.48669-0.26821 1.03241 0.53542
  -3   2   8 1065.30  129.21   1-0.44241 0.00220 1.20647 0.98960 0.57293 1.00012
   3   2  -8  999.25  141.95   1-0.44083-0.88310 1.25835 1.09529 0.44920-0.00359
  -3  -2   8  973.79  153.71   1-0.27922 0.16307 1.22273 1.38522-0.63759-0.18470
  -3   2   8  939.30  110.48   1-1.12396-0.68094-0.80554-1.01984 0.25958 0.68977
  -3  -2   8 1095.40  141.24   1-1.00137-0.56122-0.65557-0.48989 0.73960 1.19356
   3  -2  -8  990.63  144.81   1-0.78227-1.22563-0.45089-0.23659 1.07902 0.64917
  -3   2   7  621.71   85.33   1-0.43970-0.00247 1.13970 0.92732 0.69805 1.05812
   3   2  -7  789.25  117.34   1-0.43987-0.87475 1.26900 1.10146 0.41918 0.03349
  -3  -2   7  846.57   98.49   1-0.26280 0.17213 1.19467 1.36170-0.69514-0.30936
  -3   2   7  771.10  109.16   1-1.10891-0.67299-0.78013-0.99029 0.37583 0.73889
  -3  -2   7  926.59  116.78   1-0.94612-0.51296-0.60087-0.43103 0.85049 1.23719
   3  -2  -7  836.88  137.57   1-0.72075-1.15698-0.39748-0.18735 1.14109 0.77837
  -3   2   6 2207.04  171.17   1-0.43064-0.00078 1.04500 0.83710 0.83788 1.13084
   3   2  -6 2383.72  194.50   1-0.43878-0.86627 1.27828 1.10627 0.39119 0.07262
  -3  -2   6 2435.01  222.27   1-0.23341 0.19399 1.14069 1.31165-0.78987-0.47064
  -3   2   6 2704.16  199.15   1-1.07874-0.64990-0.74034-0.94636 0.51746 0.81337
  -3  -2   6 2800.37  169.72   1-0.87421-0.44817-0.53333-0.35931 0.96481 1.28436
   3  -2  -6 2516.29  227.52   1-0.62646-1.05555-0.31771-0.11177 1.21907 0.92350
  -3   2   5  320.03   57.20   1-0.41143 0.01103 0.91078 0.70735 0.99032 1.21617
  -3  -2   5  428.81   77.70   1-0.17298 0.24712 1.01687 1.19239-0.95687-0.70475
  -3   2   5  363.56   88.11   1-1.02083-0.59908-0.67570-0.87757 0.69347 0.92223
  -3  -2   5  432.62   69.80   1-0.78202-0.36311-0.45067-0.27247 1.07930 1.33170
   3  -2  -5  375.33   78.89   1-0.48165-0.90362-0.19911 0.00265 1.30688 1.07843
   3   2  -5  386.35   94.54   1-0.41805-0.83696-0.14828-0.32648 1.33521 1.08280
  -3  -2   4  546.08   81.19   1-0.03547 0.37732 0.68505 0.86514-1.22841-1.04340
  -3   2   4  553.04   92.83   1-0.91002-0.49517-0.56655-0.76413 0.91128 1.07258
  -3  -2   4  547.74   75.11   1-0.66679-0.25500-0.35155-0.16917 1.18800 1.37328
   3   2  -4  505.55   72.46   1-0.30347-0.71521-0.05835-0.24066 1.37260 1.18747
   3  -2  -4  565.72   94.82   1-0.26363-0.67843-0.02755 0.17009 1.38177 1.22080
  -3   2   3  192.75   51.41   1-0.71077-0.30305-0.38892-0.58234 1.15025 1.24442
  -3  -2   3  181.99   56.90   1-0.52795-0.12329-0.23658-0.05002 1.28252 1.40066
   3   2  -3  222.66   60.73   1-0.16622-0.57084 0.04677-0.13974 1.39633 1.27835
  -3   2   2 1240.99  141.20   1-0.39963 0.00095-0.13368-0.32291 1.34238 1.36941
  -3  -2   2 1120.73   98.73   1-0.36849 0.02899-0.10913 0.08159 1.35345 1.40429
  -3   2   1 4327.13  223.59   1-0.04176 0.35090 0.70156 0.51543-1.21886-1.26125
  -3  -2   1 3835.76  171.68   1-0.19752 0.19284 0.02304 0.21798 1.39285 1.37653
   3   2   012148.13  361.65   1-0.41781-0.80116 1.33911 1.14047 0.10845 0.19243
  -3   2   011895.72  378.36   1-0.12549 0.25988 0.90944 0.72789-1.06616-1.17567
  -3  -2  -2 3403.41  167.83   1-0.43339-0.06494 1.06917 1.27699 0.80536 0.58704
   3   2   2 3262.89  191.21   1-0.41276-0.78137 1.34361 1.13592 0.06229 0.28049
  -3   2  -2 3217.45  179.58   1-0.24888 0.12189 1.16970 0.99727-0.74123-0.98495
   3  -2   2 3375.07  177.19   1-0.08061-0.45139 0.80079 0.97321-1.15402-0.91030
  -3  -2  -2 3403.01  171.55   1-1.05604-0.68754 0.50857 0.71519-0.77825-0.99766
  -3   2  -2 3134.90  152.23   1-0.88804-0.51734 0.24597 0.07259-1.06322-1.30639
  -3  -2  -3 4196.18  184.61   1-0.43828-0.07721 1.12062 1.33292 0.72915 0.44372
   3   2   3 4237.80  201.09   1-0.40926-0.77050 1.34573 1.13353 0.03248 0.31779
  -3   2  -3 3903.39  190.28   1-0.29060 0.07271 1.24114 1.07342-0.59554-0.90666
   3  -2   3 4242.86  196.50   1-0.12879-0.49227 0.91717 1.08502-1.05913-0.74829
  -3  -2  -3 3946.11  186.85   1-1.12731-0.76636 0.71378 0.92456-0.44635-0.73309
  -3   2  -3 4299.93  178.41   1-0.97941-0.61613 0.37574 0.20651-0.93761-1.24791
  -3  -2  -4 9735.90  289.81   1-0.44023-0.08654 1.14772 1.36451 0.68444 0.33190
   3   2   4 9229.99  313.32   1-0.40536-0.75923 1.34730 1.13057 0.00099 0.35341
  -3   2  -4 9491.22  296.83   1-0.32236 0.03358 1.28743 1.12423-0.46707-0.84531
   3  -2   4 9657.62  294.53   1-0.16434-0.52052 0.99794 1.16122-0.97809-0.60013
  -3  -2  -4 9493.37  292.25   1-1.12557-0.77206 0.81789 1.03278-0.20900-0.56287
  -3   2  -4 9630.32  261.23   1-1.04514-0.68928 0.48742 0.32234-0.80601-1.18344
   3   2   4 9127.45  270.07   1-0.81179-1.16543 0.15046-0.06445-1.13926-0.78559
  -3  -2  -5 2165.58  137.44   1-0.44103-0.09472 1.16183 1.38310 0.65968 0.24002
   3   2   5 2106.38  159.17   1-0.40112-0.74762 1.34820 1.12697-0.03150 0.38803
  -3   2  -5 2051.66  140.52   1-0.34699 0.00158 1.31689 1.15821-0.35348-0.79882
  -3   2  -5 1994.30  148.67   1-1.10815-0.75731-0.84767-1.00811-0.18165-0.62431
  -3  -2  -5 1980.29  138.44   1-1.10236-0.75628 0.87325 1.09227-0.04219-0.46319
  -3   2  -5 2071.78  125.91   1-1.08888-0.74045 0.58073 0.41975-0.67573-1.12030
   3   2   5 1971.64  134.76   1-0.92581-1.27205 0.29711 0.07803-1.01692-0.59613
  -3  -2  -6 1063.42   98.91   1-0.44134-0.10242 1.16817 1.39391 0.64817 0.16140
  -3   2  -6  932.11  107.02   1-0.36638-0.02517 1.33475 1.18058-0.25249-0.76494
  -3  -2  -6  830.29   85.90   1-1.07405-0.73541 0.90518 1.12831 0.08116-0.40696
  -3   2  -6  860.66   85.67   1-1.11518-0.77416 0.65737 0.50051-0.55116-1.06288
   3   2   6  876.47   98.28   1-0.98938-1.32818 0.39136 0.16813-0.92060-0.43267
  -3  -2  -7  966.90   99.05   1-0.44140-0.10985 1.16943 1.39964 0.64587 0.09199
  -3   2  -7  838.75  103.43   1-0.38188-0.04804 1.34443 1.19479-0.16187-0.74143
  -3   2  -7  779.99   83.05   1-1.12817-0.79458 0.71979 0.56704-0.43439-1.01323
   3   2   7  862.52  104.77   1-1.02579-1.35718 0.45210 0.22472-0.85023-0.29517
  -3  -2  -8 2478.68  147.72   1-0.44129-0.11713 1.16708 1.40178 0.65018 0.02919
  -3   2  -8 2746.29  154.52   1-0.39443-0.06795 1.34819 1.20307-0.07966-0.72634
  -3   2  -8 2625.15  141.76   1-1.13123-0.80508 0.77045 0.62182-0.32599-0.97197
   3   2   8 2152.28  191.56   1-1.04720-1.37117 0.49136 0.25982-0.80092-0.17873
  -3  -2  -9  739.71   99.81   1-0.44104-0.12426 1.16199 1.40118 0.65939-0.02871
  -3   2  -9  652.51   89.75   1-0.40468-0.08558 1.34750 1.20688-0.00430-0.71808
  -3   2  -9  693.11   94.05   1-1.12694-0.80822 0.81155 0.66705-0.22571-0.93882
  -3  -2 -1010716.80  317.65   1-0.44065-0.13124 1.15471 1.39838 0.67231-0.08290
  -3   2 -1010776.71  301.92   1-0.41312-0.10139 1.34335 1.20726 0.06548-0.71540
  -3   2 -1011172.57  336.25   1-1.11714-0.80587 0.84491 0.70451-0.13288-0.91311
  -3   2 -1116250.85  368.64   1-0.42009-0.11573 1.33641 1.20483 0.13069-0.71730
  -3   2 -1114653.07  566.29   1-1.10321-0.79936 0.87194 0.73567-0.04669-0.89406
  -3  -2 -12  209.43   75.93   1-0.43936-0.14473 1.13484 1.38744 0.70615-0.18328
  -3   2 -12  365.03   71.74   1-0.42583-0.12883 1.32714 1.20009 0.19210-0.72300
  -3   2 -12  218.13   72.06   1-0.54598-0.24860 1.28814 1.15427 0.14874-0.76512
  -3   2 -12  343.28   77.84   1-1.08607-0.78965 0.89379 0.76163 0.03364-0.88085
  -3  -2 -13 1365.66  153.81   1-0.43844-0.15118 1.12259 1.37969 0.72601-0.23054
  -3   2 -13 1085.30  128.59   1-0.43050-0.14088 1.31596 1.19314 0.24995-0.73220
  -3   2 -13  975.60  121.28   1-0.58332-0.29327 1.26428 1.13445 0.20218-0.77882
  -3   2 -13  954.25  107.23   1-1.06640-0.77741 0.91131 0.78328 0.10890-0.87273
  -3  -2 -14  174.04   88.34   1-0.43730-0.15742 1.10897 1.37055 0.74732-0.27634
  -3   2 -14  -14.79   85.43   1-0.43429-0.15206 1.30293 1.18457 0.30550-0.74377
  -3   2 -14  140.77  105.51   1-0.61869-0.33597 1.23777 1.11198 0.25432-0.79382
  -3  -2 -15 1690.68  141.30   1-0.43593-0.16343 1.09404 1.36009 0.76981-0.32096
  -3   2 -15 1412.62  123.79   1-0.43728-0.16242 1.28825 1.17439 0.35878-0.75760
  -3   2 -15 1002.14  112.47   1-0.65224-0.37685 1.20869 1.08694 0.30529-0.80998
  -3  -2 -16  -60.64   79.12   1-0.43430-0.16919 1.07780 1.34833 0.79327-0.36461
  -3   2 -16    2.21   67.38   1-0.43954-0.17206 1.27207 1.16269 0.41012-0.77337
  -3  -2 -17   71.83   67.78   1-0.43241-0.17467 1.06028 1.33529 0.81753-0.40746
  -3   2 -17   56.40   92.58   1-0.44112-0.18103 1.25442 1.14951 0.45978-0.79082
   3   3 -18   23.05   93.36   1-0.44012-0.95560 1.14604 0.93280 0.68732-0.44299
  -3  -3  18   66.15   88.68   1-1.12626-0.61591-0.84271-0.62348-0.03064 1.10066
  -3  -3  17  178.88   80.44   1-1.13004-0.62679-0.83743-0.61405 0.03565 1.09983
   3   3 -16   14.43   76.09   1-0.44215-0.94287 1.19062 0.96843 0.60535-0.39074
  -3  -3  16  -11.24   82.88   1-1.13128-0.63513-0.82995-0.60243 0.10443 1.10146
   3   3 -15 2215.31  176.58   1-0.44243-0.93577 1.21134 0.98467 0.56252-0.36645
  -3  -3  15 1490.57  200.01   1-1.12968-0.64060-0.82000-0.58834 0.17602 1.10590
   3   3 -14  450.50   80.86   1-0.44220-0.92816 1.23109 0.99994 0.51808-0.34378
  -3  -3  14  617.19  130.81   1-1.12476-0.64278-0.80721-0.57140 0.25075 1.11350
   3   3 -13 3024.27  221.26   1-0.44141-0.91999 1.24991 1.01427 0.47162-0.32313
  -3  -3  13 2442.53  221.54   1-1.11599-0.64110-0.79112-0.55116 0.32901 1.12461
   3   3 -12 1461.25  146.39   1-0.43999-0.91118 1.26784 1.02771 0.42256-0.30508
  -3  -3  12 1186.67  175.02   1-1.10265-0.63485-0.77114-0.52704 0.41116 1.13961
   3   3 -11  229.52   89.75   1-0.43783-0.90164 1.28489 1.04030 0.37004-0.29048
  -3   3  11  161.92   63.00   1-1.10834-0.64333-0.84767-1.16940-0.18053 0.44515
  -3  -3  11  133.71   58.31   1-1.08380-0.62310-0.74655-0.49831 0.49755 1.15886
   3   3 -10   60.46   53.84   1-0.43474-0.89117 1.30104 1.05197 0.31283-0.28058
  -3   3  10  129.43   74.93   1-1.11671-0.65881-0.84693-1.16452-0.12331 0.43523
  -3  -3  10  104.44   72.55   1-1.05830-0.60468-0.71645-0.46406 0.58843 1.18261
   3   3  -9  754.08   97.85   1-0.43043-0.87948 1.31616 1.06262 0.24898-0.27732
  -3  -3   9  557.22  120.97   1-0.20954 0.23931 1.09369 1.34591-0.85994-0.33286
  -3   3   9  657.83  146.22   1-1.12375-0.67294-0.84445-1.15789-0.06014 0.43125
  -3  -3   9  770.39  111.99   1-1.02463-0.57810-0.67971-0.42318 0.68386 1.21089
   3  -3  -9  605.56  122.23   1-0.84402-1.29525-0.50585-0.19238 1.00563 0.51463
   3   3  -8 1386.33  152.99   1-0.42452-0.86630 1.32963 1.07214 0.17726-0.28207
  -3  -3   8 1412.72  189.24   1-0.18787 0.25368 1.04883 1.30562-0.91881-0.45884
  -3   3   8 1443.80  185.31   1-1.12897-0.68524-0.83954-1.14884 0.01180 0.43606
  -3  -3   8 1790.98  181.57   1-0.98092-0.54139-0.63495-0.37429 0.78370 1.24352
   3  -3  -8 1378.15  178.42   1-0.80255-1.24667-0.46878-0.15948 1.05628 0.63241
  -3   3   7 2045.70  182.45   1-0.42949 0.00833 1.03549 0.72812 0.85020 1.20387
   3   3  -7 2425.02  220.97   1-0.41571-0.85012 1.34122 1.07922 0.08871-0.30352
  -3  -3   7 2658.93  160.17   1-0.15433 0.27992 0.97567 1.23704-1.00189-0.60904
  -3   3   7 2753.31  221.22   1-1.13128-0.69465-0.83081-1.13597 0.09740 0.45452
  -3  -3   7 2986.11  218.45   1-0.92515-0.49275-0.58082-0.31599 0.88673 1.27941
   3  -3  -7 2520.29  228.38   1-0.73580-1.17279-0.41043-0.10532 1.12680 0.77008
  -3   3   6  898.93  107.68   1-0.41398 0.01646 0.92653 0.62364 0.97453 1.26109
   3   3  -6 1225.03  127.12   1-0.40201-0.82906 1.34808 1.08157-0.02477-0.34990
  -3  -3   6 1344.25  123.39   1-0.10188 0.32507 0.85311 1.11905-1.11416-0.78843
  -3   3   6 1337.73  168.96   1-1.12813-0.69858-0.81526-1.11626 0.20548 0.49545
  -3  -3   6 1188.25  120.17   1-0.85492-0.42965-0.51573-0.24672 0.99129 1.31684
   3  -3  -6 1138.06  157.31   1-0.62581-1.05567-0.31717-0.01623 1.21956 0.92997
  -3  -3   6 1194.67  133.24   1-1.06870-0.64147 0.90954 1.17824 0.10070 0.42404
  -3  -3   5  415.97   77.26   1-0.01942 0.40024 0.64237 0.91288-1.25161-0.99298
  -3   3   5  452.10  104.66   1-1.11255-0.69008-0.78563-1.08249 0.35296 0.57579
  -3  -3   5  454.07   80.45   1-0.76801-0.34986-0.43840-0.16521 1.09431 1.35272
   3  -3  -5  356.09   71.89   1-0.44013-0.86287-0.16585 0.13090 1.32602 1.10356
  -3  -3   5  377.13   69.10   1-1.05762-0.63781 0.91746 1.19028 0.13871 0.39492
   3   3  -4 1250.60  145.64   1-0.33316-0.74547 1.30115 1.02559-0.41898-0.60989
  -3  -3   4 1520.40  136.33   1-0.66289-0.25187-0.34826-0.07090 1.19114 1.38241
   3  -3  -4 1355.98  157.21   1-0.12938-0.54494 0.07455 0.36719 1.39901 1.24408
   3   3  -4 1257.72  156.34   1-0.60229-1.01469 1.25057 0.97381 0.22994 0.04072
   3   3  -3 6581.55  329.62   1-0.23870-0.64377 1.15076 0.87112-0.77352-0.89792
  -3  -3   3 7779.23  254.78   1-0.53969-0.13579-0.24614 0.03540 1.27582 1.39995
   3   3  -3 7378.16  299.81   1-0.15084-0.55469 0.05839-0.22311 1.39763 1.27362
   3   3  -3 6901.72  352.16   1-0.61667-1.02173 1.23940 0.95859 0.25129 0.12921
   3   3  -2 7309.63  364.00   1-0.06086-0.45863 0.75093 0.46673-1.18825-1.24554
  -3   3   2 7888.34  343.26   1-0.54711-0.14576-0.25221-0.53643 1.27146 1.29250
  -3  -3   2 7882.63  289.94   1-0.40105-0.00428-0.13480 0.15092 1.34184 1.39883
   3   3  -2 8306.99  311.57   1-0.61742-1.01515 1.23880 0.95395 0.25241 0.19746
   3   3  -1 5679.39  321.44   1-0.42689-0.81690 1.01507 0.72570 0.87574 0.88633
  -3   3   1 5996.97  315.58   1-0.01199 0.38111 0.62238 0.34128-1.26176-1.31066
  -3  -3   1 5346.77  225.95   1-0.25231 0.13728-0.01885 0.27108 1.38402 1.37375
   3   3  -1 5542.22  248.96   1-0.61076-1.00117 1.24407 0.95517 0.24248 0.25467
   3   3   0 2247.93  190.96   1-0.44077-0.82340 1.15696 0.86310 0.66837 0.74607
  -3   3   0 2110.26  150.43   1-0.08117 0.30463 0.80219 0.52566-1.15302-1.26902
  -3  -3   0 1787.67  118.03   1-0.10195 0.28052 0.09510 0.38925 1.40004 1.32263
   3   3   0 2066.76  147.72   1-0.59945-0.98253 1.25269 0.95974 0.22576 0.30509
   3   3   1 5523.61  295.14   1-0.44224-0.81748 1.22967 0.93133 0.52144 0.66625
  -3   3  -1 5674.03  266.95   1-0.14380 0.23471 0.95182 0.67985-1.02611-1.20923
   3   3   1 5265.28  244.60   1-0.58492-0.96066 1.26317 0.96617 0.20451 0.35097
   3   3   2 2507.08  200.49   1-0.43961-0.80747 1.27143 0.96861 0.41204 0.62396
  -3   3  -2 2618.11  174.51   1-0.19769 0.17352 1.06939 0.80199-0.89267-1.14291
   3  -3   2 2593.29  154.63   1-0.01820-0.38942 0.63912 0.90652-1.25329-1.00305
   3   3   2 2506.91  178.72   1-0.56798-0.93639 1.27458 0.97353 0.18004 0.39364
  -3   3  -2 2574.72  145.45   1-0.89309-0.52183 0.25263-0.01574-1.05741-1.30651
  -3  -3  -3 1305.64  100.20   1-0.40942-0.04894 0.89859 1.20588 1.00223 0.72319
   3   3   3 1432.24  134.84   1-0.43546-0.79594 1.29779 0.99050 0.32506 0.60409
  -3   3  -3 1356.48  115.07   1-0.24262 0.12129 1.15812 0.89528-0.76121-1.07857
   3  -3   3 1463.66  123.71   1-0.06498-0.42890 0.76144 1.02427-1.18132-0.86398
  -3   3  -3 1455.57  133.40   1-1.11834-0.75260-0.84656-1.11028-0.11046-0.42477
   3   3   3 1287.40  120.05   1-0.54913-0.91022 1.28629 0.98120 0.15320 0.43393
  -3   3  -3 1426.44  105.61   1-0.97320-0.60936 0.36617 0.10195-0.94781-1.26406
  -3  -3  -424921.33  464.85   1-0.41985-0.06675 0.96469 1.27646 0.93416 0.58801
   3   3   426210.75  589.51   1-0.43065-0.78375 1.31552 1.00375 0.25199 0.59813
  -3   3  -424269.31  478.39   1-0.27963 0.07682 1.22342 0.96522-0.63609-1.02078
  -3   3  -425274.91  595.19   1-1.12575-0.76710-0.84312-1.10268-0.03708-0.41853
  -3   3  -427420.84  440.78   1-1.03395-0.67754 0.46669 0.20662-0.83227-1.21564
  -3  -3  -5  396.63   73.09   1-0.42574-0.08003 1.00642 1.32266 0.88623 0.47297
   3   3   5  302.83   74.26   1-0.42545-0.77143 1.32790 1.01166 0.18773 0.60081
  -3   3  -5  235.90   58.33   1-0.30971 0.03938 1.26997 1.01630-0.52038-0.97217
  -3   3  -5  264.06   76.46   1-1.12968-0.77812-0.83825-1.09368 0.02674-0.42185
  -3   3  -5  318.42   67.96   1-1.07732-0.72834 0.55352 0.29760-0.71590-1.16640
   3   3   5  234.63   55.05   1-0.92592-1.27158 0.29725-0.01682-1.01680-0.60193
  -3  -3  -6  643.51   82.79   1-0.42915-0.09081 1.03278 1.35350 0.85367 0.37330
  -3   3  -6  668.36   89.37   1-0.33430 0.00742 1.30253 1.05338-0.41377-0.93268
  -3   3  -6  510.39   81.75   1-1.10604-0.76443 0.62722 0.37536-0.60235-1.11995
   3   3   6  598.30   87.29   1-1.00314-1.34140 0.41359 0.09536-0.89565-0.41367
  -3  -3  -7  702.20   89.02   1-0.43110-0.10014 1.04888 1.37408 0.83278 0.28531
  -3   3  -7  697.35   88.52   1-0.35451-0.02015 1.32446 1.07983-0.31571-0.90173
  -3   3  -7  742.15   83.89   1-1.12292-0.78874 0.68929 0.44155-0.49344-1.07817
   3   3   7  653.73   97.55   1-1.04182-1.37265 0.48117 0.15879-0.81402-0.26491
  -3  -3  -8   19.37   47.15   1-0.43213-0.10856 1.05785 1.38752 0.82083 0.20624
  -3   3  -8   48.76   66.30   1-0.37122-0.04423 1.33827 1.09817-0.22530-0.87843
  -3   3  -8   38.34   51.18   1-1.13040-0.80367 0.74122 0.49759-0.39027-1.04215
  -3  -3  -9  339.30   70.05   1-0.43255-0.11636 1.06156 1.39572 0.81580 0.13410
  -3   3  -9  265.89   79.86   1-0.38511-0.06549 1.34581 1.11021-0.14156-0.86179
  -3   3  -9  334.22   74.69   1-1.13056-0.81125 0.78452 0.54501-0.29312-1.01212
   3   3   9  283.48   76.79   1-1.07377-1.38977 0.54561 0.21492-0.72722-0.04385
  -3  -3 -10  752.18   98.15   1-0.43252-0.12370 1.06125 1.39989 0.81621 0.06740
  -3   3 -10  772.52  107.33   1-0.39672-0.08446 1.34837 1.11731-0.06356-0.85091
  -3   3 -10  661.12   95.57   1-1.12494-0.81306 0.82056 0.58517-0.20181-0.98795
  -3  -3 -11  842.05  105.86   1-0.43212-0.13069 1.05776 1.40087 0.82095 0.00502
  -3   3 -11 1276.74  124.21   1-0.40643-0.10155 1.34695 1.12039 0.00949-0.84496
  -3   3 -11  963.97  126.73   1-1.11478-0.81034 0.85050 0.61923-0.11598-0.96925
  -3  -3 -12  128.73   90.64   1-0.43142-0.13737 1.05162 1.39920 0.82917-0.05386
  -3   3 -12   67.09   72.08   1-0.41457-0.11705 1.34221 1.12018 0.07832-0.84323
  -3   3 -12   51.93   64.94   1-1.10099-0.80399 0.87528 0.64813-0.03515-0.95555
  -3  -3 -13   80.62   83.35   1-0.43042-0.14375 1.04321 1.39528 0.84023-0.10991
  -3   3 -13   54.65   61.34   1-0.42136-0.13121 1.33469 1.11717 0.14353-0.84513
  -3   3 -13   35.04   57.90   1-0.51962-0.22911 1.30270 1.07779 0.11190-0.87488
  -3   3 -13  112.80   52.13   1-1.08427-0.79469 0.89567 0.67263 0.04117-0.94635
  -3  -3 -14  -31.69   60.37   1-0.42916-0.14987 1.03280 1.38935 0.85363-0.16363
  -3   3 -14  -30.32   94.22   1-0.42699-0.14421 1.32474 1.11175 0.20562-0.85016
  -3   3 -14    0.78   61.12   1-0.56057-0.27739 1.27929 1.05843 0.16943-0.88448
  -3   3 -14  -37.27   57.06   1-1.06508-0.78293 0.91229 0.69338 0.11349-0.94116
  -3  -3 -15  231.92  120.49   1-0.42761-0.15570 1.02059 1.38162 0.86894-0.21542
  -3   3 -15   91.54   66.92   1-0.43156-0.15612 1.31274 1.10390 0.26455-0.85823
  -3   3 -15  142.95   63.44   1-0.59938-0.32354 1.25275 1.03593 0.22566-0.89539
  -3  -3 -16    1.73  107.45   1-0.42579-0.16126 1.00671 1.37223 0.88587-0.26561
  -3   3 -16   37.04   91.63   1-0.43526-0.16720 1.29873 1.09435 0.32158-0.86831
  -3   3 -16    2.69   68.83   1-0.63618-0.36767 1.22312 1.01036 0.28069-0.90750
   3   4 -18   36.67   74.40   1-0.44217-0.95706 1.19130 0.88308 0.60403-0.53269
  -3  -4  18  -13.48   82.35   1-1.12897-0.61934-0.83956-0.52533 0.01165 1.14891
   3   4 -17   29.87   99.63   1-0.44243-0.94995 1.21445 0.90175 0.55580-0.51380
  -3  -4  17   14.40   93.54   1-1.13113-0.62861-0.83300-0.51463 0.07861 1.14872
   3   4 -16  887.02  102.09   1-0.44204-0.94217 1.23635 0.91918 0.50554-0.49695
  -3  -4  16  731.57  157.27   1-1.13066-0.63522-0.82419-0.50167 0.14784 1.15081
   3   4 -15  279.41   75.34   1-0.44093-0.93369 1.25702 0.93536 0.45281-0.48257
  -3  -4  15  294.63  108.26   1-1.12721-0.63885-0.81284-0.48618 0.21961 1.15543
   3   4 -14 1438.85  149.19   1-0.43902-0.92439 1.27638 0.95026 0.39703-0.47123
  -3  -4  14 1044.27  182.33   1-1.12036-0.63909-0.79863-0.46782 0.29418 1.16287
   3   4 -13 1372.83  178.47   1-0.43616-0.91415 1.29438 0.96377 0.33746-0.46370
  -3  -4  13 1548.76  211.75   1-1.10958-0.63541-0.78111-0.44617 0.37180 1.17334
   3   4 -12   69.55   63.98   1-0.43216-0.90276 1.31081 0.97572 0.27304-0.46100
  -3  -4  12   -1.50   71.40   1-1.09422-0.62713-0.75978-0.42069 0.45272 1.18712
   3   4 -11 2150.01  177.34   1-0.42684-0.89021 1.32506 0.98615 0.20390-0.46322
  -3  -4  11 1516.61  163.59   1-1.07344-0.61345-0.73400-0.39076 0.53712 1.20438
   3   4 -10  754.23  119.93   1-0.41953-0.87553 1.33712 0.99370 0.12508-0.47492
  -3  -4  10  704.89  106.21   1-1.04626-0.59335-0.70300-0.35562 0.62504 1.22516
   3  -4 -10  667.32  130.21   1-0.88390-1.34302-0.54225-0.12960 0.95091 0.39877
   3   4  -9  288.21   72.27   1-0.40958-0.85821 1.34556 0.99762 0.03515-0.49775
  -3  -4   9  243.45   71.47   1-0.12963 0.31877 0.91914 1.26635-1.05732-0.52372
  -3  -4   9  304.38   69.34   1-1.01142-0.56560-0.66590-0.31437 0.71635 1.24933
   3  -4  -9  209.65   78.02   1-0.85742-1.30943-0.51799-0.10953 0.98796 0.50296
  -3  -4   8   32.07   69.24   1-0.96748-0.52872-0.62165-0.26600 0.81060 1.27642
   3   4  -7  160.03   52.78   1-0.37618-0.81007 1.34143 0.98445-0.19644-0.59512
  -3  -4   7  248.87   60.56   1-0.05738 0.37643 0.74200 1.09835-1.19403-0.79465
  -3  -4   7  215.40   77.89   1-0.91288-0.48125-0.56923-0.20941 0.90673 1.30541
   3  -4  -7  179.50   76.59   1-0.73571-1.17347-0.41036-0.01025 1.12688 0.77616
   3   4  -6  182.23   57.36   1-0.34726-0.77379 1.31718 0.95567-0.35215-0.68373
  -3  -4   6  206.27   52.90   1-0.84595-0.42145-0.50760-0.14360 1.00311 1.33466
  -3  -4   6  145.11   63.84   1-1.11669-0.69003 0.84605 1.20975-0.12946 0.19976
   3   4  -5  925.94  121.35   1-0.30329-0.72245 1.26060 0.89459-0.54628-0.81075
  -3  -4   5  917.21   90.22   1-0.76526-0.34788-0.43600-0.06782 1.09719 1.36159
  -3  -4   5 1002.14  127.34   1-1.11637-0.69715 0.84681 1.21463-0.12718 0.13492
   3   4  -4 1946.67  174.98   1-0.23714-0.64906 1.14779 0.77775-0.77838-0.97641
  -3  -4   4 1775.79  139.29   1-0.66999-0.25973-0.35425 0.01810 1.18540 1.38267
  -3  -4   4 1824.75  152.84   1-1.11760-0.70582 0.84376 1.21570-0.13628 0.05868
   3   4  -310288.72  409.31   1-0.13917-0.54380 0.94123 0.56661-1.03647-1.16738
  -3  -4   311256.43  361.29   1-0.56046-0.15733-0.26313 0.11340 1.26340 1.39354
  -3  -4   310013.93  358.63   1-1.12107-0.71671 0.83412 1.21019-0.16427-0.03643
   3   4  -2  568.94  114.19   1-0.01498-0.41230 0.63044 0.25125-1.25773-1.32152
  -3  -4   2  578.93   75.07   1-0.43870-0.04270-0.16471 0.21600 1.32664 1.38962
  -3  -4   2  480.92   84.42   1-1.12706-0.73014 0.81089 1.19106-0.22745-0.16674
  -3  -4   1 6498.98  244.22   1-0.30845 0.08037-0.06222 0.32269 1.37133 1.36710
   3   4   0 2202.56  190.50   1-0.42092-0.80296 0.97199 0.58316 0.92606 0.99736
  -3   4   0 2742.84  186.83   1-0.05710 0.32914 0.74130 0.36979-1.19447-1.31699
  -3   4   0 2630.26  172.80   1-1.13048-0.74275-0.82326-1.19440 0.15427 0.03545
  -3  -4   0 2144.34  128.77   1-0.17549 0.20621 0.03976 0.42889 1.39540 1.32404
   3   4   1 1404.02  153.64   1-0.43535-0.81001 1.08810 0.69479 0.77849 0.91689
  -3   4  -1 1457.79  144.37   1-0.11210 0.26686 0.87771 0.51076-1.09389-1.28354
  -3   4  -1 1683.26  140.62   1-1.13045-0.74981-0.82312-1.19011 0.15525-0.03070
  -3   4  -1 1369.31  107.39   1-0.81993-0.44070 0.16025-0.20727-1.13206-1.31999
   3   4   2  344.94   78.61   1-0.44124-0.80851 1.16593 0.76814 0.65228 0.85780
  -3   4  -2  309.77   79.81   1-0.16216 0.20949 0.99312 0.63075-0.98334-1.24009
   3   4   2  399.49   72.82   1-0.65938-1.02734 1.20195 0.80583 0.31635 0.52416
  -3   4  -2  425.79   69.67   1-0.90472-0.53291 0.26819-0.09518-1.04359-1.29865
   3   4   3  875.93  111.20   1-0.44240-0.80229 1.21948 0.81721 0.54470 0.81733
  -3   4  -3 1186.30  119.93   1-0.20637 0.15799 1.08724 0.72943-0.86883-1.19270
  -3   4  -3 1047.97  115.44   1-1.12878-0.76232-0.81711-1.17581 0.19428-0.12596
  -3   4  -3 1015.89   88.13   1-0.97460-0.61021 0.36832 0.00910-0.94553-1.26771
   3   4   4 7450.73  301.40   1-0.44091-0.79341 1.25742 0.85068 0.45170 0.79144
  -3   4  -4 8500.71  338.44   1-0.24460 0.11245 1.16180 0.80855-0.75495-1.14593
  -3   4  -4 8378.36  339.90   1-1.12713-0.76776-0.81263-1.16719 0.22083-0.16655
  -3   4  -4 8257.04  244.90   1-1.02953-0.67256 0.45872 0.10365-0.84214-1.23144
  -3   4  -5 3752.36  220.14   1-0.27734 0.07227 1.21959 0.87094-0.64438-1.10263
  -3   4  -5 3590.46  256.19   1-1.12486-0.77259-0.80744-1.15786 0.24955-0.20498
  -3   4  -5 4209.02  176.38   1-1.07059-0.72104 0.53867 0.18775-0.73704-1.19348
  -3  -4  -6   60.97   47.13   1-0.40606-0.06831 0.87876 1.29446 1.02100 0.54703
  -3   4  -6  104.47   69.96   1-0.30504 0.03720 1.26320 0.91905-0.53930-1.06465
  -3   4  -6  162.78   48.91   1-1.09943-0.75725 0.60820 0.26133-0.63314-1.15664
   3   4   6  136.50   46.96   1-1.00817-1.34586 0.42190 0.00867-0.88609-0.41004
  -3  -4  -7   78.18   55.48   1-0.41141-0.08104 0.91061 1.33080 0.99049 0.44941
  -3   4  -7   25.72   72.02   1-0.32851 0.00636 1.29539 0.95577-0.44001-1.03248
  -3   4  -7   27.18   59.60   1-1.11805-0.78330 0.66828 0.32553-0.53187-1.12250
  -3  -4  -8 1845.47  155.96   1-0.41488-0.09190 0.93223 1.35688 0.96869 0.36050
  -3   4  -8 2091.50  186.58   1-0.34839-0.02088 1.31835 0.98326-0.34656-1.00613
  -3   4  -8 2052.10  186.81   1-1.12816-0.80083 0.71975 0.38113-0.43446-1.09222
   3   4   8 1557.01  197.08   1-1.07375-1.39660 0.54554 0.12400-0.72733-0.11703
  -3  -4  -9 1842.87  166.97   1-0.41705-0.10145 0.94619 1.37532 0.95411 0.27881
  -3   4  -9 1973.93  161.26   1-0.36527-0.04513 1.33387 1.00329-0.25865-0.98534
  -3   4  -9 1775.93  123.15   1-1.13128-0.81139 0.76365 0.42914-0.34141-1.06631
   3   4   9 1423.87  179.82   1-1.08431-1.39949 0.56965 0.14416-0.69232-0.01458
  -3  -4 -10 1003.72  106.22   1-0.41829-0.11006 0.95426 1.38787 0.94550 0.20309
  -3   4 -10 1080.22  108.61   1-0.37960-0.06683 1.34333 1.01726-0.17587-0.96967
  -3   4 -10 1091.63  105.90   1-1.12874-0.81628 0.80096 0.47057-0.25286-1.04489
  -3  -4 -1117877.27  397.98   1-0.41880-0.11796 0.95766 1.39576 0.94182 0.13230
  -3   4 -1116971.87  416.69   1-0.39179-0.08639 1.34777 1.02623-0.09770-0.95860
  -3   4 -1116119.55  560.21   1-1.12158-0.81654 0.83256 0.50629-0.16869-1.02785
  -3  -4 -12  139.38  101.58   1-0.41874-0.12528 0.95727 1.39984 0.94225 0.06561
  -3   4 -12  203.99   66.92   1-0.40216-0.10413 1.34806 1.03103-0.02365-0.95167
  -3   4 -12  163.03   95.28   1-1.11057-0.81298 0.85924 0.53709-0.08867-1.01496
  -3  -4 -13   17.27   81.82   1-0.41820-0.13212 0.95370 1.40075 0.94610 0.00236
  -3   4 -13   25.44   73.79   1-0.41095-0.12029 1.34480 1.03230 0.04673-0.94839
  -3   4 -13  -58.92   72.56   1-1.09641-0.80624 0.88163 0.56360-0.01250-1.00592
  -3  -4 -14   47.96   66.08   1-0.41724-0.13854 0.94740 1.39892 0.95283-0.05802
  -3   4 -14  -36.78   84.96   1-0.41838-0.13508 1.33849 1.03050 0.11388-0.94835
  -3   4 -14   70.67   68.17   1-0.50327-0.21964 1.31084 0.99489 0.08939-0.97030
  -3   4 -14   44.00   64.68   1-1.07955-0.79681 0.90028 0.58637 0.06014-1.00040
  -3  -4 -15  490.53  100.82   1-0.41589-0.14458 0.93870 1.39470 0.96199-0.11598
  -3   4 -15  445.52  116.83   1-0.42460-0.14867 1.32948 1.02602 0.17817-0.95117
  -3   4 -15  208.23  103.17   1-0.54685-0.27055 1.28763 0.97575 0.14997-0.97687
  -3   4 -15  323.57   70.23   1-1.06036-0.78506 0.91563 0.60584 0.12959-0.99809
  -3  -4 -16  526.38  133.25   1-0.41418-0.15025 0.92783 1.38831 0.97320-0.17188
  -3   4 -16  582.53   89.77   1-0.42970-0.16105 1.31816 1.01882 0.23943-0.95687
  -3   4 -16  500.47  117.50   1-0.58826-0.31929 1.26082 0.95297 0.20937-0.98460
   3   5 -17   57.06   78.07   1-0.44134-0.94826 1.25109 0.84341 0.46855-0.60745
  -3  -5  17   53.67   95.83   1-1.13127-0.62944-0.82906-0.41569 0.11161 1.18766
   3   5 -16 2605.21  257.06   1-0.43954-0.93909 1.27200 0.85985 0.41030-0.59859
  -3  -5  16 2330.81  244.78   1-1.12945-0.63473-0.81927-0.40176 0.18073 1.18965
   3   5 -15 2106.98  157.73   1-0.43676-0.92892 1.29121 0.87457 0.34868-0.59310
  -3  -5  15 1384.66  186.49   1-1.12463-0.63700-0.80696-0.38530 0.25210 1.19386
   3   5 -14 1709.45  151.54   1-0.43283-0.91761 1.30849 0.88737 0.28298-0.59169
  -3  -5  14 1135.63  177.18   1-1.11641-0.63586-0.79181-0.36601 0.32590 1.20053
   3   5 -13  811.11  111.92   1-0.42766-0.90525 1.32325 0.89840 0.21370-0.59409
  -3  -5  13  834.04  122.64   1-1.10430-0.63084-0.77345-0.34351 0.40231 1.20980
   3   5 -12  122.17   79.37   1-0.42071-0.89093 1.33560 0.90622 0.13690-0.60378
  -3  -5  12  140.26   92.75   1-1.08771-0.62134-0.75142-0.31733 0.48145 1.22179
   3   5 -11   -6.12   53.90   1-0.41162-0.87447 1.34439 0.91049 0.05241-0.62116
  -3  -5  11   11.49   52.78   1-1.06594-0.60666-0.72520-0.28696 0.56340 1.23660
   3   5 -10 2994.00  237.42   1-0.39974-0.85522 1.34834 0.90993-0.04173-0.64820
  -3  -5  10 2336.72  204.79   1-1.03814-0.58594-0.69414-0.25176 0.64807 1.25413
   3  -5 -10 1876.49  242.28   1-0.88941-1.34931-0.54734-0.03970 0.94282 0.39668
  -3  -5   9   47.44   49.83   1-1.00330-0.55821-0.65755-0.21103 0.73522 1.27414
  -3  -5   8   40.47   58.61   1-0.02281 0.41785 0.65147 1.09823-1.24685-0.77385
  -3  -5   8   60.05   67.54   1-0.96037-0.52238-0.61469-0.16405 0.82424 1.29605
  -3  -5   7   14.00   43.45   1-0.90810-0.47723-0.56474-0.10993 0.91431 1.31898
  -3  -5   6   15.92   38.16   1-0.84534-0.42159-0.50704-0.04805 1.00391 1.34145
  -3  -5   6   35.72   49.57   1-1.13124-0.70517 0.75866 1.21737-0.35253-0.01740
   3   5  -5  201.97   60.59   1-0.24703-0.66581 1.16629 0.70582-0.74720-1.01884
  -3  -5   5  270.62   72.96   1-0.77115-0.35454-0.44115 0.02202 1.09098 1.36138
  -3  -5   5  177.08   63.93   1-1.13068-0.71206 0.74533 1.20815-0.38153-0.11354
   3   5  -4   97.52   59.52   1-0.17994-0.59142 1.03191 0.56689-0.93931-1.14385
  -3  -5   4  121.77   61.28   1-0.68510-0.27562-0.36705 0.10029 1.17279 1.37606
  -3  -5   4  142.64   59.14   1-1.12837-0.71718 0.72141 1.18834-0.43113-0.23027
   3   5  -3 2386.94  192.00   1-0.09696-0.50114 0.84114 0.37154-1.12366-1.26110
  -3  -5   3 2620.40  173.66   1-0.58757-0.18520-0.28544 0.18609 1.24612 1.38225
  -3  -5   3 2298.42  196.84   1-1.12056-0.71680 0.67862 1.14969-0.51317-0.37944
   3   5  -2 1840.70  190.98   1-0.00387-0.40076 0.60032 0.12616-1.27245-1.34276
  -3  -5   2 2210.70  147.71   1-0.48005-0.08481-0.19783 0.27787 1.30765 1.37664
  -3  -5   2 1820.12  168.25   1-1.09537-0.69904 0.59724 1.07242-0.65039-0.58379
  -3  -5   1  353.04   65.59   1-0.36527 0.02279-0.10660 0.37331 1.35453 1.35634
  -3   5   0 1668.23  168.01   1-0.04495 0.34174 0.70988 0.24338-1.21392-1.34296
  -3  -5   0 1624.96  117.79   1-0.24719 0.13374-0.01492 0.46920 1.38499 1.31966
   3   5   1 2357.88  206.96   1-0.42166-0.79573 0.97709 0.48881 0.92034 1.05235
  -3   5  -1 2430.41  170.34   1-0.09323 0.28616 0.83200 0.37007-1.13076-1.32692
  -3  -5  -1 2651.52  146.46   1-0.13017 0.24364 0.07395 0.56229 1.39898 1.26650
  -3   5  -1 2329.97  140.25   1-0.84810-0.46832 0.19482-0.26770-1.10558-1.29945
   3   5   2 1231.45  140.67   1-0.43352-0.80020 1.07038 0.57762 0.80367 1.00278
  -3   5  -2 1205.25  123.55   1-0.13871 0.23338 0.94016 0.48280-1.03750-1.30077
  -3   5  -2 1452.06  160.68   1-1.07017-0.69590-0.73013-1.18798 0.54882 0.28977
  -3   5  -2 1482.89  108.33   1-0.92057-0.54820 0.28982-0.16855-1.02376-1.28477
  -3   5  -3 8122.61  363.26   1-0.18043 0.18437 1.03296 0.58017-0.93807-1.26845
  -3   5  -3 8072.64  356.38   1-1.08247-0.71530-0.74490-1.19860 0.50292 0.17673
  -3   5  -3 8262.78  243.87   1-0.98135-0.61641 0.37874-0.07547-0.93437-1.26250
  -3   5  -417455.71  475.35   1-0.21792 0.13958 1.11048 0.66226-0.83599-1.23347
  -3   5  -416150.44  541.00   1-1.08770-0.72762-0.75141-1.20097 0.48149 0.08816
  -3   5  -416368.15  385.63   1-1.03032-0.67280 0.46015 0.01009-0.84038-1.23563
  -3   5  -5 1122.78  125.78   1-0.25116 0.09897 1.17385 0.73021-0.73385-1.19856
  -3   5  -5  915.78  152.58   1-1.08929-0.73629-0.75342-1.19884 0.47472 0.01425
  -3   5  -5 1232.25  122.46   1-1.06813-0.71802 0.53340 0.08749-0.74440-1.20678
  -3   5  -6 4585.37  313.92   1-0.28023 0.06253 1.22440 0.78527-0.63394-1.16576
  -3   5  -6 4122.33  277.47   1-1.09577-0.75298 0.59827 0.15640-0.64878-1.17817
  -3   5  -7  660.56  100.70   1-0.30555 0.02983 1.26394 0.82935-0.53723-1.13615
  -3   5  -7  539.75   81.96   1-1.11465-0.77930 0.65547 0.21772-0.55449-1.15102
   3   5   7  388.76   94.02   1-1.05678-1.38652 0.51007-0.00230-0.77625-0.23901
  -3   5  -8  494.20  104.09   1-0.32754 0.00048 1.29414 0.86407-0.44434-1.11038
  -3   5  -8  514.65   75.75   1-1.12597-0.79805 0.70541 0.27178-0.46275-1.12641
   3   5   8  357.62   96.60   1-1.08029-1.40260 0.56028 0.04374-0.70611-0.10174
  -3   5  -9  662.74  107.63   1-0.34657-0.02591 1.31645 0.89088-0.35552-1.08867
  -3   5  -9  704.22   83.18   1-1.13089-0.81040 0.74877 0.31927-0.37414-1.10493
  -3   5 -10  107.80   57.68   1-0.36304-0.04975 1.33208 0.91103-0.27077-1.07103
  -3   5 -10  251.32   68.99   1-1.13041-0.81736 0.78627 0.36089-0.28892-1.08685
  -3   5 -11  143.56   77.46   1-0.37728-0.07135 1.34206 0.92554-0.18991-1.05727
  -3   5 -11   33.11   73.93   1-1.12541-0.81979 0.81858 0.39731-0.20715-1.07220
  -3   5 -12  180.50  107.99   1-0.38956-0.09100 1.34726 0.93525-0.11270-1.04718
  -3   5 -12   83.82   71.85   1-1.11659-0.81840 0.84628 0.42913-0.12876-1.06095
  -3   5 -13    8.14  100.24   1-0.40012-0.10894 1.34830 0.94082-0.03886-1.04044
  -3   5 -13  -30.84   48.40   1-1.10450-0.81374 0.86991 0.45688-0.05359-1.05291
  -3   5 -14  -70.12   91.55   1-0.40919-0.12537 1.34577 0.94280 0.03188-1.03680
  -3   5 -14   16.23   51.05   1-1.08960-0.80627 0.88993 0.48101 0.01854-1.04789
  -3   5 -15   13.79   69.17   1-0.41690-0.14046 1.34007 0.94161 0.09985-1.03594
  -3   5 -15  -22.76   85.17   1-0.49623-0.21948 1.31412 0.90716 0.07979-1.05282
  -3   5 -15   -2.45   67.30   1-1.07225-0.79635 0.90671 0.50191 0.08789-1.04568
  -3   5 -16  191.73   86.54   1-0.42342-0.15435 1.33151 0.93759 0.16528-1.03761
  -3   5 -16  281.12   95.39   1-0.54169-0.27226 1.29065 0.88772 0.14269-1.05706
  -3   5 -16  187.17   72.55   1-1.05270-0.78424 0.92057 0.51990 0.15465-1.04605
   3   6 -17    6.57   86.58   1-0.43861-0.94494 1.27951 0.77685 0.38734-0.69507
  -3  -6  17   60.75   77.82   1-1.13095-0.62985-0.82593-0.31756 0.13538 1.21737
   3   6 -16   -7.58  100.41   1-0.43530-0.93425 1.29856 0.79142 0.32221-0.69309
  -3  -6  16  -34.03  100.57   1-1.12822-0.63421-0.81551-0.30300 0.20397 1.21881
   3   6 -15  425.34   97.77   1-0.43074-0.92231 1.31526 0.80365 0.25318-0.69501
  -3  -6  15  339.11   99.82   1-1.12249-0.63557-0.80262-0.28597 0.27451 1.22221
   3   6 -14  327.72  100.88   1-0.42484-0.90929 1.32903 0.81371 0.18092-0.70043
  -3  -6  14  174.89  108.63   1-1.11342-0.63358-0.78698-0.26619 0.34714 1.22771
   3   6 -13 1106.19  146.51   1-0.41712-0.89419 1.33984 0.82001 0.10182-0.71242
  -3  -6  13  665.76  120.09   1-1.10056-0.62782-0.76827-0.24333 0.42196 1.23538
   3   6 -12  210.46   78.30   1-0.40726-0.87697 1.34663 0.82228 0.01616-0.73098
  -3  -6  12  177.95   90.09   1-1.08344-0.61779-0.74610-0.21702 0.49903 1.24530
   3   6 -11 3468.36  252.09   1-0.39476-0.85710 1.34824 0.81936-0.07731-0.75735
  -3  -6  11 3456.93  275.01   1-1.06143-0.60288-0.72002-0.18679 0.57832 1.25746
   3   6 -10  -42.32   74.30   1-0.37892-0.83388 1.34297 0.80957-0.18003-0.79295
  -3  -6  10   89.56   87.10   1-1.03386-0.58239-0.68954-0.15216 0.65970 1.27170
   3   6  -9 4029.40  320.83   1-0.35879-0.80639 1.32842 0.79051-0.29346-0.83927
  -3  -6   9 3748.16  339.31   1-0.99992-0.55554-0.65409-0.11257 0.74288 1.28773
   3   6  -8  104.72   84.12   1-0.33318-0.77341 1.30118 0.75875-0.41889-0.89760
  -3  -6   8   53.34   78.25   1-0.95883-0.52160-0.61319-0.06756 0.82716 1.30496
   3   6  -7  217.77   76.09   1-0.30062-0.73348 1.25661 0.70966-0.55688-0.96847
  -3  -6   7  230.41   66.05   1-0.90958-0.47947-0.56613-0.01632 0.91198 1.32264
   3   6  -6  -12.35   49.78   1-0.25951-0.68500 1.18886 0.63740-0.70625-1.05074
  -3  -6   6   -5.25   52.49   1-0.85140-0.42842-0.51253 0.04145 0.99598 1.33950
  -3  -6   5   58.74   61.56   1-0.78367-0.36781-0.45212 0.10604 1.07749 1.35388
  -3  -6   5    1.00   35.22   1-1.10488-0.68684 0.62377 1.18158-0.60803-0.33413
   3   6  -4   28.61   55.15   1-0.14841-0.55945 0.96231 0.40230-1.01561-1.22667
  -3  -6   4   11.87   35.81   1-0.70614-0.29742-0.38497 0.17737 1.15443 1.36369
  -3  -6   4   16.48   45.88   1-1.08711-0.67650 0.57637 1.13831-0.68230-0.47554
  -3  -6   3   13.69   47.99   1-0.61918-0.21758-0.31164 0.25487 1.22435 1.36647
   3   6  -2  352.84   98.73   1-0.00476-0.40120 0.60275 0.03361-1.27130-1.34812
  -3  -6   2  434.66   65.44   1-0.52389-0.12942-0.23328 0.33741 1.28478 1.35977
  -3  -6   2  271.92   74.22   1-0.97691-0.58094 0.37187 0.94185-0.94176-0.86888
  -3  -6   1  203.28   59.37   1-0.42229-0.03494-0.15164 0.42323 1.33350 1.34134
  -3   6   0 4197.76  259.32   1-0.04026 0.34688 0.69761 0.13614-1.22117-1.35671
  -3  -6   0 4066.94  198.48   1-0.31716 0.06301-0.06899 0.51011 1.36901 1.30972
  -3   6   0 3366.99  166.04   1-0.80631-0.41855 0.14393-0.41775-1.14399-1.27665
   3   6   1   46.88   48.83   1-0.41004-0.78351 0.90232 0.31906 0.99861 1.12421
  -3   6  -1  122.88   72.14   1-0.08297 0.29686 0.80667 0.24977-1.14976-1.35241
  -3  -6  -1  113.84   64.14   1-0.21171 0.16134 0.01222 0.59555 1.39090 1.26445
  -3   6  -1   88.49   50.78   1-0.87696-0.49662 0.23150-0.32602-1.07559-1.27540
  -3   6  -2 3186.74  196.36   1-0.12409 0.24844 0.90616 0.35383-1.06912-1.33889
  -3   6  -2 2216.04  231.30   1-0.93079-0.55564-0.58618-1.13866 0.87724 0.61175
  -3  -6  -2 3083.59  164.79   1-0.10924 0.25668 0.08965 0.67719 1.39985 1.20626
  -3   6  -2 3414.74  165.85   1-0.93905-0.56613 0.31579-0.23758-0.99900-1.26593
  -3   6  -3   21.15   72.73   1-0.16279 0.20244 0.99453 0.44676-0.98181-1.31869
  -3   6  -3    0.31   45.93   1-0.98112-0.61309-0.63515-1.18346 0.78328 0.45066
  -3   6  -3   21.04   49.05   1-0.99178-0.62629 0.39519-0.15402-0.91637-1.25044
  -3   6  -411965.59  459.24   1-0.19853 0.15940 1.07114 0.52795-0.89037-1.29437
  -3   6  -411505.80  287.66   1-1.03503-0.67695 0.46864-0.07641-0.82984-1.23104
  -3   6  -5 3457.50  292.53   1-0.23105 0.11958 1.13618 0.59754-0.79703-1.26814
  -3   6  -5 3863.32  260.64   1-1.06915-0.71850 0.53560-0.00530-0.74133-1.20966
  -3   6  -6  275.51   56.88   1-1.09480-0.75142 0.59572 0.05885-0.65275-1.18805
  -3   6  -7 4317.90  273.34   1-0.28640 0.04951 1.23444 0.70486-0.61129-1.21667
  -3   6  -7 4097.06  254.79   1-1.11298-0.77704 0.64959 0.11684-0.56467-1.16709
  -3   6  -8  843.57  109.68   1-0.30953 0.01901 1.26971 0.74465-0.52111-1.19360
  -3   6  -8  664.78   81.00   1-1.12451-0.79600 0.69734 0.16871-0.47825-1.14780
  -3   6  -9   36.49   51.70   1-0.32995-0.00877 1.29719 0.77665-0.43356-1.17315
  -3   6  -9   12.74   42.99   1-1.13028-0.80919 0.73943 0.21492-0.39405-1.13074
  -3   6 -10  -40.17   75.22   1-0.34792-0.03411 1.31787 0.80184-0.34891-1.15561
  -3   6 -10   51.46   57.50   1-1.13103-0.81739 0.77635 0.25596-0.31238-1.11619
  -3   6 -11   -3.76   62.82   1-0.36369-0.05725 1.33261 0.82110-0.26726-1.14108
  -3   6 -11    9.25   52.92   1-1.12750-0.82128 0.80859 0.29232-0.23340-1.10434
  -3   6 -12  461.38  118.56   1-0.37749-0.07842 1.34219 0.83520-0.18860-1.12952
  -3   6 -12  369.84  104.97   1-1.12023-0.82145 0.83662 0.32447-0.15713-1.09520
  -3   6 -13   46.32   95.44   1-0.38954-0.09783 1.34724 0.84478-0.11282-1.12085
  -3   6 -13  -43.38   94.29   1-1.10974-0.81838 0.86085 0.35282-0.08351-1.08871
  -3   6 -14  -28.78  110.19   1-0.40000-0.11567 1.34832 0.85037-0.03977-1.11492
  -3   6 -14   64.48   75.62   1-1.09640-0.81248 0.88165 0.37774-0.01243-1.08477
  -3   6 -15  197.89  106.42   1-0.40904-0.13208 1.34583 0.85241 0.03071-1.11152
  -3   6 -15  281.77   84.22   1-1.08053-0.80405 0.89934 0.39955 0.05623-1.08324
   3   7 -16  490.72   99.12   1-0.42999-0.92835 1.31738 0.71528 0.24319-0.77851
  -3  -7  16  500.17  144.34   1-1.12730-0.63400-0.81307-0.20557 0.21830 1.23908
   3   7 -15  178.68   80.20   1-0.42384-0.91513 1.33081 0.72504 0.16981-0.78511
  -3  -7  15  230.34   92.03   1-1.12109-0.63487-0.79996-0.18831 0.28773 1.24137
   3   7 -14   69.23   70.45   1-0.41589-0.89981 1.34105 0.73075 0.09038-0.79742
  -3  -7  14  -91.72   72.96   1-1.11162-0.63251-0.78421-0.16842 0.35893 1.24544
   3   7 -13   41.92   78.86   1-0.40593-0.88249 1.34712 0.73230 0.00553-0.81516
  -3  -7  13  -71.40   95.47   1-1.09858-0.62655-0.76557-0.14563 0.43195 1.25130
   3   7 -12   98.41   80.32   1-0.39358-0.86277 1.34809 0.72874-0.08551-0.83911
  -3  -7  12   76.56   81.90   1-1.08149-0.61655-0.74370-0.11962 0.50679 1.25900
   3   7 -11  891.28  121.61   1-0.37833-0.84014 1.34265 0.71879-0.18359-0.87008
  -3  -7  11  577.53  116.37   1-1.05988-0.60202-0.71824-0.09001 0.58339 1.26847
   3   7 -10  444.27  100.85   1-0.35956-0.81400 1.32910 0.70072-0.28943-0.90881
  -3  -7  10  703.69  146.07   1-1.03315-0.58240-0.68878-0.05641 0.66159 1.27952
   3   7  -9  919.22  133.06   1-0.33651-0.78359 1.30517 0.67227-0.40355-0.95581
  -3  -7   9  973.04  156.79   1-1.00073-0.55706-0.65491-0.01840 0.74107 1.29185
   3   7  -8  246.51   85.33   1-0.30835-0.74806 1.26802 0.63060-0.52593-1.01109
  -3  -7   8  314.21   91.41   1-0.96203-0.52557-0.61631 0.02430 0.82109 1.30489
   3   7  -7  490.72   92.83   1-0.27419-0.70652 1.21431 0.57237-0.65562-1.07367
  -3  -7   7  642.38  107.33   1-0.91620-0.48687-0.57236 0.07243 0.90139 1.31806
   3   7  -6 1277.78  163.18   1-0.23406-0.65925 1.14194 0.49609-0.78787-1.13966
  -3  -7   6 1277.19  135.93   1-0.86275-0.44054-0.52285 0.12612 0.98073 1.33025
   3   7  -5 6002.49  305.94   1-0.18626-0.60416 1.04542 0.39500-0.92301-1.20769
  -3  -7   5 5339.01  282.55   1-0.80125-0.38616-0.46762 0.18552 1.05777 1.34016
  -3  -7   5 4418.76  276.78   1-1.04840-0.63071 0.49363 1.14616-0.79796-0.51775
   3   7  -4  252.56   61.46   1-0.13197-0.54257 0.92458 0.26960-1.05227-1.26984
  -3  -7   4  450.52   80.64   1-0.73156-0.32360-0.40678 0.25054 1.13088 1.34613
  -3  -7   4  316.81   71.57   1-1.01077-0.60052 0.42628 1.08296-0.88100-0.66793
   3   7  -3 1142.64  162.37   1-0.07277-0.47607 0.78115 0.12160-1.16793-1.31838
  -3  -7   3 1313.17  150.75   1-0.65399-0.25316-0.34077 0.32073 1.19822 1.34633
  -3  -7   3  746.92  112.48   1-0.94604-0.54321 0.32583 0.98666-0.98913-0.84319
   3   7  -2   56.95   49.56   1-0.01131-0.40731 0.62054-0.04357-1.26268-1.34600
  -3  -7   2   44.04   61.49   1-0.56938-0.17567-0.27045 0.39523 1.25785 1.33884
  -3   7   1 3469.26  291.31   1-0.00224 0.39263 0.59587-0.06514-1.27455-1.34949
  -3  -7   1 3464.20  276.00   1-0.47917-0.09258-0.19712 0.47275 1.30808 1.32193
  -3   7   0 1785.33  178.40   1-0.04051 0.34706 0.69827 0.04182-1.22079-1.36284
  -3  -7   0 1952.04  179.15   1-0.38538-0.00592-0.12243 0.55162 1.34761 1.29430
  -3   7   0 1516.65  131.51   1-0.84557-0.45726 0.19166-0.46501-1.10808-1.24669
  -3   7  -1 1696.09  181.29   1-0.07867 0.30161 0.79594 0.14406-1.15752-1.36669
  -3  -7  -1 1792.82  166.41   1-0.29054 0.08174-0.04834 0.62997 1.37579 1.25539
  -3   7  -1 1846.63  155.47   1-0.90585-0.52496 0.26971-0.38280-1.04223-1.24796
  -3   7  -2  665.33  109.92   1-0.11592 0.25705 0.88684 0.23953-1.08609-1.36239
  -3   7  -2  442.71   92.56   1-0.73499-0.35907-0.40973-1.05721 1.12758 0.85610
  -3  -7  -2  675.52  105.42   1-0.19700 0.16816 0.02343 0.70595 1.39291 1.20536
  -3   7  -2  755.31   99.11   1-0.95908-0.58561 0.34492-0.30344-0.96992-1.24280
  -3   7  -3 4441.35  267.93   1-0.15161 0.21407 0.96954 0.32679-1.00823-1.35163
  -3  -7  -3 4632.62  225.48   1-0.10723 0.25080 0.09116 0.77789 1.39990 1.14522
  -3   7  -3 4153.51  205.11   1-1.00469-0.63863 0.41613-0.22808-0.89275-1.23275
  -3   7  -4  961.40  137.59   1-0.18522 0.17316 1.04321 0.40503-0.92572-1.33624
  -3   7  -4  497.55  119.57   1-0.89235-0.53068-0.55006-1.18919 0.93845 0.53269
  -3   7  -4  920.96  105.70   1-1.04254-0.68392 0.48253-0.15753-0.81229-1.21941
  -3   7  -5   17.64   50.08   1-0.21644 0.13464 1.10756 0.47394-0.84025-1.31788
  -3   7  -5   82.98   53.51   1-1.07289-0.72168 0.54367-0.09223-0.72998-1.20424
  -3   7  -6 2359.23  214.60   1-0.24511 0.09867 1.16273 0.53369-0.75333-1.29806
  -3   7  -6 2068.32  164.11   1-1.09609-0.75213 0.59914-0.03271-0.64742-1.18860
  -3   7  -7 1412.87  148.03   1-0.27116 0.06526 1.20918 0.58461-0.66626-1.27810
  -3   7  -7 1150.47  112.98   1-1.11295-0.77642 0.64951 0.02176-0.56482-1.17314
  -3   7  -8  916.41  142.98   1-0.29471 0.03434 1.24758 0.62753-0.57986-1.25880
  -3   7  -8  691.81   83.11   1-1.12400-0.79490 0.69470 0.07107-0.48326-1.15872
  -3   7  -9   59.60   85.92   1-0.31586 0.00583 1.27864 0.66311-0.49484-1.24089
  -3   7  -9   21.13   68.83   1-1.12989-0.80822 0.73502 0.11551-0.40327-1.14585
  -3   7 -10  232.26  101.30   1-0.33476-0.02043 1.30308 0.69207-0.41165-1.22482
  -3   7 -10  214.56   73.40   1-1.13121-0.81698 0.77082 0.15543-0.32516-1.13487
  -3   7 -11  157.99   98.65   1-0.35159-0.04463 1.32160 0.71512-0.33058-1.21086
  -3   7 -11  383.86   95.60   1-1.12853-0.82172 0.80244 0.19117-0.24911-1.12595
  -3   7 -12   33.66   87.20   1-0.36651-0.06692 1.33484 0.73288-0.25177-1.19914
  -3   7 -12  -86.00   66.86   1-1.12229-0.82292 0.83025 0.22310-0.17521-1.11918
  -3   7 -13  736.88  124.61   1-0.37970-0.08748 1.34337 0.74592-0.17526-1.18974
  -3   7 -13  695.75   90.26   1-1.11292-0.82097 0.85455 0.25152-0.10347-1.11458
  -3   7 -14  122.75   77.56   1-0.39130-0.10645 1.34767 0.75474-0.10102-1.18262
  -3   7 -14  126.40   69.66   1-1.10074-0.81623 0.87565 0.27674-0.03384-1.11207
   3   8 -15   98.00   71.47   1-0.41660-0.90738 1.34037 0.63960 0.09701-0.86436
  -3  -8  15   56.86  126.32   1-1.12055-0.63505-0.79897-0.09233 0.29250 1.25208
   3   8 -14  243.05   86.44   1-0.40696-0.89037 1.34676 0.64147 0.01375-0.88051
  -3  -8  14  160.79  103.21   1-1.11114-0.63273-0.78345-0.07267 0.36212 1.25455
   3   8 -13 1123.18  142.04   1-0.39517-0.87121 1.34827 0.63847-0.07444-0.90160
  -3  -8  13 1102.16  191.01   1-1.09832-0.62700-0.76522-0.05029 0.43323 1.25853
   3   8 -12  133.95   82.07   1-0.38088-0.84955 1.34396 0.62964-0.16805-0.92809
  -3  -8  12  -15.78  121.78   1-1.08174-0.61752-0.74400-0.02493 0.50580 1.26397
   3   8 -11 1417.46  199.08   1-0.36366-0.82496 1.33258 0.61374-0.26743-0.96037
  -3  -8  11 1491.65  203.44   1-1.06099-0.60386-0.71951 0.00370 0.57977 1.27077
   3   8 -10    2.74   80.91   1-0.34302-0.79695 1.31261 0.58924-0.37277-0.99860
  -3  -8  10   24.42   84.49   1-1.03562-0.58558-0.69143 0.03592 0.65494 1.27881
   3   8  -9 5132.54  416.55   1-0.31844-0.76500 1.28217 0.55430-0.48391-1.04262
  -3  -8   9 4513.25  366.78   1-1.00513-0.56219-0.65943 0.07207 0.73102 1.28775
   3   8  -8  554.56  100.28   1-0.28939-0.72858 1.23923 0.50682-0.60010-1.09171
  -3  -8   8  551.92  114.08   1-0.96919-0.53349-0.62333 0.11227 0.80726 1.29705
   3   8  -7   -7.92   48.20   1-0.25543-0.68725 1.18158 0.44467-0.71983-1.14434
  -3  -8   7   32.29   79.38   1-0.92700-0.49843-0.58257 0.15721 0.88364 1.30630
   3   8  -6  416.17  101.49   1-0.21707-0.64182 1.10880 0.36797-0.83845-1.19675
  -3  -8   6  601.27   99.40   1-0.87827-0.45682-0.53706 0.20690 0.95904 1.31456
   3   8  -5  -25.38   55.31   1-0.17308-0.59054 1.01709 0.27170-0.95661-1.24779
  -3  -8   5   30.77   48.75   1-0.82270-0.40838-0.48670 0.26144 1.03239 1.32077
   3   8  -4 3305.17  271.92   1-0.12481-0.53497 0.90785 0.15789-1.06761-1.29167
  -3  -8   4 5404.01  348.41   1-0.76022-0.35303-0.43161 0.32071 1.10241 1.32366
   3   8  -3  235.98   74.50   1-0.07354-0.47640 0.78308 0.02855-1.16658-1.32354
  -3  -8   3  254.31   65.64   1-0.69108-0.29101-0.37213 0.38437 1.16768 1.32178
  -3  -8   3  225.20   57.09   1-0.82390-0.42162 0.16505 0.92088-1.12848-0.97661
   3   8  -2 1576.31  208.11   1-0.02105-0.41661 0.64677-0.11232-1.24932-1.33916
  -3  -8   2 1916.95  180.67   1-0.61588-0.22294-0.30890 0.45177 1.22670 1.31368
  -3   8   1    3.92   55.78   1-0.00993 0.38538 0.61680-0.13919-1.26452-1.34598
  -3  -8   1   31.18   61.68   1-0.53571-0.14990-0.24290 0.52195 1.27811 1.29794
  -3   8   1   30.32   53.41   1-0.82627-0.42998 0.16793-0.58790-1.12634-1.20376
  -3   8   0  250.82   85.64   1-0.04422 0.34379 0.70798-0.04344-1.21506-1.36363
  -3  -8   0  223.02   55.92   1-0.45205-0.07336-0.17537 0.59367 1.32078 1.27347
  -3   8   0  202.38   56.97   1-0.88286-0.49399 0.23918-0.51249-1.06905-1.21361
  -3   8  -1  273.28   66.10   1-0.07862 0.30209 0.79583 0.04896-1.15760-1.37328
  -3  -8  -1  184.07   81.28   1-0.36687 0.00465-0.10785 0.66544 1.35400 1.23965
  -3   8  -1  112.25   48.39   1-0.93431-0.55286 0.30904-0.43847-1.00554-1.21722
  -3   8  -2 1340.40  184.45   1-0.11253 0.26089 0.87875 0.13645-1.09301-1.37582
  -3  -8  -2 1221.03  141.28   1-0.28183 0.08256-0.04160 0.73591 1.37782 1.19632
  -3   8  -2 1564.13  131.84   1-0.97986-0.60584 0.37643-0.36693-0.93686-1.21568
  -3   8  -3  397.12   79.46   1-0.14541 0.22071 0.95549 0.21777-1.02247-1.37238
  -3  -8  -3  509.47  100.57   1-0.19903 0.15823 0.02188 0.80361 1.39265 1.14400
  -3   8  -3  439.53   69.86   1-1.01912-0.65252 0.44049-0.29872-0.86423-1.21018
  -3   8  -4 3340.23  259.03   1-0.17683 0.18199 1.02522 0.29206-0.94721-1.36424
  -3  -8  -4 4372.28  281.30   1-0.12019 0.22995 0.08144 0.86738 1.39945 1.08366
  -3   8  -4 2943.07  182.64   1-1.05199-0.69281 0.50059-0.23446-0.78884-1.20191
  -3   8  -5  417.68  100.46   1-0.20647 0.14505 1.08746 0.35886-0.86853-1.35267
  -3   8  -5  415.97   73.55   1-1.07860-0.72684 0.55638-0.17452-0.71177-1.19198
  -3   8  -6 1974.88  199.91   1-0.23413 0.11009 1.14207 0.41805-0.78765-1.33890
  -3   8  -6 1775.99  126.05   1-1.09915-0.75460 0.60742-0.11944-0.63438-1.18147
  -3   8  -7 2020.78  248.21   1-0.25965 0.07729 1.18913 0.46958-0.70575-1.32404
  -3   8  -7 2572.37  211.96   1-1.11431-0.77718 0.65425-0.06849-0.55662-1.17083
  -3   8  -8  -22.42   87.48   1-0.28310 0.04648 1.22909 0.51407-0.62347-1.30886
  -3   8  -8   43.73   50.90   1-1.12440-0.79470 0.69669-0.02192-0.47948-1.16083
  -3   8  -9   48.33   62.46   1-0.30446 0.01774 1.26234 0.55183-0.54161-1.29410
  -3   8  -9  238.02   86.25   1-1.12988-0.80763 0.73495 0.02044-0.40342-1.15190
  -3   8 -10   39.87   74.49   1-0.32383-0.00898 1.28936 0.58337-0.46068-1.28030
  -3   8 -10  -21.84   50.41   1-1.13125-0.81642 0.76925 0.05886-0.32874-1.14435
  -3   8 -11  960.82  130.37   1-0.34129-0.03381 1.31067 0.60919-0.38106-1.26778
  -3   8 -11  712.71   86.38   1-1.12890-0.82151 0.79985 0.09358-0.25564-1.13838
  -3   8 -12  261.52  126.86   1-0.35697-0.05686 1.32676 0.62981-0.30301-1.25685
  -3   8 -12  241.17   83.40   1-1.12323-0.82327 0.82701 0.12486-0.18423-1.13409
  -3   8 -13   88.84  100.50   1-0.37098-0.07824 1.33810 0.64567-0.22667-1.24760
  -3   8 -13 -100.07   69.82   1-1.11458-0.82204 0.85097 0.15294-0.11455-1.13154
   3   9 -14    1.56   66.58   1-0.39875-0.88164 1.34838 0.54812-0.04892-0.94964
  -3  -9  14  -80.23  101.54   1-1.11187-0.63418-0.78459 0.02119 0.35737 1.25574
   3   9 -13  -10.02   83.54   1-0.38558-0.86110 1.34598 0.54120-0.13858-0.97219
  -3  -9  13   18.75   68.74   1-1.09967-0.62907-0.76704 0.04288 0.42653 1.25776
   3   9 -12  -86.81   88.12   1-0.36993-0.83808 1.33738 0.52807-0.23265-0.99915
  -3  -9  12   20.10   74.91   1-1.08397-0.62047-0.74676 0.06730 0.49687 1.26097
   3   9 -11   46.83   73.99   1-0.35147-0.81225 1.32149 0.50766-0.33117-1.03057
  -3  -9  11   40.95   94.78   1-1.06447-0.60806-0.72351 0.09469 0.56829 1.26524
   3   9 -10   26.14   68.31   1-0.32986-0.78327 1.29709 0.47874-0.43394-1.06623
  -3  -9  10  -53.06   81.80   1-1.04080-0.59148-0.69704 0.12531 0.64062 1.27042
   3   9  -9  481.08  110.26   1-0.30476-0.75080 1.26278 0.43992-0.54040-1.10557
  -3  -9   9  426.59  101.00   1-1.01258-0.57034-0.66709 0.15940 0.71360 1.27627
   3   9  -8  885.07  148.72   1-0.27589-0.71456 1.21718 0.38980-0.64954-1.14760
  -3  -9   8  818.73  175.41   1-0.97958-0.54465-0.63362 0.19698 0.78644 1.28223
   3   9  -7 1045.87  159.93   1-0.24373-0.67534 1.16017 0.32893-0.75772-1.18965
  -3  -9   7 1070.94  178.28   1-0.94111-0.51330-0.59605 0.23873 0.85940 1.28805
   3   9  -6  -62.91   68.38   1-0.20708-0.63140 1.08870 0.25290-0.86682-1.23163
  -3  -9   6  -38.81   52.11   1-0.89701-0.47633-0.55440 0.28456 0.93143 1.29294
   3   9  -5  400.23   93.05   1-0.16686-0.58387 1.00349 0.16312-0.97196-1.26966
  -3  -9   5  467.31   89.02   1-0.84707-0.43351-0.50861 0.33452 1.00167 1.29604
   3   9  -4  198.13   57.41   1-0.12370-0.53342 0.90524 0.06030-1.06994-1.30052
  -3  -9   4  251.17   63.12   1-0.79124-0.38481-0.45878 0.38853 1.06911 1.29635
   3   9  -3 1555.54  143.85   1-0.07861-0.48103 0.79579-0.05371-1.15761-1.32108
  -3  -9   3 2208.95  204.89   1-0.72971-0.33041-0.40519 0.44630 1.13265 1.29275
   3   9  -2  279.02   65.80   1-0.03283-0.42795 0.67809-0.17598-1.23233-1.32869
  -3  -9   2  368.74   85.71   1-0.66295-0.27077-0.34831 0.50736 1.19110 1.28407
  -3   9   2  426.11   77.02   1-0.81803-0.41376 0.15796-0.69702-1.13376-1.14999
  -3   9   1   72.11  105.36   1-0.01943 0.37633 0.64240-0.20856-1.25160-1.33957
  -3  -9   1  204.33   57.41   1-0.59174-0.20669-0.28888 0.57097 1.24336 1.26918
  -3   9   1  160.54   63.60   1-0.86992-0.47308 0.22243-0.62840-1.08318-1.16656
  -3   9   0  968.83  155.98   1-0.05047 0.33798 0.72421-0.12219-1.20520-1.36029
  -3  -9   0  839.06  121.18   1-0.51718-0.13926-0.22783 0.63619 1.28848 1.24716
  -3   9   0  969.86  104.52   1-0.91816-0.52873 0.28649-0.56018-1.02687-1.17736
  -3   9  -1 1327.68  162.69   1-0.08173 0.29943 0.80359-0.03825-1.15200-1.37421
  -3  -9  -1 1400.08  147.58   1-0.44065-0.06984-0.16626 0.70195 1.32579 1.21735
  -3   9  -1 1455.84  127.53   1-0.96196-0.57996 0.34921-0.49331-0.96552-1.18315
  -3   9  -2 1000.08  163.14   1-0.11275 0.26111 0.87927 0.04199-1.09257-1.38189
  -3  -9  -2 1166.68  143.32   1-0.36389-0.00025-0.10551 0.76699 1.35500 1.17953
  -3   9  -2 1058.60  106.82   1-1.00081-0.62623 0.40976-0.42860-0.90001-1.18476
  -3   9  -3  -50.45   82.30   1-0.14309 0.22347 0.95021 0.11750-1.02770-1.38413
  -3  -9  -3  -26.22   64.64   1-0.28804 0.06847-0.04640 0.83031 1.37638 1.13376
  -3   9  -3   63.88   68.99   1-1.03439-0.66724 0.46750-0.36671-0.83127-1.18315
  -3   9  -4  128.70   71.14   1-0.17240 0.18686 1.01561 0.18748-0.95830-1.38183
  -3  -9  -4  243.02   87.50   1-0.21478 0.13460 0.00988 0.89082 1.39043 1.08069
  -3   9  -4  327.34   84.57   1-1.06264-0.70291 0.52195-0.30810-0.76019-1.17920
  -3   9  -5   50.02  103.17   1-0.20038 0.15158 1.07497 0.25139-0.88535-1.37600
  -3  -9  -5   68.77   82.29   1-0.14537 0.19689 0.06252 0.94766 1.39804 1.02113
  -3   9  -5  -25.80   51.91   1-1.08551-0.73293 0.57250-0.25347-0.68809-1.17393
  -3   9  -6  233.71  108.85   1-0.22682 0.11785 1.12799 0.30898-0.80978-1.36755
  -3  -9  -6  200.78   95.48   1-0.08078 0.25435 0.11090 1.00026 1.40025 0.95621
  -3   9  -6  311.67   76.82   1-1.10347-0.75833 0.61964-0.20221-0.61475-1.16772
  -3   9  -7  427.33  113.89   1-0.25152 0.08595 1.17451 0.35997-0.73268-1.35741
  -3   9  -7  448.43   87.11   1-1.11670-0.77898 0.66300-0.15474-0.54127-1.16138
  -3   9  -8  276.61   80.45   1-0.27451 0.05559 1.21484 0.40483-0.65447-1.34632
  -3   9  -8  423.28   95.65   1-1.12548-0.79520 0.70262-0.11099-0.46813-1.15537
  -3   9  -9  822.60  128.27   1-0.29572 0.02700 1.24915 0.44365-0.57596-1.33492
  -3   9  -9  595.42   91.55   1-1.13021-0.80736 0.73864-0.07086-0.39572-1.15008
  -3   9 -10   11.79   77.36   1-0.31518 0.00017 1.27770 0.47673-0.49767-1.32374
  -3   9 -10   40.81   54.58   1-1.13120-0.81579 0.77119-0.03419-0.32430-1.14581
  -3   9 -11 1366.72  182.05   1-0.33294-0.02494 1.30087 0.50442-0.42002-1.31320
  -3   9 -11 1157.22  139.09   1-1.12881-0.82083 0.80047-0.00079-0.25407-1.14270
  -3   9 -12  287.18  102.09   1-0.34905-0.04842 1.31903 0.52709-0.34332-1.30360
  -3   9 -12  271.57  100.11   1-1.12334-0.82278 0.82667 0.02952-0.18516-1.14093
   3  10 -12  274.22  100.51   1-0.36111-0.82874 1.33045 0.42616-0.28114-1.05410
  -3 -10  12  470.01  117.02   1-1.08791-0.62512-0.75169 0.15737 0.48056 1.25059
   3  10 -11  248.78  141.17   1-0.34203-0.80229 1.31149 0.40269-0.37753-1.08339
  -3 -10  11  285.10  109.67   1-1.06996-0.61425-0.72988 0.18332 0.54956 1.25244
   3  10 -10  817.76  124.29   1-0.32012-0.77301 1.28445 0.37112-0.47673-1.11547
  -3 -10  10  851.26  152.01   1-1.04823-0.59962-0.70519 0.21216 0.61923 1.25498
   3  10  -9 1029.76  177.24   1-0.29519-0.74071 1.24833 0.33048-0.57801-1.14963
  -3 -10   9  932.07  245.24   1-1.02245-0.58094-0.67742 0.24407 0.68936 1.25796
   3  10  -8  361.74   87.80   1-0.26713-0.70528 1.20223 0.27987-0.68030-1.18482
  -3 -10   8  371.37  114.24   1-0.99254-0.55837-0.64660 0.27898 0.75915 1.26092
   3  10  -7  -16.10   55.02   1-0.23655-0.66772 1.14668 0.22046-0.78021-1.21864
  -3 -10   7   79.30   81.41   1-0.95781-0.53077-0.61219 0.31758 0.82908 1.26372
   3  10  -6   97.70   60.10   1-0.20240-0.62627 1.07913 0.14834-0.87980-1.25112
  -3 -10   6   79.20   93.19   1-0.91821-0.49829-0.57425 0.35969 0.89815 1.26565
   3  10  -5  638.25  133.35   1-0.16562-0.58219 1.00076 0.06541-0.97498-1.27918
  -3 -10   5  813.31  117.22   1-0.87359-0.46079-0.53276 0.40536 0.96569 1.26605
  -3 -10   4  -36.45   73.52   1-0.82392-0.41825-0.48779 0.45451 1.03091 1.26414
   3  10  -3  139.39   63.12   1-0.08660-0.48858 0.81567-0.12881-1.14312-1.31310
  -3 -10   3   93.17   70.39   1-0.76934-0.37080-0.43956 0.50692 1.09291 1.25900
  -3  10   3  147.22   53.95   1-0.81952-0.40728 0.15975-0.79438-1.13243-1.08748
   3  10  -2   -4.35   61.73   1-0.04604-0.44072 0.71271-0.23634-1.21221-1.31508
  -3  10   2  -35.76   73.53   1-0.00261 0.40088 0.59687-0.35364-1.27409-1.30145
  -3 -10   2   70.94   83.29   1-0.71020-0.31878-0.38844 0.56222 1.15077 1.24972
  -3  10   2   18.20   64.66   1-0.86626-0.46144 0.21774-0.73224-1.08708-1.10925
  -3  10   1  315.17   96.06   1-0.03031 0.36588 0.67142-0.27452-1.23605-1.33053
   3  10  -1  164.58   85.32   1-0.00604-0.39341 0.60622-0.34740-1.26964-1.30541
  -3 -10   1  263.03   89.15   1-0.64708-0.26279-0.33496 0.61988 1.20360 1.23540
  -3  10   1  119.91   56.29   1-0.91046-0.51306 0.27595-0.66987-1.03656-1.12588
  -3  10   0  119.31   93.06   1-0.05865 0.33025 0.74526-0.19612-1.19193-1.35353
  -3 -10   0  218.04   90.39   1-0.58080-0.20364-0.27985 0.67916 1.25056 1.21525
  -3  10   0   38.41   62.40   1-0.95139-0.56142 0.33361-0.60806-0.98137-1.13782
  -3  10  -1   43.10   64.81   1-0.08725 0.29435 0.81728-0.11953-1.14191-1.37063
  -3 -10  -1   75.85   79.29   1-0.51240-0.14236-0.22395 0.73925 1.29106 1.18860
  -3  10  -1   93.74   76.01   1-0.98852-0.60596 0.38999-0.54752-0.92211-1.14567
  -3  10  -2 1113.90  151.00   1-0.11577 0.25854 0.88646-0.04578-1.08642-1.38224
  -3 -10  -2 1121.98  165.94   1-0.44305-0.08014-0.16818 0.79920 1.32475 1.15516
  -3  10  -2  918.64  125.21   1-1.02144-0.64630 0.44448-0.48888-0.85945-1.15014
  -3  10  -3  619.52  150.28   1-0.14384 0.22316 0.95192 0.02424-1.02601-1.38894
  -3 -10  -3  806.22  126.07   1-0.37430-0.01856-0.11370 0.85800 1.35149 1.11492
  -3  10  -3  798.97  110.89   1-1.04992-0.68221 0.49658-0.43263-0.79411-1.15193
  -3  10  -4  129.29  108.37   1-0.17118 0.18852 1.01295 0.08984-0.96133-1.39137
  -3 -10  -4  404.37   98.82   1-0.30684 0.04177-0.06097 0.91494 1.37175 1.06803
  -3  10  -4  223.61   61.11   1-1.07392-0.71363 0.54591-0.37914-0.72680-1.15175
  -3  10  -5  161.09  106.67   1-0.19752 0.15489 1.06904 0.15049-0.89313-1.39030
  -3 -10  -5  200.69   90.98   1-0.24204 0.09945-0.01097 0.96916 1.38594 1.01507
  -3  10  -5  342.55   89.57   1-1.09333-0.74015 0.59190-0.32907-0.65867-1.15041
  -3 -10  -6   34.55   79.52   1-0.18086 0.15351 0.03569 1.02004 1.39484 0.95683
  -3  10  -6   20.59   48.47   1-1.10859-0.76284 0.63510-0.28176-0.58927-1.14813
  -3  10  -7   13.32   94.52   1-0.24643 0.09138 1.16518 0.25577-0.74911-1.38049
  -3 -10  -7  -81.93   92.00   1-0.12401 0.20323 0.07858 1.06713 1.39928 0.89413
  -3  10  -7   -7.98   60.17   1-1.11974-0.78143 0.67509-0.23765-0.51961-1.14561
  -3  10  -8  -74.52   75.78   1-0.26868 0.06193 1.20492 0.29992-0.67493-1.37322
  -3 -10  -8   17.09   81.09   1-0.07200 0.24812 0.11744 1.11020 1.40021 0.82790
  -3  10  -8   28.38   74.81   1-1.12702-0.79615 0.71188-0.19674-0.45010-1.14323
  -3  10  -9  957.72  169.21   1-0.28949 0.03375 1.23939 0.33891-0.59971-1.36512
  -3  10  -9 1560.93  133.24   1-1.13071-0.80726 0.74555-0.15895-0.38105-1.14131
  -3  10 -10   26.07   82.05   1-0.30878 0.00710 1.26864 0.37268-0.52417-1.35669
  -3  10 -10  -41.31   93.21   1-1.13104-0.81503 0.77621-0.12417-0.31271-1.14011
   3  11 -10   44.52   60.05   1-0.31358-0.76595 1.27547 0.26716-0.50437-1.14955
  -3 -11  10   52.95   97.48   1-1.05745-0.60955-0.71548 0.29686 0.59114 1.23283
   3  11  -9   50.90   86.55   1-0.28926-0.73426 1.23903 0.22619-0.60058-1.17866
  -3 -11   9   77.81   98.40   1-1.03426-0.59345-0.68996 0.32653 0.65864 1.23318
   3  11  -8 1804.47  178.04   1-0.26234-0.69998 1.19388 0.17654-0.69668-1.20764
  -3 -11   8 1945.31  225.35   1-1.00724-0.57352-0.66158 0.35905 0.72617 1.23357
   3  11  -7  210.49  119.36   1-0.23351-0.66424 1.14089 0.11969-0.78956-1.23450
  -3 -11   7  176.56   81.09   1-0.97644-0.55016-0.63050 0.39426 0.79283 1.23345
   3  11  -6 2250.24  221.02   1-0.20178-0.62521 1.07786 0.05209-0.88150-1.25934
  -3 -11   6 2320.88  254.68   1-0.94119-0.52204-0.59613 0.43281 0.85926 1.23275
   3  11  -5  282.86   79.13   1-0.16807-0.58420 1.00616-0.02417-0.96899-1.27971
  -3 -11   5  301.73   92.16   1-0.90161-0.48959-0.55868 0.47443 0.92440 1.23075
   3  11  -4  -54.20   70.93   1-0.13284-0.54168 0.92661-0.10829-1.05037-1.29399
  -3 -11   4   88.62   76.40   1-0.85768-0.45278-0.51823 0.51906 0.98760 1.22683
  -3  11   4   54.89   73.18   1-0.82938-0.40916 0.17171-0.88157-1.12347-1.01733
   3  11  -3  277.47  112.13   1-0.09670-0.49823 0.84050-0.19896-1.12416-1.30067
  -3 -11   3  553.27  111.88   1-0.80949-0.41172-0.47494 0.56654 1.04819 1.22028
  -3  11   3  272.20   82.49   1-0.87085-0.45805 0.22361-0.82552-1.08220-1.04320
   3  11  -2  757.95  166.61   1-0.06032-0.45456 0.74954-0.29448-1.18915-1.29854
  -3  11   2  964.19  205.78   1-0.01685 0.38708 0.63549-0.41000-1.25515-1.28903
  -3 -11   2 1172.42  201.70   1-0.75732-0.36667-0.42908 0.61657 1.10539 1.21035
  -3  11   2  829.62  130.21   1-0.91059-0.50522 0.27614-0.76884-1.03639-1.06452
  -3  11   1  396.23  144.26   1-0.04231 0.35433 0.70298-0.33794-1.21801-1.31902
   3  11  -1  320.69   75.20   1-0.02440-0.41134 0.65571-0.39288-1.24459-1.28685
  -3 -11   1  695.39  120.82   1-0.70158-0.31806-0.38108 0.66876 1.15849 1.19631
  -3  11   1  595.78  115.54   1-0.94799-0.55004 0.32865-0.71217-0.98633-1.08158
  -3  11   0  739.85  173.10   1-0.06834 0.32099 0.76996-0.26640-1.17560-1.34370
  -3 -11   0  628.51  116.11   1-0.64290-0.26650-0.33146 0.72255 1.20679 1.17747
  -3  11   0  863.85  134.00   1-0.98250-0.59197 0.38054-0.65613-0.93243-1.09481
  -3  11  -1  894.79  224.65   1-0.09467 0.28737 0.83554-0.19625-1.12802-1.36326
  -3 -11  -1  823.22  149.22   1-0.58205-0.21278-0.28088 0.77730 1.24975 1.15329
  -3  11  -1  678.10  108.64   1-1.01372-0.63061 0.43124-0.60127-0.87519-1.10469
  -3  11  -2   23.86   99.94   1-0.12100 0.25374 0.89888-0.12834-1.07560-1.37794
  -3 -11  -2  -23.31   78.72   1-0.51995-0.15781-0.23008 0.83229 1.28696 1.12336
  -3  11  -2   32.38   72.07   1-1.04135-0.66566 0.48029-0.54807-0.81514-1.11178
  -3  11  -3  493.70  104.32   1-0.14706 0.22038 0.95925-0.06340-1.01871-1.38814
  -3 -11  -3  548.02  119.74   1-0.45760-0.10258-0.17981 0.88674 1.31826 1.08753
  -3  11  -3  648.11   78.82   1-1.06523-0.69696 0.52729-0.49691-0.75287-1.11663
  -3  11  -4  105.85  107.83   1-0.17258 0.18756 1.01602-0.00207-0.95784-1.39441
  -3 -11  -4  149.79   78.45   1-0.39602-0.04813-0.13082 0.93990 1.34372 1.04586
  -3  11  -4  142.85   60.14   1-1.08512-0.72393 0.57158-0.44851-0.68945-1.11995
  -3  11  -5   38.13  135.09   1-0.19735 0.15549 1.06869 0.05516-0.89358-1.39725
  -3 -11  -5  -21.52  107.27   1-0.33654 0.00418-0.08410 0.99102 1.36353 0.99870
  -3  11  -5   59.76   69.57   1-1.10142-0.74766 0.61373-0.40225-0.62431-1.12194
  -3  11  -6  447.13  111.75   1-0.22117 0.12438 1.11693 0.10796-0.82650-1.39730
  -3 -11  -6  349.93  118.76   1-0.27933 0.05427-0.03966 1.03966 1.37838 0.94642
  -3  11  -6  601.05   99.43   1-1.11401-0.76769 0.65320-0.35866-0.55843-1.12320
  -3  11  -7  -71.74   80.14   1-0.24390 0.09435 1.16049 0.15609-0.75719-1.39510
  -3 -11  -7  -52.79   67.13   1-0.22545 0.10103 0.00173 1.08527 1.38879 0.88967
  -3  11  -7  131.55   87.93   1-1.12304-0.78415 0.68994-0.31780-0.49223-1.12413
  -3  11  -8  524.01  121.49   1-0.26533 0.06580 1.19912 0.19913-0.68649-1.39125
  -3 -11  -8  511.50  196.06   1-0.17546 0.14389 0.03978 1.12753 1.39541 0.82915
  -3  11  -8  458.66   94.97   1-1.12870-0.79723 0.72394-0.27968-0.42602-1.12505
   3  12  -7  186.53  109.86   1-0.23380-0.66409 1.14145 0.02527-0.78865-1.24012
  -3 -12   7  170.20   96.76   1-0.99615-0.57024-0.65025 0.46952 0.75127 1.19746
   3  12  -6   12.94   73.91   1-0.20434-0.62733 1.08310-0.03763-0.87445-1.25881
  -3 -12   6    4.08   69.90   1-0.96539-0.54700-0.61960 0.50433 0.81465 1.19414
  -3  12   6   53.15   84.61   1-0.80960-0.37398 0.14784-1.00874-1.14116-0.90670
   3  12  -5 1330.48  193.47   1-0.17334-0.58903 1.01768-0.10763-0.95595-1.27319
  -3 -12   5 1333.87  177.32   1-0.93059-0.51933-0.58599 0.54212 0.87758 1.18993
  -3  12   5 1211.22  137.29   1-0.84638-0.41819 0.19267-0.95977-1.10728-0.93995
  -3 -12   4  785.58  147.37   1-0.89203-0.48790-0.54977 0.58251 0.93892 1.18413
  -3  12   4  790.65  113.46   1-0.88263-0.46186 0.23887-0.90941-1.06932-0.96912
   3  12  -3   98.00   62.65   1-0.10841-0.50950 0.86888-0.26556-1.10130-1.28429
  -3  12   3  -13.40   95.73   1-0.00893 0.40275 0.61409-0.53095-1.26584-1.23913
  -3 -12   3  -46.10   83.28   1-0.84978-0.45277-0.51107 0.62540 0.99811 1.17619
  -3  12   3    3.40   82.10   1-0.91776-0.50441 0.28595-0.85818-1.02737-0.99430
   3  12  -2   90.17  100.28   1-0.07547-0.46926 0.78792-0.35109-1.16320-1.27909
  -3  12   2  216.75   92.96   1-0.03170 0.37267 0.67510-0.46537-1.23400-1.27440
  -3 -12   2  276.05  116.63   1-0.80404-0.41415-0.47009 0.67055 1.05455 1.16550
  -3  12   2  125.22   87.90   1-0.95123-0.54531 0.33338-0.80660-0.98161-1.01566
  -3  12   1  448.74  122.90   1-0.05523 0.34185 0.73648-0.39943-1.19754-1.30505
   3  12  -1  402.67  104.44   1-0.04291-0.42941 0.70456-0.43901-1.21709-1.26586
  -3 -12   1  525.16  127.39   1-0.75511-0.37235-0.42716 0.71767 1.10766 1.15146
  -3  12   1  483.76   98.79   1-0.98257-0.58407 0.38065-0.75517-0.93231-1.03349
  -3  12   0   91.92  114.59   1-0.07928 0.31050 0.79746-0.33387-1.15641-1.33104
  -3 -12   0   -2.15   74.72   1-0.70346-0.32782-0.38268 0.76633 1.15682 1.13349
  -3  12   0   39.29   67.29   1-1.01136-0.62029 0.42728-0.70439-0.87983-1.04815
  -3  12  -1  106.39  105.74   1-0.10363 0.27885 0.85735-0.26942-1.11074-1.35248
  -3 -12  -1   15.98  103.55   1-0.64968-0.28117-0.33715 0.81603 1.20158 1.11111
  -3  12  -1   35.47   58.01   1-1.03732-0.65366 0.47283-0.65468-0.82458-1.06004
  -3  12  -2  580.30  137.28   1-0.12805 0.24714 0.91543-0.20677-1.06072-1.36957
  -3 -12  -2  411.29  132.91   1-0.59448-0.23309-0.29114 0.86622 1.24152 1.08392
  -3  12  -2  358.64   77.91   1-1.06019-0.68396 0.51694-0.60641-0.76700-1.06957
  -3  12  -3   36.19   75.20   1-0.15230 0.21559 0.97109-0.14654-1.00664-1.38260
  -3 -12  -3  131.83   77.93   1-0.53864-0.18438-0.24529 0.91625 1.27642 1.05167
  -3  12  -3   43.47   60.31   1-1.07969-0.71048 0.55888-0.56033-0.70814-1.07739
  -3  12  -4  727.20  116.60   1-0.17616 0.18443 1.02377-0.08929-0.94889-1.39197
  -3 -12  -4  716.62  152.41   1-0.48300-0.13587-0.20020 0.96551 1.30621 1.01433
  -3  12  -4  624.84   90.87   1-1.09615-0.73436 0.59928-0.51581-0.64720-1.08361
  -3  12  -5  167.88  128.05   1-0.19945 0.15384 1.07304-0.03546-0.88789-1.39807
  -3 -12  -5   99.38  103.85   1-0.42839-0.08838-0.15649 1.01340 1.33099 0.97198
  -3  12  -5  147.63   75.38   1-1.10934-0.75499 0.63752-0.47346-0.58522-1.08875
  -3  12  -6  286.69  100.10   1-0.22198 0.12400 1.11853 0.01459-0.82411-1.40142
  -3 -12  -6  186.77   93.60   1-0.37599-0.04314-0.11502 1.05929 1.35090 0.92498
  -3  12  -6  235.90   80.64   1-1.11934-0.77243 0.67347-0.43338-0.52254-1.09319
  -3  13   1   63.49   89.13   1-0.06893 0.32859 0.77145-0.45943-1.17458-1.28860
   3  13  -1  -52.00   86.99   1-0.06162-0.44768 0.75287-0.48568-1.18699-1.24228
  -3 -13   1  -29.54   68.88   1-0.80749-0.42550-0.47316 0.76666 1.05053 1.10034
  -3  13   1   99.27   74.41   1-1.01418-0.61513 0.43204-0.79878-0.87425-0.98138
   4   0 -18    2.13   70.96   1-0.40406-1.04945 0.86722 0.93594 1.03161-0.04720
  -4   0  18   84.01  116.35   1-1.11714-0.47637-0.84684-0.90965-0.11995 0.96185
   4   0 -17  -20.81   59.31   1-0.40607-1.04408 0.87882 0.94306 1.02094 0.00924
  -4   0  17  -42.34   70.55   1-1.12436-0.49068-0.84409-0.90276-0.05351 0.96115
   4   0 -16 5805.36  246.61   1-0.40754-1.03815 0.88739 0.94716 1.01292 0.06832
  -4   0  16 3767.16  278.45   1-1.12917-0.50258-0.83920-0.89371 0.01592 0.96344
  -4   0  15   -8.34   69.30   1-1.13125-0.51174-0.83183-0.88220 0.08883 0.96921
   4   0 -14 1705.22  156.34   1-0.40854-1.02440 0.89332 0.94413 1.00727 0.19692
  -4   0  14 1208.50  168.40   1-1.13009-0.51767-0.82156-0.86779 0.16578 0.97902
   4   0 -13   25.54   67.41   1-0.40781-1.01628 0.88898 0.93531 1.01141 0.26816
  -4   0  13  -22.04   77.64   1-1.12504-0.51972-0.80784-0.84992 0.24741 0.99351
   4   0 -12  133.99   57.87   1-0.40592-1.00702 0.87793 0.91979 1.02177 0.34563
  -4   0  12  139.49   69.24   1-1.11524-0.51701-0.78990-0.82784 0.33441 1.01337
  -4   0  11  -41.69   56.31   1-1.09947-0.50832-0.76677-0.80057 0.42753 1.03935
  -4   0  10  531.54   96.91   1-0.39458 0.19162 1.34821 1.31459-0.07859 0.46331
  -4   0  10  633.24  149.87   1-1.07607-0.49203-0.73714-0.76679 0.52746 1.07213
  -4   0   9   -2.84   57.32   1-1.04289-0.46594-0.69932-0.72483 0.63470 1.11223
  -4   0   8 2105.42  197.24   1-0.41169 0.15977 1.34433 1.31976 0.05301 0.46070
  -4   0   8 2704.07  215.90   1-0.99707-0.42720-0.65119-0.67255 0.74923 1.15962
  -4   0   6 2070.84  195.08   1-0.43027 0.12646 1.31661 1.30107 0.24687 0.52034
  -4   0   6 2170.81  176.03   1-0.85215-0.29632-0.51322-0.52614 0.99498 1.27079
   4   0  -6 2068.83  195.93   1-0.33211-0.88788-0.08064-0.06760 1.36483 1.08932
  -4   0   5  -11.19   43.32   1-0.74564-0.19693-0.41895-0.42769 1.11715 1.32584
   4   0  -5   59.84   61.60   1-0.21394-0.76259 0.01052 0.01935 1.39057 1.18221
  -4   0   4   58.31   50.33   1-0.61302-0.07143-0.30652-0.31109 1.22873 1.37029
   4   0  -4  -13.32   49.48   1-0.07494-0.61647 0.11525 0.11986 1.40023 1.25902
  -4   0   3   26.62   50.07   1-0.45615 0.07830-0.17865-0.17904 1.31893 1.39332
  -4   0   2  228.64   61.13   1-0.26277 0.26447 1.19464 1.19718-0.69522-0.69019
  -4   0   2  214.99   56.37   1-0.28147 0.24580-0.04132-0.03750 1.37791 1.38481
  -4   0   1   -6.01   45.65   1-0.10296 0.41718 0.09435 0.10237 1.40002 1.33978
  -4   0   0  321.57   61.95   1-0.36642 0.14609 1.33477 1.34635-0.25231-0.38150
   4   0   0  332.89   65.23   1-0.04687-0.55953 0.71486 0.70366-1.21091-1.08229
  -4   0  -2 4508.72  209.91   1-0.39916 0.09861 1.34837 1.36898-0.04594-0.30935
   4   0   2 4963.47  219.01   1-0.19696-0.69502 1.06788 1.04754-0.89464-0.63178
  -4   0  -2 4257.71  194.39   1-0.89045-0.39270 0.24914 0.26852-1.06046-1.32410
  -4   0  -3   30.10   48.93   1-0.40850 0.08189 1.34609 1.37124 0.02627-0.30424
   4   0   3    5.84   49.93   1-0.23294-0.72370 1.13979 1.11489-0.79129-0.46132
  -4   0  -416154.86  379.28   1-0.41567 0.06736 1.34125 1.37091 0.08837-0.30924
   4   0   415920.12  396.55   1-0.25641-0.73945 1.18335 1.15371-0.71656-0.31894
  -4   0  -416651.37  374.23   1-1.06260-0.57969 0.52184 0.54953-0.76035-1.15823
  -4   0  -5   20.47   39.52   1-0.42139 0.05427 1.33465 1.36881 0.14388-0.32085
  -4   0  -611879.93  318.03   1-0.42607 0.04222 1.32667 1.36536 0.19485-0.33699
  -4   0  -612938.26  374.70   1-0.51453-0.04593 1.30530 1.33986 0.10487-0.42684
  -4   0  -612614.15  339.74   1-1.12541-0.65744 0.70221 0.73815-0.46892-1.00123
  -4   0  -7    3.41   43.51   1-0.42995 0.03090 1.31751 1.36074 0.24264-0.35634
  -4   0  -7  -13.49   71.88   1-0.54241-0.08114 1.29023 1.32885 0.14371-0.45513
  -4   0  -7   19.67   59.19   1-1.13129-0.67075 0.76422 0.80428-0.34012-0.93955
  -4   0  -8  602.16   85.54   1-0.43316 0.02030 1.30730 1.35502 0.28787-0.37822
  -4   0  -8  418.17   94.90   1-0.56961-0.11567 1.27350 1.31616 0.18238-0.48359
  -4   0  -8  603.02   90.43   1-1.12674-0.67364 0.81247 0.85664-0.22333-0.88989
  -4   0  -9  -25.82   73.10   1-0.43582 0.01027 1.29610 1.34829 0.33127-0.40193
  -4   0  -9  -24.73   52.07   1-1.11501-0.66933 0.84999 0.89828-0.11755-0.85124
  -4   0 -1010310.05  386.41   1-0.43798 0.00073 1.28391 1.34057 0.37324-0.42708
  -4   0 -10 9637.58  369.39   1-0.62197-0.18269 1.23512 1.28586 0.25922-0.54103
  -4   0 -10 9313.16  366.32   1-1.09826-0.66001 0.87916 0.93157-0.02142-0.82225
  -4   0 -11  -12.21   73.10   1-0.43968-0.00835 1.27074 1.33190 0.41406-0.45337
  -4   0 -11    4.34   74.48   1-0.64711-0.21516 1.21341 1.26821 0.29739-0.57000
  -4   0 -11   17.62   47.85   1-1.07793-0.64712 0.90177 0.95831 0.06644-0.80151
  -4   0 -12  793.78  112.46   1-0.44097-0.01702 1.25660 1.32222 0.45394-0.48060
  -4   0 -12  669.54   96.09   1-0.67155-0.24694 1.19000 1.24883 0.33538-0.59914
  -4   0 -12  650.66  101.44   1-1.05499-0.63161 0.91915 0.97981 0.14731-0.78777
  -4   0 -13   -8.37   69.51   1-0.44184-0.02528 1.24146 1.31157 0.49304-0.50861
  -4   0 -14 1846.28  151.26   1-0.44233-0.03314 1.22533 1.29991 0.53148-0.53729
  -4   0 -15    9.92   85.84   1-0.44242-0.04062 1.20816 1.28723 0.56935-0.56653
  -4   0 -16  650.29   97.41   1-0.44213-0.04771 1.18993 1.27348 0.60673-0.59626
   4   1 -18   16.20   80.91   1-0.41633-1.06113 0.94149 0.91523 0.95907-0.12614
  -4  -1  18  -10.41  129.69   1-1.12504-0.48498-0.84364-0.81146-0.04569 1.04206
   4   1 -17  440.56  102.16   1-0.41873-1.05614 0.95721 0.92648 0.94231-0.07578
  -4   1  17  399.07  140.66   1-1.11389-0.47950-0.84736-1.00102-0.14409 0.86463
  -4  -1  17  409.88  128.92   1-1.12952-0.49655-0.83857-0.80224 0.02313 1.04375
   4   1 -16 1587.85  153.34   1-0.42072-1.05075 0.97059 0.93538 0.92763-0.02335
  -4   1  16 1141.43  137.76   1-1.12197-0.49465-0.84534-0.99486-0.07838 0.86320
  -4  -1  16  913.75  165.92   1-1.13127-0.50540-0.83112-0.79064 0.09487 1.04833
   4   1 -15 1202.19  130.32   1-0.42227-1.04491 0.98133 0.94164 0.91554 0.03166
  -4   1  15  816.28  131.84   1-1.12776-0.50754-0.84121-0.98658-0.00921 0.86522
  -4  -1  15  883.51  164.34   1-1.12993-0.51114-0.82094-0.77632 0.16990 1.05622
   4   1 -14  779.68  104.65   1-0.42335-1.03863 0.98900 0.94483 0.90674 0.08998
  -4   1  14  438.96   97.09   1-1.13089-0.51776-0.83459-0.97582 0.06405 0.87135
  -4  -1  14  358.36  128.95   1-1.12494-0.51324-0.80760-0.75884 0.24866 1.06784
   4   1 -13   -3.22   63.80   1-0.42390-1.03180 0.99294 0.94429 0.90217 0.15252
  -4   1  13  -23.69   56.33   1-1.13081-0.52477-0.82498-0.96206 0.14222 0.88238
  -4  -1  13   22.92   57.53   1-1.11563-0.51102-0.79053-0.73762 0.33162 1.08366
   4   1 -12 1177.04  115.73   1-0.42379-1.02429 0.99212 0.93899 0.90313 0.22059
  -4   1  12  640.84  143.39   1-1.12673-0.52779-0.81168-0.94462 0.22625 0.89927
  -4  -1  12  787.34  133.96   1-1.10110-0.50358-0.76901-0.71195 0.41922 1.10412
   4   1 -11  599.08   89.46   1-0.42277-1.01590 0.98488 0.92727 0.91149 0.29606
  -4   1  11  499.39  131.81   1-1.11755-0.52569-0.79371-0.92251 0.31726 0.92313
  -4  -1  11  552.97  113.29   1-1.08018-0.48976-0.74211-0.68091 0.51186 1.12961
   4   1 -10  369.23   81.63   1-0.42041-1.00615 0.96847 0.90639 0.92998 0.38166
  -4   1  10  280.25   89.88   1-1.10162-0.51686-0.76973-0.89438 0.41651 0.95524
  -4  -1  10  305.80   74.10   1-1.05139-0.46806-0.70869-0.64335 0.60980 1.16041
   4   1  -9   41.35   47.16   1-0.41578-0.99414 0.93796 0.87139 0.96276 0.48156
  -4   1   9   63.78   57.75   1-0.43201 0.14752 1.31129 1.18789 0.27099 0.73939
  -4  -1   9   80.42   52.62   1-0.34635 0.23196 1.31622 1.38211-0.35660 0.12464
  -4   1   9   29.38   65.89   1-1.07666-0.49898-0.73784-0.85834 0.52531 0.99690
  -4  -1   9   88.53   47.31   1-1.01284-0.43659-0.66736-0.59788 0.71297 1.19645
   4   1  -8  591.00   78.34   1-0.40693-0.97791 0.88382 0.81278 1.01628 0.60218
  -4   1   8  511.48  107.57   1-0.43822 0.13393 1.28224 1.16332 0.37864 0.77993
  -4  -1   8  482.20  103.51   1-0.34735 0.22359 1.31728 1.38768-0.35168 0.06245
  -4   1   8  443.90   98.49   1-1.03934-0.46875-0.69544-0.81180 0.64474 1.04919
  -4  -1   8  574.83  110.37   1-0.96193-0.39260-0.61621-0.54250 0.82129 1.23738
  -4   1   7  156.74   55.46   1-0.44206 0.12271 1.23599 1.12154 0.50643 0.84060
  -4  -1   7  165.89   60.17   1-0.34512 0.21846 1.31489 1.38981-0.36265-0.01562
  -4   1   7  168.47   52.30   1-0.98459-0.42086-0.63861-0.75071 0.77608 1.11303
  -4  -1   7  193.86   57.78   1-0.89657-0.33437-0.55398-0.47610 0.93210 1.28104
   4  -1  -7  190.79   52.57   1-0.43259-0.99632-0.15984-0.04774 1.32923 0.99228
  -4   1   610253.41  376.93   1-0.44100 0.11639 1.16126 1.05130 0.66072 0.92778
  -4   1   611421.28  420.97   1-0.90733-0.35073-0.56402-0.67194 0.91552 1.18534
  -4  -1   611212.21  399.51   1-0.81387-0.25880-0.47883-0.39677 1.04301 1.32482
   4  -1  -611033.51  400.22   1-0.32233-0.87887-0.07301 0.03500 1.36759 1.09814
  -4   1   5 2116.91  166.10   1-0.42987 0.12013 1.03866 0.93318 0.84613 1.04609
  -4   1   5 2376.53  191.43   1-0.80055-0.25108-0.46701-0.57075 1.05857 1.26125
  -4  -1   5 2495.20  180.27   1-0.71175-0.16381-0.38977-0.30352 1.14936 1.36404
   4   1  -5 2210.05  211.60   1-0.22173-0.76961 0.00458-0.08158 1.38937 1.17499
   4  -1  -5 2275.02  188.92   1-0.18559-0.73501 0.03210 0.13591 1.39429 1.19199
  -4  -1   5 2476.16  203.13   1-0.60770-0.05891 1.24644 1.33159 0.23794 0.45052
  -4  -1   417183.13  394.76   1-0.58964-0.04882-0.28715-0.19673 1.24476 1.39229
   4   1  -415878.37  499.47   1-0.09946-0.64022 0.09697 0.00659 1.40009 1.25285
  -4   1   330265.64  868.42   1-0.01121 0.52378 0.62025 0.52277-1.26282-1.19663
  -4   1   330467.53  645.26   1-0.48312 0.05209-0.20030-0.29568 1.30614 1.37456
  -4  -1   331299.86  531.53   1-0.44966 0.08402-0.17346-0.07886 1.32184 1.40224
  -4  -1   330968.81  629.97   1-0.52535 0.00876 1.29969 1.39292 0.11985 0.19816
  -4  -1   2   46.13   44.23   1-0.51567 0.01112 1.30473 1.40199 0.10644 0.11760
  -4  -1   1 8479.75  328.08   1-0.44212 0.07718 1.18955 1.29193 0.60749 0.55180
  -4   1   1 9463.97  354.51   1-0.20331 0.31707 1.08100 0.99266-0.87729-0.94532
  -4  -1   1 8430.82  266.84   1-0.14003 0.37935 0.06654 0.16955 1.39839 1.34421
  -4   1   1 8376.66  271.72   1-0.07450 0.44641 0.11557 0.02861 1.40023 1.33396
  -4  -1   110132.99  341.56   1-0.51564 0.00381 1.30473 1.40605 0.10640 0.05043
  -4  -1   0 2303.60  144.35   1-0.44048 0.07144 1.26259 1.36947 0.43745 0.31464
  -4   1   0 2344.89  168.08   1-0.26645 0.24658 1.20106 1.11766-0.68265-0.81829
   4   1   0 2441.88  153.05   1-0.15899-0.67121 0.98609 0.87990-0.99091-0.86878
  -4  -1   0 2580.87  166.10   1-0.52184-0.00971 1.30155 1.40690 0.11497-0.00812
  -4  -1  -1  127.43   52.75   1-0.43845 0.06609 1.28062 1.39198 0.38378 0.19387
  -4   1  -1  142.74   55.79   1-0.30986 0.19579 1.27020 1.19131-0.51974-0.72249
   4   1   1  147.15   52.09   1-0.24071-0.74563 1.15454 1.04380-0.76722-0.57799
   4  -1   1  153.15   54.84   1-0.05948-0.56528 0.74740 0.82661-1.19054-0.98828
  -4  -1  -1  170.42   53.70   1-0.53222-0.02742 1.29596 1.40539 0.12942-0.06081
  -4  -1  -2  233.58   60.31   1-0.43773 0.05943 1.28550 1.40131 0.36802 0.11099
  -4   1  -2  196.39   63.36   1-0.34055 0.15774 1.30983 1.23547-0.38457-0.65443
   4   1   2  167.98   60.66   1-0.28164-0.77890 1.22671 1.11111-0.62879-0.37184
   4  -1   2  209.61   63.34   1-0.12020-0.61870 0.89697 0.97162-1.07728-0.80791
  -4  -1  -2  183.39   56.28   1-0.54550-0.04803 1.28842 1.40189 0.14806-0.10931
  -4  -1  -2  187.46   51.46   1-0.92444-0.42725 0.29520 0.40958-1.01873-1.27642
  -4   1  -2  198.08   58.52   1-0.87561-0.37731 0.22976 0.15414-1.07705-1.34663
  -4  -1  -3  220.82   58.96   1-0.43781 0.05197 1.28496 1.40526 0.36978 0.04565
  -4   1  -3  280.59   67.04   1-0.36291 0.12801 1.33196 1.26212-0.27148-0.60845
   4   1   3  263.17   58.56   1-0.30339-0.79328 1.26075 1.14064-0.54590-0.22184
   4  -1   3  298.00   67.95   1-0.16348-0.65468 0.99605 1.06613-0.98015-0.64366
  -4  -1  -3  250.10   58.11   1-0.56082-0.07068 1.27914 1.39664 0.16980-0.15471
  -4  -1  -3  302.46   59.08   1-1.03294-0.54317 0.46486 0.58339-0.83456-1.15937
  -4   1  -3  304.94   64.42   1-0.96877-0.47790 0.35944 0.28798-0.95490-1.29159
  -4  -1  -418122.75  398.90   1-0.43834 0.04406 1.28146 1.40623 0.38115-0.01009
  -4   1  -417722.29  400.53   1-0.37975 0.10380 1.34340 1.27806-0.17498-0.57906
   4   1   417673.36  403.72   1-0.31577-0.79830 1.27853 1.15389-0.49519-0.10402
   4  -1   418845.54  430.30   1-0.19411-0.67801 1.06194 1.12744-0.90230-0.49870
  -4  -1  -418449.09  403.71   1-0.57758-0.09477 1.26821 1.38977 0.19386-0.19778
  -4  -1  -418327.31  398.74   1-1.09581-0.61357 0.59841 0.72111-0.64857-1.04070
  -4   1  -418983.37  379.47   1-1.03754-0.55409 0.47324 0.40594-0.82407-1.22791
  -4  -1  -5   17.59   64.01   1-0.43907 0.03594 1.27596 1.40523 0.39834-0.06001
  -4   1  -5  113.27   59.60   1-0.39281 0.08337 1.34797 1.28716-0.09080-0.56199
   4   1   5   45.29   56.18   1-0.32276-0.79791 1.28796 1.15881-0.46532-0.00704
  -4  -1  -5   54.12   76.86   1-0.59535-0.11987 1.25572 1.38132 0.21973-0.23905
  -4  -1  -5   54.41   55.71   1-1.12460-0.64979 0.69780 0.82462-0.47738-0.93665
  -4   1  -5   77.37   43.89   1-1.08441-0.60842 0.56990 0.50672-0.69195-1.16302
  -4  -1  -6  393.26   75.93   1-0.43988 0.02776 1.26894 1.40269 0.41933-0.10614
  -4   1  -6  413.74   83.39   1-0.40319 0.06562 1.34786 1.29157-0.01585-0.55415
  -4  -1  -6  194.33   59.31   1-0.61380-0.14565 1.24169 1.37133 0.24701-0.27891
  -4  -1  -6  354.31   65.33   1-1.13123-0.66384 0.77056 0.90150-0.32574-0.85214
  -4   1  -6  343.59   63.53   1-1.11308-0.64451 0.64993 0.59087-0.56408-1.10228
  -4  -1  -7 1066.52  104.44   1-0.44065 0.01960 1.26063 1.39884 0.44293-0.14965
  -4   1  -7 1098.34  105.78   1-0.41158 0.04986 1.34440 1.29263 0.05209-0.55331
  -4  -1  -7 1114.19  125.43   1-0.63270-0.17189 1.22613 1.35982 0.27541-0.31765
  -4  -1  -7 1124.46   96.38   1-1.12415-0.66420 0.82368 0.95874-0.19336-0.78689
  -4   1  -7 1059.90  101.37   1-1.12756-0.66642 0.71543 0.66048-0.44309-1.04841
   4   1   7 1010.08  109.88   1-0.84938-1.30947 0.19641 0.06126-1.10432-0.51098
  -4  -1  -8  225.66   77.13   1-0.44134 0.01154 1.25116 1.39384 0.46838-0.19131
  -4   1  -8  217.12   77.99   1-0.41846 0.03562 1.33840 1.29114 0.11463-0.55788
  -4  -1  -8  133.10   73.60   1-0.65186-0.19837 1.20905 1.34677 0.30470-0.35550
  -4  -1  -8  236.17   50.99   1-1.10877-0.65625 0.86263 1.00180-0.07775-0.73841
  -4   1  -8  185.56   53.79   1-1.13126-0.67756 0.76864 0.71782-0.33013-1.00259
  -4  -1  -9  688.29   92.41   1-0.44188 0.00361 1.24059 1.38777 0.49519-0.23161
  -4   1  -9  420.47   81.61   1-0.42412 0.02258 1.33033 1.28760 0.17292-0.56670
  -4  -1  -9  848.52  107.18   1-0.67112-0.22497 1.19043 1.33220 0.33471-0.39262
  -4   1  -9  561.58   93.27   1-0.51691-0.06985 1.30409 1.25573 0.10815-0.63074
  -4  -1  -9  553.68   80.26   1-1.08834-0.64325 0.89134 1.03463 0.02402-0.70377
  -4   1  -9  611.71   93.98   1-1.12690-0.68064 0.81171 0.76500-0.22532-0.96491
  -4  -1 -10 2279.74  156.46   1-0.44225-0.00413 1.22898 1.38064 0.52302-0.27089
  -4   1 -10 2228.37  154.04   1-0.42880 0.01054 1.32052 1.28231 0.22782-0.57890
  -4   1 -10 1648.33  217.02   1-0.54948-0.10975 1.28608 1.24176 0.15369-0.65234
  -4  -1 -10 1816.02  151.43   1-1.06475-0.62710 0.91253 1.05994 0.11462-0.68030
  -4   1 -10 2115.03  165.05   1-1.11652-0.67768 0.84647 0.80389-0.12819-0.93491
  -4  -1 -11  175.98   79.32   1-0.44243-0.01169 1.21634 1.37248 0.55164-0.30939
  -4   1 -11   82.85   86.28   1-0.43262-0.00070 1.30923 1.27541 0.27980-0.59403
  -4   1 -11  114.95   92.76   1-0.58082-0.14841 1.26601 1.22573 0.19855-0.67461
  -4   1 -11  192.70   73.80   1-1.10157-0.67016 0.87445 0.83598-0.03805-0.91190
  -4  -1 -12  517.08   99.47   1-0.44238-0.01902 1.20269 1.36329 0.58085-0.34729
  -4   1 -12  312.85  108.40   1-0.43573-0.01119 1.29654 1.26718 0.32967-0.61127
[truncated: 1,160,162 more chars]
