# Supplementary material for: Different mol­ecular conformations in the crystal structures of three 5-nitro­imidazolyl derivatives
Source: Acta Crystallogr E Crystallogr Commun. 2018 Feb 23;74(Pt 3):380–4. doi: 10.1107/S2056989018002876 (PMC5947808; doi:10.1107/S2056989018002876)
Supplement: Supplementary file 2 [file e-74-00380-Isup2.hkl]

data_I                                                                          
_shelx_title ' 2014ncs0004a'                                                    
_shelx_refln_list_code          4                                               
_shelx_F_calc_maximum      184.74                                               
_exptl_crystal_F_000       544.00                                               
_reflns_d_resolution_high  0.7703                                               
                                                                                
loop_                                                                           
 _space_group_symop_operation_xyz                                               
 'x, y, z'                                                                      
 '-x, y+1/2, -z+1/2'                                                            
 '-x, -y, -z'                                                                   
 'x, -y-1/2, z-1/2'                                                             
                                                                                
_cell_length_a     7.6399                                                       
_cell_length_b    10.5071                                                       
_cell_length_c    14.9243                                                       
_cell_angle_alpha  90.000                                                       
_cell_angle_beta   97.942                                                       
_cell_angle_gamma  90.000                                                       
                                                                                
_shelx_F_squared_multiplier     1.000                                           
                                                                                
loop_                                                                           
 _refln_index_h                                                                 
 _refln_index_k                                                                 
 _refln_index_l                                                                 
 _refln_F_squared_calc                                                          
 _refln_F_squared_meas                                                          
 _refln_F_squared_sigma                                                         
 _refln_observed_status                                                         
   1   0   0       2608.62       2656.07        64.62 o                         
   2   0   0       4179.65       4231.05       138.26 o                         
   3   0   0       2760.27       3087.29        47.06 o                         
   4   0   0         27.44         33.55         4.61 o                         
   5   0   0        482.73        449.29        23.85 o                         
   6   0   0         85.18         74.98        12.02 o                         
   7   0   0         10.90         12.02         4.22 o                         
   8   0   0        216.01        227.94        13.99 o                         
   9   0   0          1.19          0.48         3.61 o                         
   1   1   0        902.60        900.78        32.14 o                         
   2   1   0       1651.91       1812.16        24.08 o                         
   3   1   0       1339.97       1370.59        38.56 o                         
   4   1   0        237.08        247.78         8.05 o                         
   5   1   0        122.10        117.14         5.77 o                         
   6   1   0          2.21          2.11         3.27 o                         
   7   1   0        103.79         99.86         5.74 o                         
   8   1   0          2.42          3.92         3.28 o                         
   9   1   0         96.33        106.52         6.96 o                         
   0   2   0      30133.49      29860.95       108.43 o                         
   1   2   0         96.88         86.26         4.84 o                         
   2   2   0       1636.08       1729.41        33.92 o                         
   3   2   0       1213.22       1233.95        26.82 o                         
   4   2   0         13.37         12.26         3.83 o                         
   5   2   0         21.97         27.06         3.25 o                         
   6   2   0          1.30          3.48         3.48 o                         
   7   2   0         59.14         54.66         5.96 o                         
   8   2   0         74.99         88.51         6.74 o                         
   9   2   0          1.91          1.98         5.20 o                         
   1   3   0         83.56         93.82         5.45 o                         
   2   3   0          2.34          8.59         3.88 o                         
   3   3   0        270.89        206.42         9.07 o                         
   4   3   0       1390.42       1380.40        61.15 o                         
   6   3   0         53.20         58.80        11.51 o                         
   7   3   0        253.19        255.05        10.79 o                         
   8   3   0         48.62         60.34         7.58 o                         
   9   3   0         57.49         55.69         9.14 o                         
   0   4   0       1779.54       1733.64        71.34 o                         
   1   4   0       1370.12       1489.92        45.50 o                         
   2   4   0        205.87        190.97         9.79 o                         
   3   4   0        227.08        246.82        15.19 o                         
   4   4   0         89.37         72.06         5.25 o                         
   5   4   0          2.58          1.60         4.55 o                         
   6   4   0          0.01         -1.30         4.29 o                         
   7   4   0        104.44        110.77        10.03 o                         
   8   4   0          0.02         -2.16         5.26 o                         
   9   4   0         29.88         33.42         7.02 o                         
   1   5   0        226.34        257.30         8.17 o                         
   2   5   0        551.82        557.70        18.75 o                         
   3   5   0        156.47        168.18         9.89 o                         
   4   5   0        305.41        300.87        13.67 o                         
   5   5   0        260.35        246.87        17.75 o                         
   6   5   0         99.16        101.20         7.52 o                         
   7   5   0        134.13        140.46        10.96 o                         
   8   5   0        191.96        217.84        23.86 o                         
   9   5   0         29.02         20.25         6.57 o                         
   0   6   0        240.47        259.70        19.69 o                         
   1   6   0        762.00        778.70        15.11 o                         
   2   6   0        108.66        110.15         7.18 o                         
   3   6   0        398.15        389.63        26.58 o                         
   4   6   0          0.22          0.36         4.50 o                         
   5   6   0          1.03          1.91         4.30 o                         
   6   6   0         69.89         87.29        10.22 o                         
   7   6   0          2.15         -1.39         4.94 o                         
   8   6   0          0.19         -0.11         4.94 o                         
   1   7   0         83.17         97.38         5.81 o                         
   2   7   0         78.41         82.10         5.42 o                         
   3   7   0        193.10        176.41        12.11 o                         
   4   7   0          9.35          7.46         3.67 o                         
   5   7   0         59.50         70.16         6.57 o                         
   6   7   0          2.66          8.57         4.74 o                         
   7   7   0         15.80         23.93         6.31 o                         
   8   7   0         99.10        123.45         9.24 o                         
   0   8   0         17.32         23.16         4.31 o                         
   1   8   0         39.95         45.73         4.48 o                         
   2   8   0         75.51         67.88         5.35 o                         
   3   8   0         19.21         22.69         3.71 o                         
   4   8   0        142.25        125.13        13.12 o                         
   5   8   0         36.32         41.36         4.90 o                         
   6   8   0          4.19          5.12         4.04 o                         
   7   8   0         62.84         78.39         6.95 o                         
   1   9   0          5.16          3.77         2.51 o                         
   2   9   0        333.38        323.35        24.32 o                         
   3   9   0         90.24         95.34         7.24 o                         
   4   9   0         20.88         25.07         5.09 o                         
   5   9   0         20.64         26.42         4.85 o                         
   6   9   0          5.45          7.49         3.79 o                         
   7   9   0         18.34         11.17         5.75 o                         
   0  10   0        105.90         80.52        16.61 o                         
   1  10   0         48.70         41.20         3.82 o                         
   2  10   0          1.27          3.80         3.31 o                         
   3  10   0         10.53         11.69         4.61 o                         
   4  10   0          2.83         -0.25         3.98 o                         
   5  10   0          4.22          5.71         4.30 o                         
   6  10   0         76.20         85.03         8.19 o                         
   1  11   0         45.57         45.42         5.02 o                         
   2  11   0          3.20          8.97         4.79 o                         
   3  11   0         70.68         76.56         8.03 o                         
   4  11   0          3.52          2.58         4.50 o                         
   5  11   0         28.18         30.10         4.59 o                         
   0  12   0         15.68         13.97         5.19 o                         
   1  12   0         15.83         19.11         4.54 o                         
   2  12   0         27.34         47.69         6.21 o                         
   3  12   0          1.30          3.77         4.70 o                         
   4  12   0         16.38         14.55         4.45 o                         
   1  13   0         30.41         22.95         5.34 o                         
   2  13   0         30.91         33.42         6.08 o                         
  -9   1   1          9.01         11.02         3.51 o                         
  -8   1   1          2.54          1.58         3.51 o                         
  -7   1   1         26.80         31.19         4.85 o                         
  -6   1   1         21.83         21.92         3.44 o                         
  -5   1   1         11.63         14.33         2.78 o                         
  -4   1   1        872.21        913.31        32.96 o                         
  -3   1   1         50.70         45.89         4.37 o                         
  -2   1   1       1386.12       1311.47        49.82 o                         
  -1   1   1        207.01        203.91        12.02 o                         
   0   1   1         10.11         12.62         5.13 o                         
   1   1   1         25.81         25.81         2.61 o                         
   2   1   1       2861.13       3022.82        24.43 o                         
   3   1   1         15.54         13.87         2.52 o                         
   4   1   1         10.56         15.22         2.47 o                         
   5   1   1        164.33        181.90         7.89 o                         
   6   1   1         13.03         10.38         2.22 o                         
   7   1   1          2.73          3.16         3.23 o                         
   8   1   1         18.66         16.95         3.50 o                         
   9   1   1         15.97         16.05         4.20 o                         
  -9   2   1         16.97         17.83         4.83 o                         
  -8   2   1         22.76         15.35         5.78 o                         
  -7   2   1          1.33          3.80         3.22 o                         
  -6   2   1         22.52         31.71         4.15 o                         
  -5   2   1        523.27        539.51        14.71 o                         
  -4   2   1        199.53        216.61        11.81 o                         
  -3   2   1        395.00        413.61        25.20 o                         
  -2   2   1      22608.69      21940.52       254.96 o                         
  -1   2   1       4808.36       4874.52        39.88 o                         
   0   2   1       1687.12       1768.45        26.40 o                         
   1   2   1        420.80        415.21        19.18 o                         
   2   2   1        692.87        735.54        12.66 o                         
   4   2   1        618.01        626.14        15.68 o                         
   5   2   1         64.03         80.51         4.44 o                         
   6   2   1          1.22          3.62         4.03 o                         
   7   2   1         18.89         17.64         3.40 o                         
   8   2   1        356.78        394.77        15.32 o                         
   9   2   1        131.21        147.59        10.81 o                         
  -9   3   1         14.14         12.31         6.48 o                         
  -8   3   1          3.69          1.78         5.16 o                         
  -7   3   1         77.20         83.29         9.25 o                         
  -6   3   1          7.12          8.40         3.40 o                         
  -5   3   1         54.61         59.24         5.84 o                         
  -4   3   1        139.83        157.61         9.65 o                         
  -3   3   1        583.36        573.32        13.78 o                         
  -2   3   1       1058.91       1028.12        32.42 o                         
  -1   3   1       1656.98       1631.96        20.17 o                         
   0   3   1        857.93        818.81        12.93 o                         
   1   3   1        814.48        775.89        14.46 o                         
   2   3   1          2.63          7.35         3.68 o                         
   3   3   1        492.40        561.84        15.79 o                         
   5   3   1         65.90         58.61         4.68 o                         
   6   3   1         16.81         16.65         3.06 o                         
   7   3   1         96.50         90.88         6.49 o                         
   8   3   1         77.59         75.62         7.48 o                         
   9   3   1         16.29         15.92         7.79 o                         
  -9   4   1          1.72         -3.73         5.86 o                         
  -8   4   1          3.37          3.69         5.55 o                         
  -7   4   1         26.32         25.67         5.05 o                         
  -6   4   1          7.05          7.47         3.49 o                         
  -5   4   1        961.34       1043.55        51.41 o                         
  -4   4   1         40.28         41.34         3.44 o                         
  -3   4   1        627.50        666.68        25.05 o                         
  -2   4   1       1115.21       1070.66        48.93 o                         
  -1   4   1        373.35        367.55         9.23 o                         
   0   4   1          7.28          9.01         4.49 o                         
   1   4   1        164.54        179.37         6.43 o                         
   2   4   1          1.29          2.42         3.54 o                         
   3   4   1        151.61        151.23         6.80 o                         
   4   4   1          2.24          5.18         3.97 o                         
   5   4   1        290.04        280.14        17.84 o                         
   6   4   1          0.04          3.43         3.15 o                         
   7   4   1          4.07         -0.36         4.07 o                         
   8   4   1         90.45         92.42         7.84 o                         
   9   4   1        133.08        158.21        13.10 o                         
  -9   5   1          2.05          1.37         7.70 o                         
  -8   5   1          2.53          1.58         4.95 o                         
  -7   5   1         15.19         22.95         9.01 o                         
  -6   5   1         90.49         90.55         8.23 o                         
  -5   5   1          3.26          1.03         4.20 o                         
  -4   5   1          0.53          2.48         3.90 o                         
  -3   5   1         26.74         36.22         6.73 o                         
  -2   5   1         56.31         48.59         6.09 o                         
  -1   5   1       1213.32       1304.23        42.27 o                         
   0   5   1         93.00         89.16         5.00 o                         
   1   5   1        158.97        189.81         7.87 o                         
   2   5   1       1008.09        960.42        30.05 o                         
   3   5   1        275.17        252.40         8.23 o                         
   4   5   1         91.42         99.85         6.31 o                         
   5   5   1        167.81        149.16         7.44 o                         
   6   5   1         18.51         14.66         3.78 o                         
   7   5   1         76.94         71.88         7.09 o                         
   8   5   1          1.53         -2.11         5.06 o                         
   9   5   1          4.31         -1.16         8.03 o                         
  -8   6   1          0.14          1.86         4.60 o                         
  -7   6   1        170.08        170.09        13.63 o                         
  -6   6   1        231.69        216.81        13.58 o                         
  -5   6   1         10.48          5.25         4.63 o                         
  -4   6   1        110.27         81.82        14.98 o                         
  -3   6   1         29.62         20.85         6.09 o                         
  -2   6   1         21.08         18.20         4.12 o                         
  -1   6   1       1030.60       1023.36        63.09 o                         
   0   6   1        207.37        205.13         7.35 o                         
   1   6   1         71.66         64.54         3.96 o                         
   2   6   1         62.94         56.49         5.71 o                         
   3   6   1         10.07          9.11         2.91 o                         
   4   6   1          6.97          7.72         2.70 o                         
   5   6   1        485.98        477.19        32.90 o                         
   6   6   1          0.01         -0.20         4.28 o                         
   7   6   1         85.46         96.30         9.57 o                         
   8   6   1          3.47          2.58         4.33 o                         
  -8   7   1          0.07         -0.15         4.58 o                         
  -7   7   1          2.90          6.75         5.01 o                         
  -6   7   1          6.28          3.32         3.47 o                         
  -5   7   1          1.50          4.01         4.70 o                         
  -4   7   1        117.45         91.76        19.22 o                         
  -3   7   1        311.05        355.61        20.55 o                         
  -2   7   1         12.60         18.91         4.47 o                         
  -1   7   1        144.12        162.14         7.18 o                         
   0   7   1         38.32         40.28         3.42 o                         
   1   7   1        295.99        308.26        18.78 o                         
   2   7   1         26.15         29.65         3.98 o                         
   3   7   1        177.82        183.44         9.88 o                         
   4   7   1        239.22        262.00        10.88 o                         
   5   7   1        120.56        129.62         8.80 o                         
   6   7   1        101.75        118.62         8.92 o                         
   7   7   1         50.89         55.48         7.03 o                         
   8   7   1          4.14          1.83         6.04 o                         
  -8   8   1         27.97         42.55         6.78 o                         
  -7   8   1         12.78         19.50         4.37 o                         
  -6   8   1        143.17        146.55        12.32 o                         
  -5   8   1         60.61         58.87         6.13 o                         
  -4   8   1        177.23        162.55         9.46 o                         
  -3   8   1          0.31          2.22         3.36 o                         
  -2   8   1          1.21          0.30         2.85 o                         
  -1   8   1        272.73        263.71        22.20 o                         
   0   8   1         45.35         37.74         3.75 o                         
   1   8   1          2.27         -2.54         2.54 o                         
   2   8   1         58.42         54.04         6.20 o                         
   3   8   1         17.59         19.60         4.06 o                         
   4   8   1        134.13        123.12         9.29 o                         
   5   8   1          3.33          1.22         3.39 o                         
   6   8   1          3.00          3.65         3.94 o                         
   7   8   1         56.65         61.70         7.71 o                         
  -7   9   1          0.24          5.34         6.53 o                         
  -6   9   1          0.94          1.68         4.62 o                         
  -5   9   1         28.80         27.56         3.92 o                         
  -4   9   1          1.78          4.84         3.83 o                         
  -3   9   1         19.04         16.62         4.05 o                         
  -2   9   1         86.40         69.40         5.96 o                         
  -1   9   1         13.20         12.24         3.05 o                         
   0   9   1         44.38         35.81         3.65 o                         
   1   9   1        403.30        417.06        21.12 o                         
   2   9   1        122.99        128.17         9.82 o                         
   3   9   1        148.12        144.31         8.51 o                         
   4   9   1         47.26         52.66         6.33 o                         
   5   9   1         16.06         13.29         3.78 o                         
   6   9   1         79.85        101.75        12.20 o                         
   7   9   1        166.56        213.36        12.49 o                         
  -6  10   1         10.35          8.91         5.26 o                         
  -5  10   1          6.98          7.49         3.75 o                         
  -4  10   1        189.18        159.16        10.70 o                         
  -3  10   1         18.43         20.87         4.35 o                         
  -2  10   1          8.85         12.14         2.99 o                         
  -1  10   1         34.73         40.75         5.10 o                         
   0  10   1        343.29        312.51        11.49 o                         
   1  10   1        116.18        100.29         6.16 o                         
   2  10   1        228.38        178.56        10.12 o                         
   3  10   1          8.96          7.11         4.30 o                         
   4  10   1         47.60         50.22         6.68 o                         
   5  10   1         35.00         39.83         6.76 o                         
   6  10   1         15.51         24.95         5.29 o                         
  -5  11   1         47.33         55.61         6.02 o                         
  -4  11   1          2.57          1.19         3.70 o                         
  -3  11   1         49.07         52.05         8.50 o                         
  -2  11   1         40.19         39.36         4.84 o                         
  -1  11   1         63.55         71.67         8.71 o                         
   0  11   1         79.95         81.66         6.10 o                         
   1  11   1        136.78        116.98         8.36 o                         
   2  11   1        103.82        110.55        11.14 o                         
   3  11   1         71.78         77.98         8.39 o                         
   4  11   1          9.63          6.88         4.70 o                         
   5  11   1         14.65         19.34         4.75 o                         
  -4  12   1        105.58        102.64         7.88 o                         
  -3  12   1         37.55         47.76         5.72 o                         
  -2  12   1         34.10         41.65         5.23 o                         
  -1  12   1        264.20        269.70        18.20 o                         
   0  12   1          7.80          7.52         4.37 o                         
   1  12   1          0.56          0.90         4.18 o                         
   2  12   1         48.18         54.37         9.77 o                         
   3  12   1          5.06          5.00         4.68 o                         
   4  12   1         10.22         13.18         5.86 o                         
  -3  13   1          0.01          2.06         4.03 o                         
  -2  13   1          0.01          0.28         4.40 o                         
  -1  13   1         31.10         20.25         6.11 o                         
   0  13   1         22.93         31.35         7.98 o                         
   1  13   1          0.02          0.09         4.06 o                         
   2  13   1         39.12         44.50         6.00 o                         
  -9   0   2         16.25         12.67         5.97 o                         
  -8   0   2          2.12          7.11         5.60 o                         
  -7   0   2          3.18          5.38         6.00 o                         
  -6   0   2         14.57          9.86         6.38 o                         
  -5   0   2        426.90        382.65        20.20 o                         
  -4   0   2         16.43         22.72         4.25 o                         
  -3   0   2        115.83        116.95         7.95 o                         
  -1   0   2         22.62         24.48         3.75 o                         
   1   0   2         79.55         69.26         4.51 o                         
   2   0   2        667.53        738.52        15.73 o                         
   3   0   2       2205.86       2286.81        25.71 o                         
   4   0   2        474.73        468.56        18.49 o                         
   5   0   2        391.40        401.24        11.18 o                         
   6   0   2       1211.43       1201.62        21.23 o                         
   7   0   2          0.27          0.95         4.64 o                         
   8   0   2         38.40         41.79        10.01 o                         
   9   0   2         16.45         12.59         5.75 o                         
  -9   1   2          2.21          1.60         3.80 o                         
  -8   1   2         33.10         38.47         5.01 o                         
  -7   1   2         35.23         34.67         4.41 o                         
  -6   1   2        485.59        513.08        25.11 o                         
  -5   1   2          0.06         -2.54         3.56 o                         
  -4   1   2          1.57          4.73         4.54 o                         
  -3   1   2       6189.96       6320.34        77.56 o                         
  -2   1   2      34129.48      34449.98       604.36 o                         
  -1   1   2         30.90         31.75         3.56 o                         
   0   1   2       3364.70       3460.96        32.62 o                         
   1   1   2       3195.18       3297.49        27.07 o                         
   2   1   2       1287.29       1283.86        17.06 o                         
   3   1   2        108.31        116.17         4.01 o                         
   4   1   2         14.69         20.24         2.28 o                         
   5   1   2        519.44        573.02         9.08 o                         
   6   1   2         91.68         92.77         4.13 o                         
   7   1   2         30.60         33.55         3.37 o                         
   8   1   2          0.05          1.49         3.32 o                         
   9   1   2          4.03          4.15         3.29 o                         
  -9   2   2         41.66         38.68         7.31 o                         
  -8   2   2          4.50          5.12         3.93 o                         
  -7   2   2         37.63         47.82         7.04 o                         
  -6   2   2        136.73        141.21         9.64 o                         
  -5   2   2         84.61         75.08         6.29 o                         
  -4   2   2       1367.89       1373.32        24.07 o                         
  -3   2   2        133.63        119.30         8.30 o                         
  -2   2   2       1862.66       1835.86        43.94 o                         
  -1   2   2        217.84        261.99         6.44 o                         
   0   2   2        434.85        462.33         8.42 o                         
   1   2   2         49.64         40.78         2.90 o                         
   2   2   2          9.51          2.63         3.63 o                         
   3   2   2        347.90        338.30         7.20 o                         
   4   2   2        237.31        248.20         6.29 o                         
   5   2   2        439.36        456.97         8.58 o                         
   6   2   2         23.73         21.85         2.89 o                         
   7   2   2         23.88         32.40         4.89 o                         
   8   2   2         89.95         94.05        11.55 o                         
   9   2   2        195.70        208.31        14.47 o                         
  -9   3   2          4.21         14.37         8.60 o                         
  -8   3   2          0.31          2.40         4.48 o                         
  -7   3   2          0.10          0.29         6.34 o                         
  -6   3   2        280.23        285.25        16.24 o                         
  -5   3   2         39.53         39.45         4.85 o                         
  -4   3   2        146.68        137.55         8.08 o                         
  -3   3   2        805.80        810.34        16.59 o                         
  -2   3   2       3336.23       3144.06       118.27 o                         
  -1   3   2         74.25         86.52         4.09 o                         
   0   3   2       1524.61       1397.36        20.01 o                         
   1   3   2       1055.37        977.16        28.20 o                         
   2   3   2        137.86        166.87         6.03 o                         
   3   3   2        278.46        263.27         7.69 o                         
   4   3   2         41.76         46.97         3.53 o                         
   5   3   2        151.87        157.07         8.32 o                         
   6   3   2        123.76        116.80         6.84 o                         
   7   3   2          8.26         10.25         3.29 o                         
   8   3   2         22.24         20.79         4.83 o                         
   9   3   2         16.27         11.51         6.87 o                         
  -9   4   2         73.91         75.97        13.23 o                         
  -8   4   2        101.65        111.56        16.84 o                         
  -7   4   2         30.85         31.50         5.37 o                         
  -6   4   2        411.72        377.95        20.64 o                         
  -5   4   2          3.15          7.03         3.92 o                         
  -4   4   2        653.00        677.11        24.77 o                         
  -3   4   2         64.74         56.01         5.17 o                         
  -2   4   2        413.24        398.30        14.69 o                         
  -1   4   2        604.94        664.18        14.24 o                         
   0   4   2          3.06          8.63         2.70 o                         
   1   4   2        533.46        512.31        20.91 o                         
   2   4   2         13.45         15.18         2.90 o                         
   3   4   2         42.04         39.02         3.84 o                         
   4   4   2          0.77          3.29         4.52 o                         
   5   4   2        692.35        680.42        36.49 o                         
   6   4   2        967.41       1067.23        78.39 o                         
   7   4   2        161.50        181.81        10.97 o                         
   8   4   2          4.94          4.05         4.12 o                         
   9   4   2        119.21        122.75        11.97 o                         
  -9   5   2          0.99          2.51         7.59 o                         
  -8   5   2         14.02         15.32         6.85 o                         
  -7   5   2          8.98          4.21         5.23 o                         
  -6   5   2         85.56         93.20         7.54 o                         
  -5   5   2        145.09        137.01        18.67 o                         
  -4   5   2        137.75        115.39         8.01 o                         
  -3   5   2        183.81        205.99        13.49 o                         
  -2   5   2        122.92        106.64         5.42 o                         
  -1   5   2         17.54         18.69         2.53 o                         
   0   5   2        358.52        352.45        14.08 o                         
   1   5   2       1429.98       1385.10       106.35 o                         
   2   5   2          2.17          5.48         6.54 o                         
   3   5   2        167.10        139.67         7.38 o                         
   4   5   2        162.15        152.73         7.59 o                         
   5   5   2        139.51        139.51         6.75 o                         
   6   5   2        117.57        133.82         9.01 o                         
   7   5   2        124.81        151.37        10.05 o                         
   8   5   2          4.00          4.69         4.65 o                         
  -8   6   2         70.28         88.10         9.69 o                         
  -7   6   2        164.28        159.53        12.57 o                         
  -6   6   2         92.54         85.48         9.51 o                         
  -5   6   2          0.20          6.24         4.48 o                         
  -4   6   2         19.37         18.17         5.22 o                         
  -3   6   2         38.44         38.56         4.51 o                         
  -2   6   2        143.16        140.79         7.72 o                         
  -1   6   2        719.30        624.49        37.75 o                         
   0   6   2        224.13        244.84         9.96 o                         
   1   6   2        676.25        671.53        27.13 o                         
   2   6   2         70.60         70.28         4.58 o                         
   3   6   2        321.74        320.20        19.28 o                         
   4   6   2         41.29         44.93         4.62 o                         
   5   6   2        475.82        469.77        25.18 o                         
   6   6   2        499.07        525.89        28.88 o                         
   7   6   2         35.52         39.03         5.87 o                         
   8   6   2          1.43          4.68         5.54 o                         
  -8   7   2          9.85          8.17         4.61 o                         
  -7   7   2          4.62          1.93         4.40 o                         
  -6   7   2         21.25         20.93         5.64 o                         
  -5   7   2         21.87         14.98         4.21 o                         
  -4   7   2         51.25         38.18         4.77 o                         
  -3   7   2          2.24          5.25         3.96 o                         
  -2   7   2         19.55         26.44         4.05 o                         
  -1   7   2        378.26        364.32        17.62 o                         
   0   7   2          2.05          4.20         1.95 o                         
   1   7   2        131.28        137.55         6.53 o                         
   2   7   2          0.45         -0.76         2.50 o                         
   3   7   2         77.17         66.59         5.26 o                         
   4   7   2          0.33          2.10         3.09 o                         
   5   7   2         67.20         69.01        11.91 o                         
   6   7   2         21.25         18.12         4.75 o                         
   7   7   2        187.33        198.55        21.40 o                         
   8   7   2          1.32         -5.50         5.50 o                         
  -8   8   2         10.21          6.04         4.49 o                         
  -7   8   2          1.81         -2.03         3.95 o                         
  -6   8   2         16.29         14.50         4.74 o                         
  -5   8   2          6.24          4.83         3.88 o                         
  -4   8   2         16.76         15.26         5.35 o                         
  -3   8   2        177.06        183.27        17.47 o                         
  -2   8   2        144.95        159.06        11.23 o                         
  -1   8   2         64.04         63.96         5.44 o                         
   0   8   2         47.51         40.85         3.77 o                         
   1   8   2         31.94         31.96         3.44 o                         
   2   8   2          2.11          1.81         2.47 o                         
   3   8   2        129.03        144.41         9.92 o                         
   4   8   2         25.92         31.07         5.57 o                         
   5   8   2        131.02        153.30        10.20 o                         
   6   8   2          2.22          3.18         4.45 o                         
   7   8   2          5.36         11.63         4.59 o                         
  -7   9   2          9.20         10.19         5.48 o                         
  -6   9   2         28.77         24.81         5.33 o                         
  -5   9   2        101.20        106.71         7.75 o                         
  -4   9   2        149.61        131.29        16.32 o                         
  -3   9   2         41.97         36.91         4.43 o                         
  -2   9   2         38.95         33.62         4.30 o                         
  -1   9   2         48.06         63.59         5.27 o                         
   0   9   2        196.84        191.11         9.46 o                         
   1   9   2         65.71         55.55         4.23 o                         
   2   9   2          1.78          1.76         3.10 o                         
   3   9   2         98.60        110.75         7.78 o                         
   4   9   2        185.60        197.73        11.41 o                         
   5   9   2          0.08         -1.83         4.16 o                         
   6   9   2         67.04         90.07         7.13 o                         
   7   9   2         37.27         39.15         6.80 o                         
  -6  10   2          3.43          4.03         5.27 o                         
  -5  10   2         17.07         28.94         6.27 o                         
  -4  10   2          9.46          9.46         3.53 o                         
  -3  10   2          1.88          1.03         3.56 o                         
  -2  10   2         47.69         57.40         5.91 o                         
  -1  10   2          4.48          3.68         2.63 o                         
   0  10   2         28.09         26.07         3.63 o                         
   1  10   2         44.69         42.50         4.29 o                         
   2  10   2          1.95          5.74         3.56 o                         
   3  10   2         89.52        106.57         8.55 o                         
   4  10   2        106.44        127.40        11.05 o                         
   5  10   2          3.11          4.53         4.92 o                         
   6  10   2         28.76         37.34         6.78 o                         
  -5  11   2          0.79          2.90         3.96 o                         
  -4  11   2         41.22         42.37         6.79 o                         
  -3  11   2        112.47         93.92         8.57 o                         
  -2  11   2         11.03          3.68         3.71 o                         
  -1  11   2         72.84         73.62         6.46 o                         
   0  11   2          7.19          5.69         3.69 o                         
   1  11   2          0.08          1.96         3.25 o                         
   2  11   2          1.69         -0.35         4.02 o                         
   3  11   2          0.68          1.10         4.81 o                         
   4  11   2        101.92        126.60        16.59 o                         
   5  11   2          5.09          8.62         4.79 o                         
  -4  12   2          0.02         -0.35         5.43 o                         
  -3  12   2         11.34         17.71         5.02 o                         
  -2  12   2         36.08         42.55         7.30 o                         
  -1  12   2         72.86         69.29         6.66 o                         
   0  12   2          9.74         12.19         4.42 o                         
   1  12   2          6.20          3.51         4.04 o                         
   2  12   2         13.13         10.23         4.13 o                         
   3  12   2         36.72         44.09         6.19 o                         
   4  12   2         62.09         71.18         8.62 o                         
  -2  13   2          0.02          4.75         4.69 o                         
  -1  13   2          1.85         10.42         6.46 o                         
   1  13   2          4.21          1.62         4.84 o                         
   2  13   2         15.11         29.04         9.80 o                         
  -9   1   3         10.49         12.43         4.41 o                         
  -8   1   3         70.50         72.38         6.57 o                         
  -7   1   3        129.71        123.86         7.73 o                         
  -6   1   3         30.63         30.73         4.20 o                         
  -5   1   3         19.29         15.98         2.87 o                         
  -4   1   3       3096.50       3167.25        32.79 o                         
  -3   1   3        113.15        116.25         5.04 o                         
  -2   1   3       2296.13       2386.79        22.81 o                         
  -1   1   3          6.78          2.35         6.69 o                         
   0   1   3        517.21        549.98         8.34 o                         
   1   1   3         96.36        114.10         3.53 o                         
   2   1   3        228.62        248.43         4.93 o                         
   3   1   3         11.28         14.50         2.21 o                         
   4   1   3         25.23         28.25         2.39 o                         
   5   1   3          8.60          8.91         2.11 o                         
   6   1   3        100.33        110.68         4.57 o                         
   7   1   3          1.60          3.90         3.01 o                         
   8   1   3         93.95         94.12         7.76 o                         
   9   1   3         20.18         22.60         4.20 o                         
  -9   2   3          4.65          2.23         5.53 o                         
  -8   2   3         70.10         60.47         8.86 o                         
  -7   2   3         81.25         80.01         7.09 o                         
  -6   2   3         45.19         54.73         6.41 o                         
  -5   2   3         78.68         70.10         6.75 o                         
  -4   2   3       1069.05       1111.03        26.94 o                         
  -3   2   3         23.64         20.42         3.31 o                         
  -2   2   3        374.02        388.75         8.98 o                         
  -1   2   3       1146.59       1115.47        14.15 o                         
   0   2   3         62.36         65.17         3.37 o                         
   1   2   3          3.23          9.60         6.11 o                         
   2   2   3         15.44         16.54         1.84 o                         
   3   2   3        397.56        425.08         7.92 o                         
   4   2   3        391.51        417.16         8.57 o                         
   5   2   3         80.95         82.27         3.93 o                         
   6   2   3        270.66        261.32         9.42 o                         
   7   2   3         80.49         89.62         6.12 o                         
   8   2   3         43.21         37.96         6.68 o                         
   9   2   3         72.45         69.03        10.82 o                         
  -9   3   3         17.42         17.62        10.64 o                         
  -8   3   3          7.95          7.54         4.07 o                         
  -7   3   3         96.88        100.59         7.94 o                         
  -6   3   3         75.60         82.12         7.53 o                         
  -5   3   3        162.62        183.32         9.12 o                         
  -4   3   3       6200.54       5915.37        60.52 o                         
  -3   3   3        825.62        748.25        24.79 o                         
  -2   3   3         51.82         54.12         3.60 o                         
  -1   3   3       1002.82        962.33        18.67 o                         
   0   3   3         43.50         44.76         3.07 o                         
   1   3   3         44.32         37.00         3.28 o                         
   2   3   3         29.84         34.78         3.16 o                         
   3   3   3        114.89        142.13         4.54 o                         
   4   3   3         57.74         68.75         4.30 o                         
   5   3   3         86.04         94.44         6.09 o                         
   6   3   3         59.47         61.84         4.51 o                         
   7   3   3        119.38        123.77        11.56 o                         
   8   3   3        137.77        141.24        14.41 o                         
   9   3   3        174.46        195.07        23.82 o                         
  -9   4   3         10.75         15.88         9.70 o                         
  -8   4   3         15.59         17.23         6.98 o                         
  -7   4   3        148.55        162.23        10.82 o                         
  -6   4   3        364.84        350.49        16.66 o                         
  -5   4   3        124.40        117.38         8.40 o                         
  -4   4   3         14.06         13.58         3.29 o                         
  -3   4   3       1068.65       1083.66        36.70 o                         
  -2   4   3        509.86        500.51        23.10 o                         
  -1   4   3         26.54         22.17         2.81 o                         
   0   4   3        131.02        145.95         7.17 o                         
   1   4   3         44.09         43.39         2.87 o                         
   2   4   3        414.85        449.21        12.80 o                         
   3   4   3        110.25        106.10         5.45 o                         
   4   4   3         29.44         26.80         3.43 o                         
   5   4   3        141.42        142.45        15.05 o                         
   6   4   3         72.20         67.94         7.25 o                         
   7   4   3        522.79        563.20        53.60 o                         
   8   4   3         19.90         24.15         8.91 o                         
   9   4   3          8.38          2.32         7.51 o                         
  -9   5   3          1.49         -2.77         9.71 o                         
  -8   5   3        171.09        173.96        18.27 o                         
  -7   5   3         47.05         38.00         5.87 o                         
  -6   5   3          0.85          3.52         3.56 o                         
  -5   5   3         10.71         13.77         5.09 o                         
  -4   5   3        577.77        501.61        32.44 o                         
  -3   5   3        239.79        252.17        11.06 o                         
  -2   5   3        191.71        186.57         8.32 o                         
  -1   5   3         39.09         40.93         2.94 o                         
   0   5   3         74.55         77.70         4.69 o                         
   1   5   3          1.94          7.18         2.55 o                         
   2   5   3          7.97          6.78         2.77 o                         
   3   5   3        809.73        839.56        18.06 o                         
   4   5   3         43.01         48.87         5.12 o                         
   5   5   3        463.58        453.49        31.94 o                         
   6   5   3          0.20         -0.06         4.71 o                         
   7   5   3        128.41        140.64         8.41 o                         
   8   5   3          0.69         -0.82         5.30 o                         
  -8   6   3         12.27          6.63         7.37 o                         
  -7   6   3          8.12          4.52         5.51 o                         
  -6   6   3        163.08        144.67        12.02 o                         
  -5   6   3         11.21          7.95         5.12 o                         
  -4   6   3          0.00         -0.83         6.34 o                         
  -3   6   3          2.72          1.40         4.92 o                         
  -2   6   3         11.17          9.47         2.40 o                         
  -1   6   3         90.12        100.72         5.01 o                         
   0   6   3        187.72        175.61         6.30 o                         
   1   6   3         11.11         11.03         2.89 o                         
   2   6   3        107.39        113.77         6.43 o                         
   3   6   3          0.07          1.33         3.12 o                         
   4   6   3        694.04        615.93        53.37 o                         
   5   6   3          2.16          5.31         5.71 o                         
   6   6   3         41.32         41.00         5.20 o                         
   7   6   3         99.48        102.34        11.45 o                         
   8   6   3         14.92         16.03         6.04 o                         
  -8   7   3        114.47        109.82        10.21 o                         
  -7   7   3         43.16         29.72         7.63 o                         
  -6   7   3        243.78        250.55        16.69 o                         
  -5   7   3         44.40         40.51         6.22 o                         
  -4   7   3          0.03          3.86         3.91 o                         
  -3   7   3        111.39        108.56        15.73 o                         
  -2   7   3        114.06        104.78         7.71 o                         
  -1   7   3        462.30        395.68        24.44 o                         
   0   7   3         15.16         12.22         2.94 o                         
   1   7   3         49.47         41.97         3.69 o                         
   2   7   3        359.96        341.79        22.21 o                         
   3   7   3        478.39        451.12        13.54 o                         
   4   7   3          7.85         15.89         4.06 o                         
   5   7   3        105.09        101.27         7.46 o                         
   6   7   3          2.45          1.07         3.69 o                         
   7   7   3          0.03          0.75         4.58 o                         
   8   7   3          3.10          2.58         5.89 o                         
  -8   8   3          0.61         -0.85         4.05 o                         
  -7   8   3          0.00         -0.93         5.15 o                         
  -6   8   3          2.16          3.30         5.01 o                         
  -5   8   3         26.40         25.00         5.17 o                         
  -4   8   3          3.07          6.87         4.60 o                         
  -3   8   3         19.45         24.41         3.83 o                         
  -2   8   3          2.03          5.35         4.69 o                         
  -1   8   3        294.45        236.29        13.92 o                         
   0   8   3          3.70          4.04         2.05 o                         
   1   8   3        650.28        641.38        30.43 o                         
   2   8   3         34.75         29.69         4.14 o                         
   3   8   3         46.57         45.52         4.77 o                         
   4   8   3        534.80        535.74        28.19 o                         
   5   8   3        203.29        232.38        18.67 o                         
   6   8   3          0.19          1.66         4.57 o                         
   7   8   3         10.47          4.33         4.26 o                         
  -7   9   3          1.10          1.37         5.22 o                         
  -6   9   3          6.20          4.99         7.17 o                         
  -5   9   3         74.53         63.69         8.05 o                         
  -4   9   3          9.84          2.80         3.27 o                         
  -3   9   3        211.42        187.17        33.51 o                         
  -2   9   3         96.80         83.98         8.05 o                         
  -1   9   3         16.60         18.71         3.03 o                         
   0   9   3        177.83        172.21         8.32 o                         
   1   9   3          0.64          0.47         2.50 o                         
   2   9   3        202.39        239.45        16.48 o                         
   3   9   3          0.42         -0.23         4.20 o                         
   4   9   3         84.49         82.42         7.33 o                         
   5   9   3          6.91          5.85         3.94 o                         
   6   9   3         19.45         29.72         5.97 o                         
   7   9   3          7.76          7.53         5.42 o                         
  -6  10   3         50.56         47.57         7.31 o                         
  -5  10   3         28.36         19.40         6.34 o                         
  -4  10   3         13.34         25.12         4.30 o                         
  -3  10   3         24.85         13.22         3.64 o                         
  -2  10   3        295.01        297.05        28.30 o                         
  -1  10   3        552.05        591.36        34.04 o                         
   0  10   3         30.72         27.86         3.68 o                         
   1  10   3        442.50        437.15        24.68 o                         
   2  10   3         42.99         47.28         6.36 o                         
   3  10   3         53.52         78.70         7.47 o                         
   4  10   3        111.57        114.20        10.07 o                         
   5  10   3        109.02        123.29         8.49 o                         
   6  10   3         79.12         89.64         7.98 o                         
  -5  11   3          0.07          2.59         4.32 o                         
  -4  11   3          4.86          9.55         4.36 o                         
  -3  11   3         46.30         39.54         9.41 o                         
  -2  11   3         17.57         14.94         4.36 o                         
  -1  11   3         36.34         29.96         3.99 o                         
   0  11   3         78.17         67.64         5.08 o                         
   1  11   3         23.12         23.68         4.28 o                         
   2  11   3          7.72          5.23         5.44 o                         
   3  11   3         47.50         60.57         5.71 o                         
   4  11   3         20.83         14.99         5.82 o                         
   5  11   3         41.28         46.57         6.59 o                         
  -4  12   3         16.04         17.75         6.04 o                         
  -3  12   3          0.56          1.85         4.00 o                         
  -2  12   3        117.19        106.12        17.19 o                         
  -1  12   3         30.34         32.44         5.06 o                         
   0  12   3          0.21         -0.72         4.59 o                         
   1  12   3          2.97          5.16         5.39 o                         
   2  12   3          3.15          1.80         4.52 o                         
   3  12   3          7.38          6.95         4.13 o                         
   4  12   3         18.75         19.49         6.85 o                         
  -2  13   3          1.98          4.18         4.11 o                         
  -1  13   3          9.80          7.58         6.29 o                         
   0  13   3         18.35         13.25         6.67 o                         
   1  13   3         12.97         22.21         5.97 o                         
   2  13   3          2.94          2.48         6.69 o                         
  -9   0   4          7.47          2.47         6.31 o                         
  -8   0   4        122.68        114.13        11.76 o                         
  -7   0   4         11.12         20.76         7.07 o                         
  -6   0   4         22.13         20.48         8.23 o                         
  -5   0   4       1800.72       1750.15        53.36 o                         
  -4   0   4          2.66          2.28         3.67 o                         
  -3   0   4         43.77         34.84         4.15 o                         
  -2   0   4       2143.02       2084.88        25.35 o                         
  -1   0   4        302.26        311.52         8.61 o                         
   0   0   4        515.93        527.52        11.13 o                         
   1   0   4       7123.19       7299.65        92.82 o                         
   2   0   4        858.95        945.74        17.27 o                         
   3   0   4       1985.83       2050.43        20.90 o                         
   4   0   4       1589.52       1668.07        22.68 o                         
   5   0   4          6.46          6.21         4.16 o                         
   6   0   4          6.26          9.70         3.31 o                         
   7   0   4        145.40        166.34        10.06 o                         
   8   0   4         68.92         92.74        13.34 o                         
   9   0   4          9.16         21.49        11.47 o                         
  -9   1   4         45.85         46.09         7.25 o                         
  -8   1   4         88.74         96.76         8.88 o                         
  -7   1   4         58.84         58.95         7.48 o                         
  -6   1   4         31.67         33.36         4.08 o                         
  -5   1   4        876.88        874.48        17.82 o                         
  -4   1   4       1827.26       1713.69        66.92 o                         
  -3   1   4        257.12        231.08         6.89 o                         
  -2   1   4        209.77        228.77         6.03 o                         
  -1   1   4          5.22          8.03         2.48 o                         
   0   1   4       2362.21       2497.89        18.72 o                         
   1   1   4        164.72        163.08         4.21 o                         
   2   1   4       1953.07       1968.80        13.69 o                         
   3   1   4        100.98        105.29         3.62 o                         
   4   1   4       1751.00       1879.01        16.57 o                         
   5   1   4        183.67        181.71         5.68 o                         
   6   1   4        547.94        606.72        16.49 o                         
   7   1   4          4.81          6.37         3.27 o                         
   8   1   4          0.97         -0.97         4.09 o                         
   9   1   4         18.69         21.42         8.35 o                         
  -9   2   4         19.61         17.22         6.42 o                         
  -8   2   4          4.51          3.55         4.95 o                         
  -7   2   4          2.29          1.79         4.57 o                         
  -6   2   4        267.61        260.59        12.68 o                         
  -5   2   4       2074.12       2042.09        33.19 o                         
  -4   2   4       1432.24       1364.09        31.03 o                         
  -3   2   4         59.45         55.49         3.75 o                         
  -2   2   4        785.36        792.50        14.13 o                         
  -1   2   4          1.19          4.79         5.69 o                         
   0   2   4       1133.39       1114.01        15.81 o                         
   1   2   4        913.48        979.85        14.67 o                         
   2   2   4       1240.16       1363.94        13.34 o                         
   3   2   4        898.96        973.20        11.12 o                         
   4   2   4          6.63          9.04         2.32 o                         
   5   2   4          9.12          7.33         2.46 o                         
   6   2   4         22.47         20.39         3.36 o                         
   7   2   4          7.24          6.54         3.02 o                         
   8   2   4          4.73          2.35         9.71 o                         
   9   2   4         24.06         21.47         5.33 o                         
  -9   3   4          0.73         -6.96         7.43 o                         
  -8   3   4          8.84         10.92         6.96 o                         
  -7   3   4         34.68         37.61         5.20 o                         
  -6   3   4        563.19        544.12        22.43 o                         
  -5   3   4         12.98         14.84         4.51 o                         
  -4   3   4        913.94        840.90        25.23 o                         
  -3   3   4        152.73        140.00         7.60 o                         
  -2   3   4          2.21          4.56         3.95 o                         
  -1   3   4         11.48          7.31         1.79 o                         
   0   3   4       1382.60       1534.66        20.45 o                         
   1   3   4        930.56        946.13        12.25 o                         
   2   3   4          0.99          5.76         2.28 o                         
   3   3   4       2478.46       2638.27        50.11 o                         
   4   3   4        275.80        269.77         7.97 o                         
   5   3   4          0.54          0.22         2.31 o                         
   6   3   4         69.71         66.51         5.11 o                         
   7   3   4        157.26        150.28         9.91 o                         
   8   3   4         45.06         45.18         7.28 o                         
   9   3   4         47.48         46.80         9.17 o                         
  -9   4   4          0.41         -1.65         7.54 o                         
  -8   4   4         50.42         51.91        11.51 o                         
  -7   4   4          0.45         -0.22         2.97 o                         
  -6   4   4         60.32         66.46         6.44 o                         
  -5   4   4        107.18        104.32        12.18 o                         
  -4   4   4        913.59        826.42        27.36 o                         
  -3   4   4        185.25        188.62         9.10 o                         
  -2   4   4         93.85        107.01         6.27 o                         
  -1   4   4        133.88        116.95         5.05 o                         
   0   4   4         33.74         31.14         2.76 o                         
   1   4   4        452.80        440.64        17.15 o                         
   2   4   4        414.34        406.12        11.11 o                         
   3   4   4        819.80        836.03        20.51 o                         
   4   4   4       1048.73       1038.76        43.44 o                         
   5   4   4         33.36         36.74         5.17 o                         
   6   4   4         22.16         18.55         4.99 o                         
   7   4   4         21.50         21.27         5.17 o                         
   8   4   4         12.27         15.09         7.26 o                         
  -9   5   4         11.56          7.97         8.55 o                         
  -8   5   4        135.24        116.04        15.50 o                         
  -7   5   4         88.20         72.80         8.28 o                         
  -6   5   4        172.22        153.35        10.99 o                         
  -5   5   4          3.27         -2.76         5.79 o                         
  -4   5   4         43.86         39.20         4.30 o                         
  -3   5   4          9.72         12.38         3.55 o                         
  -2   5   4        411.43        370.75        14.92 o                         
  -1   5   4        807.65        858.39        37.64 o                         
   0   5   4         44.09         36.10         3.25 o                         
   1   5   4         13.20         16.63         3.14 o                         
   2   5   4         28.22         29.89         4.23 o                         
   3   5   4       1703.47       1709.53        38.74 o                         
   4   5   4        627.58        553.58        35.56 o                         
   5   5   4        582.75        578.81        25.58 o                         
   6   5   4          6.08          8.11         5.23 o                         
   7   5   4        237.21        235.85        20.22 o                         
   8   5   4          4.82          5.93         5.48 o                         
  -8   6   4         51.70         38.59         9.93 o                         
  -7   6   4         19.97         20.20         6.13 o                         
  -6   6   4         49.87         40.84         6.15 o                         
  -5   6   4         92.97         78.72         7.81 o                         
  -4   6   4          0.35          0.71         4.56 o                         
  -3   6   4          3.05          1.83         2.58 o                         
  -2   6   4        295.03        267.23        29.25 o                         
  -1   6   4         64.11         62.79         4.17 o                         
   0   6   4         91.60        111.31         6.30 o                         
   1   6   4        111.43         90.15         6.62 o                         
   2   6   4         48.94         49.43         4.39 o                         
   3   6   4       1149.04       1193.95        25.01 o                         
   4   6   4        594.82        568.30        62.31 o                         
   5   6   4         43.67         43.42         6.49 o                         
   6   6   4         17.54         20.54         4.77 o                         
   7   6   4          5.64          1.06         4.47 o                         
   8   6   4          1.01         -1.69         5.92 o                         
  -8   7   4         39.37         28.86         6.73 o                         
  -7   7   4          1.57          4.40         5.13 o                         
  -6   7   4         21.90         18.36         5.79 o                         
  -5   7   4          0.74          1.54         5.92 o                         
  -4   7   4        162.56        137.11        15.61 o                         
  -3   7   4         40.40         35.07         5.39 o                         
  -2   7   4         42.07         38.19         3.98 o                         
  -1   7   4         35.73         38.68         4.19 o                         
   0   7   4        298.91        288.51        11.09 o                         
   1   7   4        430.63        441.97        14.90 o                         
   2   7   4        295.59        253.90        18.45 o                         
   3   7   4         93.88         86.73        13.04 o                         
   4   7   4        122.29        124.73         8.75 o                         
   5   7   4        216.16        242.23        12.82 o                         
   6   7   4         66.04         72.45         7.59 o                         
   7   7   4          0.01         -2.82         5.21 o                         
  -7   8   4          0.19          1.91         5.47 o                         
  -6   8   4          9.31          8.65         4.24 o                         
  -5   8   4         54.49         49.69         9.53 o                         
  -4   8   4        113.11         90.79         9.11 o                         
  -3   8   4        553.75        446.48       107.65 o                         
  -2   8   4         17.05         13.64         3.16 o                         
  -1   8   4        104.62        109.98        13.27 o                         
   0   8   4          2.13          1.04         2.86 o                         
   1   8   4          9.58          9.53         3.08 o                         
   2   8   4        134.64        121.12         7.66 o                         
   3   8   4        381.88        354.32        37.31 o                         
   4   8   4        166.10        167.98         9.27 o                         
   5   8   4         60.81         58.89         5.96 o                         
   6   8   4         33.69         38.81         5.48 o                         
   7   8   4          0.60          2.22         5.87 o                         
  -7   9   4          5.21          1.18         5.47 o                         
  -6   9   4          7.63          6.48         5.85 o                         
  -5   9   4          0.01          0.54         4.77 o                         
  -4   9   4          0.14         -0.80         4.49 o                         
  -3   9   4         16.07         23.11         4.36 o                         
  -2   9   4        132.53        133.99        20.05 o                         
  -1   9   4         15.12         12.58         3.47 o                         
   0   9   4        154.64        158.09        10.09 o                         
   1   9   4        181.77        158.78         7.69 o                         
   2   9   4        463.88        442.76        17.62 o                         
   3   9   4         15.84         24.12         4.99 o                         
   4   9   4         38.10         47.56         5.50 o                         
   5   9   4          0.12         -1.53         6.39 o                         
   6   9   4          1.54         -0.97         5.23 o                         
  -6  10   4          0.50         -3.76         6.96 o                         
  -5  10   4         29.44         32.22         9.86 o                         
  -4  10   4          5.31          4.86         5.44 o                         
  -3  10   4          3.41         -3.74         7.54 o                         
  -2  10   4         45.91         51.52         6.26 o                         
  -1  10   4         37.63         42.95         4.78 o                         
   0  10   4          1.62          3.46         2.92 o                         
   1  10   4         83.69         98.37         9.99 o                         
   2  10   4         47.61         45.61         5.23 o                         
   3  10   4         27.11         26.81         7.56 o                         
   4  10   4         80.13         97.76         8.54 o                         
   5  10   4         28.30         37.51         5.75 o                         
   6  10   4         27.57         35.10         5.34 o                         
  -5  11   4          3.84          7.51         4.77 o                         
  -4  11   4         31.56         27.06         5.66 o                         
  -3  11   4          2.90          2.88         4.35 o                         
  -2  11   4          0.01          1.28         4.03 o                         
  -1  11   4         10.84         13.54         3.66 o                         
   0  11   4          6.96          8.34         3.35 o                         
   1  11   4          4.28          3.95         3.91 o                         
   2  11   4        109.97        110.02        16.37 o                         
   3  11   4         14.48         13.98         4.48 o                         
   4  11   4        131.12        162.97         9.85 o                         
   5  11   4          9.81          5.39         5.07 o                         
  -4  12   4          3.18          3.21         5.06 o                         
  -3  12   4         72.33         80.91         9.22 o                         
  -2  12   4          0.24         -3.19         4.48 o                         
  -1  12   4         61.76         60.95         8.71 o                         
   0  12   4          6.58          8.01         4.07 o                         
   1  12   4         13.24         29.16         5.66 o                         
   2  12   4          0.17         -2.34         3.97 o                         
   3  12   4         57.25         69.42         6.65 o                         
  -2  13   4          6.89          8.07         4.74 o                         
  -1  13   4          4.20          7.87         9.98 o                         
   0  13   4          1.35          2.41         5.48 o                         
   1  13   4          2.01          5.75         5.75 o                         
  -9   1   5         15.98         10.83         6.16 o                         
  -8   1   5         22.33         25.06         5.39 o                         
  -7   1   5          4.51          2.75         3.64 o                         
  -6   1   5        178.19        178.24         8.41 o                         
  -5   1   5         20.95         17.73         3.68 o                         
  -4   1   5        246.58        238.67         7.89 o                         
  -3   1   5         42.36         58.45         3.36 o                         
  -2   1   5       1425.23       1515.95        27.33 o                         
  -1   1   5         14.74         21.87         2.12 o                         
   0   1   5        758.38        795.65        11.58 o                         
   1   1   5        449.41        477.53         7.31 o                         
   2   1   5       2786.35       3065.14        17.30 o                         
   3   1   5        134.31        171.34         4.26 o                         
   4   1   5          6.79          6.34         2.38 o                         
   5   1   5         13.64         13.88         2.83 o                         
   6   1   5          5.80          3.37         2.44 o                         
   7   1   5          0.65          1.54         3.58 o                         
   8   1   5         33.71         44.19         5.49 o                         
   9   1   5          6.79         10.89         8.80 o                         
  -9   2   5          2.74          7.35         5.34 o                         
  -8   2   5          0.42          0.82         4.58 o                         
  -7   2   5         56.43         46.38         6.30 o                         
  -6   2   5         72.65         64.86         6.36 o                         
  -5   2   5          0.36          1.93         3.56 o                         
  -4   2   5          2.28         -0.91         4.90 o                         
  -3   2   5         40.26         39.36         3.12 o                         
  -2   2   5         39.66         37.73         2.80 o                         
  -1   2   5        246.43        262.92         6.58 o                         
   0   2   5          9.01          9.42         2.09 o                         
   1   2   5        108.86        123.68         3.69 o                         
   2   2   5        641.75        729.28         9.45 o                         
   3   2   5        222.51        210.32         5.42 o                         
   4   2   5          5.92          6.51         2.57 o                         
   5   2   5         24.30         23.82         3.39 o                         
   6   2   5        268.89        279.65         9.80 o                         
   7   2   5          2.20          2.23         3.29 o                         
   8   2   5         48.54         46.54         7.46 o                         
   9   2   5         24.51         25.51        10.31 o                         
  -9   3   5          2.41          7.42         6.24 o                         
  -8   3   5         62.92         70.66        12.50 o                         
  -7   3   5         36.15         37.94         5.21 o                         
  -6   3   5        490.76        441.78        18.96 o                         
  -5   3   5          3.62         10.09         3.92 o                         
  -4   3   5         20.03         25.30         4.71 o                         
  -3   3   5         31.59         41.73         3.59 o                         
  -2   3   5        327.41        277.58         7.78 o                         
  -1   3   5        174.11        155.78         4.71 o                         
   0   3   5       1104.78       1132.67        18.72 o                         
   1   3   5        591.40        677.25        10.66 o                         
   2   3   5       1768.75       1928.89        17.60 o                         
   3   3   5         28.30         30.11         2.76 o                         
   4   3   5          6.43          6.85         2.78 o                         
   5   3   5        106.66        100.69         5.69 o                         
   6   3   5          1.14          4.59         4.11 o                         
   7   3   5        173.55        172.93         8.22 o                         
   8   3   5         10.97         15.53         5.91 o                         
  -9   4   5          7.49         15.74         9.22 o                         
  -8   4   5         57.48         55.37        11.81 o                         
  -7   4   5        221.19        194.78        13.57 o                         
  -6   4   5        903.28        813.37        38.21 o                         
  -5   4   5        179.41        158.13        13.96 o                         
  -4   4   5        239.32        227.98        16.32 o                         
  -3   4   5         93.48         96.59         6.46 o                         
  -2   4   5         95.29         97.48         4.97 o                         
  -1   4   5          0.61          2.46         2.65 o                         
   0   4   5        776.98        868.34        32.22 o                         
   1   4   5         59.56         81.10         3.77 o                         
   2   4   5         17.09         21.32         2.87 o                         
   3   4   5        364.19        405.22        19.74 o                         
   4   4   5          4.24          4.55         5.76 o                         
   5   4   5         12.03         13.52         4.92 o                         
   6   4   5         31.02         32.30         6.24 o                         
   7   4   5        122.14        123.65        12.33 o                         
   8   4   5          5.06          2.87         5.82 o                         
  -9   5   5         10.03          7.64         6.60 o                         
  -8   5   5        224.03        186.32        17.44 o                         
  -7   5   5         30.44         27.21         5.59 o                         
  -6   5   5        102.26        111.71        11.34 o                         
  -5   5   5          0.73          3.29         4.31 o                         
  -3   5   5         26.88         22.28         3.86 o                         
  -2   5   5        476.80        497.79        15.26 o                         
  -1   5   5          0.92          2.76         3.05 o                         
   0   5   5         22.07         19.33         2.94 o                         
   1   5   5         35.32         39.67         4.02 o                         
   2   5   5        404.41        373.32        37.57 o                         
   3   5   5        109.95        115.63         7.80 o                         
   4   5   5        176.58        177.15         9.58 o                         
   5   5   5        818.31        856.00        27.42 o                         
   6   5   5          0.57          1.01         5.12 o                         
   7   5   5        196.56        180.67        12.61 o                         
   8   5   5         30.49         38.29         8.57 o                         
  -8   6   5         59.11         52.09        10.67 o                         
  -7   6   5          0.67         -0.60         4.36 o                         
  -6   6   5         76.41         79.04         9.58 o                         
  -5   6   5         28.77         21.43         6.05 o                         
  -4   6   5         51.83         48.84         5.33 o                         
  -3   6   5          1.07          2.26         3.14 o                         
  -2   6   5         23.23         22.65         2.99 o                         
  -1   6   5         84.55         90.43         8.63 o                         
   0   6   5        446.74        456.38        41.17 o                         
   1   6   5        100.10         92.34         5.91 o                         
   2   6   5        156.96        147.34        15.02 o                         
   3   6   5        356.61        379.01        20.81 o                         
   4   6   5        287.51        323.38        17.41 o                         
   5   6   5         36.01         37.53         6.22 o                         
   6   6   5          8.72          8.97         7.93 o                         
   7   6   5          0.12          0.29         6.27 o                         
   8   6   5         97.48        101.70         8.58 o                         
  -8   7   5          3.57         -1.38         8.19 o                         
  -7   7   5          0.02          2.92         5.58 o                         
  -6   7   5          0.05         -0.66         4.40 o                         
  -5   7   5          0.97         -0.98         5.82 o                         
  -4   7   5        157.66        141.21        18.18 o                         
  -3   7   5        544.00        541.96        39.64 o                         
  -2   7   5         70.85         80.81         6.89 o                         
  -1   7   5        228.51        228.29        13.62 o                         
   0   7   5        481.96        554.62        20.48 o                         
   1   7   5         73.20         80.44         7.56 o                         
   2   7   5       1680.19       1911.24       120.34 o                         
   3   7   5          1.91          5.05         3.75 o                         
   4   7   5         27.87         19.68         4.88 o                         
   5   7   5        321.17        317.94        17.33 o                         
   6   7   5         39.26         36.03         6.87 o                         
   7   7   5          1.28         -0.74         4.28 o                         
  -7   8   5         18.22         19.36         5.58 o                         
  -6   8   5          0.19          9.54         4.79 o                         
  -5   8   5         21.56          8.62         8.12 o                         
  -4   8   5        124.23        132.15        11.41 o                         
  -3   8   5          0.00          0.46         3.75 o                         
  -2   8   5          5.77          6.12         3.14 o                         
  -1   8   5        118.36        115.60         7.25 o                         
   0   8   5         13.87         15.92         3.71 o                         
   1   8   5        362.99        372.07        19.95 o                         
   2   8   5          1.34          2.76         3.48 o                         
   3   8   5         42.07         42.73         6.09 o                         
   4   8   5         27.92         19.66         5.26 o                         
   5   8   5          0.91         -2.64         4.23 o                         
   6   8   5          0.02         -0.66         4.87 o                         
   7   8   5         69.79         69.73         8.47 o                         
  -7   9   5         26.93         23.19         6.26 o                         
  -6   9   5         30.87         36.83         6.99 o                         
  -5   9   5         14.75         18.18         7.89 o                         
  -4   9   5         56.79         38.09         6.20 o                         
  -3   9   5         57.34         44.91         6.60 o                         
  -2   9   5         36.05         47.57         8.41 o                         
  -1   9   5        529.01        499.50        20.26 o                         
   0   9   5        141.52        119.48        11.24 o                         
   1   9   5        242.43        228.13        15.21 o                         
   2   9   5        880.04        820.49        67.10 o                         
   3   9   5          0.01          2.05         4.14 o                         
   4   9   5        300.19        311.75        12.31 o                         
   5   9   5         20.22         25.39         4.58 o                         
   6   9   5          0.37          1.36         5.12 o                         
  -6  10   5         23.48         34.80         7.71 o                         
  -5  10   5         94.26         95.36        14.43 o                         
  -4  10   5          8.54          5.35         4.58 o                         
  -3  10   5         86.02         76.65         9.03 o                         
  -2  10   5         13.61         29.40         6.49 o                         
  -1  10   5         94.05        112.38        18.71 o                         
   0  10   5         51.25         51.51         5.46 o                         
   1  10   5        111.08        109.87         8.63 o                         
   2  10   5         14.95         16.79         4.08 o                         
   3  10   5         16.48         25.47         5.62 o                         
   4  10   5         68.77         74.98         6.73 o                         
   5  10   5         34.79         35.22         6.97 o                         
  -5  11   5         14.19         10.64         6.75 o                         
  -4  11   5         89.96        100.83        18.22 o                         
  -3  11   5         30.27         29.87         6.16 o                         
  -2  11   5          2.25          2.50         3.49 o                         
  -1  11   5         26.26         22.40         4.62 o                         
   0  11   5          1.59          4.20         3.63 o                         
   1  11   5        134.41        162.00        19.26 o                         
   2  11   5         82.38         87.38         7.32 o                         
   3  11   5          4.42          3.10         5.50 o                         
   4  11   5        115.39        123.48         8.90 o                         
  -4  12   5         24.18         20.87         6.05 o                         
  -3  12   5        129.95        131.06         9.71 o                         
  -2  12   5          0.21          0.26         4.79 o                         
  -1  12   5          3.75          2.26         3.54 o                         
   0  12   5         37.72         46.36         6.42 o                         
   1  12   5         24.53         23.92         7.13 o                         
   2  12   5          4.25          1.94         5.18 o                         
   3  12   5         17.46         14.12         5.65 o                         
  -1  13   5         22.62         15.34         9.46 o                         
   0  13   5          9.90         17.99         6.47 o                         
   1  13   5         15.56         16.08         6.54 o                         
  -9   0   6         66.18         53.01        12.26 o                         
  -8   0   6         27.48         32.14         7.72 o                         
  -7   0   6        396.70        354.36        21.16 o                         
  -6   0   6          5.47          6.60         4.57 o                         
  -5   0   6          6.50          0.63         3.86 o                         
  -4   0   6        230.04        216.40        11.15 o                         
  -3   0   6        655.40        655.44        23.68 o                         
  -2   0   6        485.92        488.11        28.98 o                         
  -1   0   6        988.28        988.61        20.14 o                         
   0   0   6        915.87        914.88        14.34 o                         
   1   0   6         31.34         31.43         2.96 o                         
   2   0   6         20.77         24.88         3.10 o                         
   3   0   6        553.06        515.89        15.12 o                         
   4   0   6       1096.01       1275.85        29.86 o                         
   5   0   6        212.63        213.53         8.53 o                         
   6   0   6          3.78          3.68         3.50 o                         
   7   0   6         98.98        101.52         8.39 o                         
   8   0   6        454.42        480.13        51.53 o                         
  -9   1   6         27.59         24.25         6.96 o                         
  -8   1   6         41.67         41.27         6.12 o                         
  -7   1   6        151.00        145.49         9.49 o                         
  -6   1   6          2.79          5.81         4.26 o                         
  -5   1   6        167.23        146.38        13.60 o                         
  -4   1   6       1194.87       1124.86        21.95 o                         
  -3   1   6        228.68        259.53         7.99 o                         
  -2   1   6        168.40        191.19         5.66 o                         
  -1   1   6       2953.50       2986.34        70.34 o                         
   0   1   6       1314.07       1305.89        30.18 o                         
   1   1   6        295.91        312.86         6.19 o                         
   2   1   6       1779.52       1821.55        13.95 o                         
   3   1   6        246.57        243.77         5.67 o                         
   4   1   6         37.29         35.31         3.12 o                         
   5   1   6        177.20        174.60         5.78 o                         
   6   1   6         52.74         54.18         3.94 o                         
   7   1   6         14.12         12.02         2.73 o                         
   8   1   6          2.83         -0.16         4.02 o                         
  -9   2   6         14.80          7.88         5.65 o                         
  -8   2   6         43.17         48.59         7.62 o                         
  -7   2   6        393.69        359.41        16.75 o                         
  -6   2   6        238.54        206.53        21.57 o                         
  -5   2   6         13.70         15.13         3.37 o                         
  -4   2   6         14.38         16.30         2.59 o                         
  -3   2   6        285.64        259.34         8.11 o                         
  -2   2   6        265.56        246.69         6.25 o                         
  -1   2   6        106.62        103.97         4.04 o                         
   0   2   6          0.45          1.30         2.77 o                         
   1   2   6        749.22        901.24        13.88 o                         
   2   2   6          0.00         -1.34         2.83 o                         
   3   2   6         96.49         93.49         4.32 o                         
   4   2   6         34.36         35.38         3.45 o                         
   5   2   6         41.85         44.23         3.96 o                         
   6   2   6          6.67         10.66         3.28 o                         
   7   2   6         56.40         52.13         5.99 o                         
   8   2   6        167.14        176.44        12.01 o                         
  -9   3   6         21.30         16.44         7.98 o                         
  -8   3   6        131.01        137.89        18.37 o                         
  -7   3   6        194.79        178.91        12.07 o                         
  -6   3   6          7.01          6.52         3.90 o                         
  -5   3   6         28.58         31.62         6.46 o                         
  -4   3   6         79.58         78.90         5.01 o                         
  -3   3   6        114.68        121.74         5.04 o                         
  -2   3   6        270.92        311.71         9.54 o                         
  -1   3   6        320.10        341.13        10.05 o                         
   0   3   6       2105.07       2185.83        30.11 o                         
   1   3   6       4224.21       4539.78        58.12 o                         
   2   3   6          6.73          6.99         2.41 o                         
   3   3   6         64.74         62.42         4.37 o                         
   4   3   6         15.62         14.63         3.64 o                         
   5   3   6          3.46          4.61         3.98 o                         
   6   3   6        153.31        151.88        10.86 o                         
   7   3   6          0.16         -2.06         6.09 o                         
   8   3   6          0.56          0.88         6.72 o                         
  -9   4   6          3.59          6.23         7.89 o                         
  -7   4   6          0.00         -0.44         4.90 o                         
  -6   4   6        157.81        141.45        16.08 o                         
  -5   4   6          3.55         12.10         5.66 o                         
  -4   4   6        126.15        116.84         8.63 o                         
  -3   4   6         14.20         18.71         3.41 o                         
  -2   4   6         20.16         18.26         2.88 o                         
  -1   4   6        187.23        181.89        10.34 o                         
   0   4   6          0.47          1.25         2.26 o                         
   1   4   6       1582.18       1799.99        37.64 o                         
   2   4   6          6.08          8.10         3.08 o                         
   3   4   6         20.08         12.11         2.63 o                         
   4   4   6        121.93        112.36        10.56 o                         
   5   4   6          0.60          2.18         4.11 o                         
   6   4   6         46.89         56.60         5.46 o                         
   7   4   6          0.15         -2.59         6.12 o                         
   8   4   6         60.83         67.49        10.93 o                         
  -9   5   6         11.44          7.18        12.63 o                         
  -8   5   6          6.08          3.10         5.90 o                         
  -7   5   6         14.96         18.75         6.24 o                         
  -6   5   6        137.42        124.82        13.13 o                         
  -5   5   6         27.21         35.38         7.95 o                         
  -4   5   6         18.34         14.91         5.24 o                         
  -3   5   6          5.56          2.52         3.10 o                         
  -2   5   6         72.99         62.07         7.91 o                         
  -1   5   6          7.37          1.91         2.29 o                         
   0   5   6        493.81        542.19        20.22 o                         
   1   5   6       2708.89       2789.38       105.54 o                         
   2   5   6        460.06        413.43        13.84 o                         
   3   5   6        487.57        444.96        23.75 o                         
   4   5   6         10.72          9.74         4.35 o                         
   5   5   6        146.62        151.38        10.51 o                         
   6   5   6          0.03         -4.42         4.42 o                         
   7   5   6         71.24         71.14         7.94 o                         
   8   5   6        109.33        111.98        10.89 o                         
  -8   6   6        177.14        163.57        18.10 o                         
  -7   6   6         35.88         33.77         6.77 o                         
  -6   6   6         40.22         35.04         8.55 o                         
  -5   6   6          1.27          2.47         6.47 o                         
  -4   6   6         76.29         70.36         7.73 o                         
  -3   6   6          0.02         -0.91         3.71 o                         
  -2   6   6         14.48         21.26         5.16 o                         
  -1   6   6         21.43         17.14         3.97 o                         
   0   6   6        882.59        880.06        53.03 o                         
   1   6   6        124.57        119.52         7.21 o                         
   2   6   6          7.23          9.02         3.31 o                         
   3   6   6         26.28         28.26         5.83 o                         
   4   6   6        325.18        369.39        43.42 o                         
   5   6   6        204.71        181.85        16.01 o                         
   6   6   6          7.75          7.11         4.42 o                         
   7   6   6          9.11         20.04         5.69 o                         
  -8   7   6          3.17          5.87         8.10 o                         
  -7   7   6          0.66          0.38         6.19 o                         
  -6   7   6         76.04         62.54         9.03 o                         
  -5   7   6         45.75         35.76         6.58 o                         
  -4   7   6          6.94          7.99         4.13 o                         
  -3   7   6        150.83        131.04        10.71 o                         
  -2   7   6        204.29        212.38        16.26 o                         
  -1   7   6        113.48         88.09         7.62 o                         
   0   7   6         43.44         41.36         4.91 o                         
   1   7   6        613.98        693.65        66.26 o                         
   2   7   6        977.84       1022.27        60.92 o                         
   3   7   6        226.39        224.11        14.92 o                         
   4   7   6         10.25         12.44         5.71 o                         
   5   7   6          5.29          5.22         5.56 o                         
   6   7   6          0.93         -1.16         5.61 o                         
   7   7   6         14.28         12.80         7.47 o                         
  -7   8   6         24.90         28.47         5.93 o                         
  -6   8   6          1.97          8.66         7.17 o                         
  -5   8   6        135.33        108.13        15.18 o                         
  -4   8   6         19.26         16.92         5.21 o                         
  -3   8   6         49.99         54.10         9.49 o                         
  -2   8   6         78.04         79.71         9.99 o                         
  -1   8   6         99.93         90.43         7.57 o                         
   0   8   6        926.21        809.96        37.92 o                         
   1   8   6        102.16        120.22         8.87 o                         
   2   8   6        107.72        103.51         8.03 o                         
   3   8   6        198.78        188.44        10.94 o                         
   4   8   6         13.04         16.13         5.52 o                         
   5   8   6          1.44          3.24         8.72 o                         
   6   8   6         41.94         59.45         6.31 o                         
  -7   9   6         15.88         11.14         5.62 o                         
  -6   9   6         15.49         16.90         5.25 o                         
  -5   9   6          5.51          5.94         5.65 o                         
  -4   9   6          8.19          7.99         5.69 o                         
  -3   9   6          0.72         -4.25         4.25 o                         
  -2   9   6         68.79         81.52         9.38 o                         
  -1   9   6         22.72         21.34         3.63 o                         
   0   9   6          1.83         -0.89         4.43 o                         
   1   9   6          0.83         -0.92         3.55 o                         
   2   9   6        262.25        256.56        13.18 o                         
   3   9   6         23.20         26.80         5.38 o                         
   4   9   6         49.95         55.60         7.25 o                         
   5   9   6         36.31         42.60         6.51 o                         
   6   9   6          3.02          3.24         4.44 o                         
  -6  10   6          7.52          5.13         4.57 o                         
  -5  10   6         23.13         23.87         9.47 o                         
  -4  10   6         36.18         32.61         6.54 o                         
  -3  10   6          9.76          9.28         5.18 o                         
  -2  10   6         23.48         24.44         4.71 o                         
  -1  10   6        332.70        362.49        39.52 o                         
   0  10   6        104.34        101.83         7.29 o                         
   1  10   6         63.12         64.76         5.91 o                         
   2  10   6         82.51         80.22         8.40 o                         
   3  10   6          0.46          2.65         4.25 o                         
   4  10   6         25.70         25.23         6.03 o                         
   5  10   6          0.10          0.30         5.27 o                         
  -5  11   6          0.04          2.82         8.41 o                         
  -4  11   6          2.43          1.82         8.77 o                         
  -3  11   6        211.88        234.00        17.12 o                         
  -2  11   6          3.61          4.00         4.54 o                         
  -1  11   6          9.43         10.86         4.07 o                         
   0  11   6         13.97         14.29         3.63 o                         
   1  11   6         56.88         52.38         7.25 o                         
   2  11   6          7.25         14.33         5.99 o                         
   3  11   6         36.06         51.68         7.44 o                         
   4  11   6        148.56        180.26        12.26 o                         
  -3  12   6          4.51          2.23         4.47 o                         
  -2  12   6          6.77          7.56         6.10 o                         
  -1  12   6         36.75         55.62         9.86 o                         
   0  12   6          0.42         -2.02         6.53 o                         
   1  12   6          1.03          3.15         5.07 o                         
   2  12   6         15.69         20.58         6.24 o                         
   3  12   6         32.74         24.14         5.35 o                         
  -9   1   7          2.24          2.99         5.32 o                         
  -8   1   7          4.35          6.46         5.52 o                         
  -7   1   7         15.01         20.67         4.72 o                         
  -6   1   7        303.63        264.97        22.74 o                         
  -5   1   7          0.06          1.99         3.28 o                         
  -4   1   7         16.14         18.07         2.54 o                         
  -3   1   7        274.82        256.89         8.39 o                         
  -2   1   7         93.81         82.54         3.73 o                         
  -1   1   7        115.95        132.36         4.71 o                         
   0   1   7       1869.05       1930.68        21.82 o                         
   1   1   7        290.34        326.53         8.45 o                         
   2   1   7         30.32         27.50         2.71 o                         
   3   1   7         68.74         69.51         3.42 o                         
   4   1   7        104.78        110.85         4.45 o                         
   5   1   7         19.72         18.42         2.85 o                         
   6   1   7         38.59         39.72         3.42 o                         
   7   1   7        285.52        302.67        13.12 o                         
   8   1   7         35.29         31.88         5.18 o                         
  -9   2   7         21.25         24.49         8.32 o                         
  -8   2   7          4.01          6.03         5.41 o                         
  -7   2   7          7.19          6.82         3.84 o                         
  -6   2   7         23.57         19.90         5.10 o                         
  -5   2   7         44.06         49.63         5.44 o                         
  -4   2   7        223.40        236.44        10.85 o                         
  -3   2   7         76.75         81.20         4.48 o                         
  -2   2   7        709.36        742.05        23.97 o                         
  -1   2   7       1851.67       2054.49        23.71 o                         
   0   2   7        850.51        941.85        22.16 o                         
   1   2   7        303.27        295.13         7.88 o                         
   2   2   7        222.71        247.47         7.63 o                         
   3   2   7         93.09         88.23         4.94 o                         
   4   2   7          6.06          5.91         2.45 o                         
   5   2   7          0.26         -0.27         3.85 o                         
   6   2   7         80.93         69.78         5.83 o                         
   7   2   7         63.73         54.78         6.01 o                         
   8   2   7        103.48        111.07        16.91 o                         
  -9   3   7        111.61        103.23        17.70 o                         
  -8   3   7          0.12         -1.43         6.38 o                         
  -7   3   7          0.96         -0.12         3.95 o                         
  -6   3   7        263.10        254.02        15.64 o                         
  -5   3   7         16.45         17.82         5.28 o                         
  -4   3   7         80.43         71.36         4.48 o                         
  -3   3   7        299.67        264.64        10.76 o                         
  -2   3   7        752.90        772.24        33.22 o                         
  -1   3   7         23.95         23.88         2.91 o                         
   0   3   7       1775.58       1910.59        19.83 o                         
   1   3   7          4.47          9.20         2.74 o                         
   2   3   7          0.45          1.95         3.83 o                         
   3   3   7         74.31         72.16         4.58 o                         
   4   3   7         33.83         30.94         3.44 o                         
   5   3   7         39.51         48.89         5.20 o                         
   6   3   7        100.09        108.73         7.44 o                         
   7   3   7        396.71        377.82        12.85 o                         
   8   3   7         62.36         45.40         7.40 o                         
  -9   4   7         39.43         40.96        12.37 o                         
  -8   4   7        187.01        191.50        17.33 o                         
  -7   4   7         24.71         16.99         6.12 o                         
  -6   4   7         25.62         16.64         5.93 o                         
  -5   4   7         80.30         76.01         7.89 o                         
  -4   4   7          2.16          1.58         4.53 o                         
  -3   4   7         22.08         20.93         3.30 o                         
  -2   4   7        165.74        201.22         9.66 o                         
  -1   4   7         38.06         54.90         5.12 o                         
   0   4   7         50.98         52.36         4.81 o                         
   1   4   7        214.21        224.00        12.37 o                         
   2   4   7         61.58         52.52         4.00 o                         
   3   4   7          6.38          4.68         3.63 o                         
   4   4   7        183.62        189.06         7.73 o                         
   5   4   7        231.77        225.63         9.37 o                         
   6   4   7         18.20         24.79         4.54 o                         
   7   4   7         12.94          9.55         6.11 o                         
   8   4   7          4.19          5.02         5.68 o                         
  -8   5   7         17.77         22.28         8.57 o                         
  -7   5   7         37.59         37.50         5.82 o                         
  -6   5   7          0.21         -1.50         5.78 o                         
  -5   5   7         32.74         32.39         8.93 o                         
  -4   5   7        288.66        290.88        19.73 o                         
  -3   5   7          1.37          1.44         4.46 o                         
  -2   5   7        326.66        340.67        12.10 o                         
  -1   5   7         12.08          5.09         2.75 o                         
   0   5   7          4.20          6.32         2.80 o                         
   1   5   7          9.53          8.69         2.98 o                         
   2   5   7        448.29        453.11        23.30 o                         
   3   5   7         52.55         56.03         6.73 o                         
   4   5   7         11.39          9.99         4.89 o                         
   5   5   7         36.31         36.04         6.11 o                         
   6   5   7        144.24        138.79        14.45 o                         
   7   5   7        122.01        104.23        12.84 o                         
  -8   6   7         33.40         33.70         9.18 o                         
  -7   6   7         12.77         10.14         5.17 o                         
  -6   6   7        129.12        137.59        16.27 o                         
  -5   6   7         67.26         70.43        14.01 o                         
  -4   6   7        495.97        462.12        24.60 o                         
  -3   6   7         21.84         23.08         5.12 o                         
  -2   6   7        902.42        878.32        59.32 o                         
  -1   6   7        350.36        389.75        24.05 o                         
   0   6   7        526.60        547.32        36.92 o                         
   1   6   7         81.53         65.93         6.26 o                         
   2   6   7        236.27        197.49        10.58 o                         
   3   6   7        494.18        431.11        19.12 o                         
   4   6   7          0.00          2.73         4.35 o                         
   5   6   7         17.52         15.30         5.48 o                         
   6   6   7         18.54         26.04         5.87 o                         
   7   6   7         21.26         20.75         5.87 o                         
  -8   7   7         13.88         20.06         6.93 o                         
  -7   7   7          0.89          3.01         5.88 o                         
  -6   7   7          2.10         -0.50         7.04 o                         
  -5   7   7         78.75         80.48        11.26 o                         
  -4   7   7         37.01         38.89         6.07 o                         
  -3   7   7         57.81         58.04         7.78 o                         
  -2   7   7          8.97          9.03         4.91 o                         
  -1   7   7        420.02        380.40        28.18 o                         
   0   7   7        186.28        199.26        14.71 o                         
   1   7   7        604.05        618.31        48.17 o                         
   2   7   7        217.85        238.37        16.67 o                         
   3   7   7        133.37        129.24        13.46 o                         
   4   7   7         12.02          6.87         4.72 o                         
   5   7   7          7.33         12.52         7.11 o                         
   6   7   7         51.16         56.86        12.12 o                         
   7   7   7        107.35         93.63         9.65 o                         
  -7   8   7          1.72          0.52         6.93 o                         
  -6   8   7        142.85        148.44        14.86 o                         
  -5   8   7          7.97          7.56         5.39 o                         
  -4   8   7        119.89        132.88        13.50 o                         
  -3   8   7          3.93          0.75         4.23 o                         
  -2   8   7         31.33         29.71         4.64 o                         
  -1   8   7        252.01        245.33        17.38 o                         
   0   8   7        691.61        764.86        85.01 o                         
   1   8   7          9.46         12.21         4.15 o                         
   2   8   7        438.36        405.69        15.14 o                         
   3   8   7        231.50        243.27        28.29 o                         
   4   8   7         22.28         21.32         5.82 o                         
   5   8   7         14.56         14.91         4.74 o                         
   6   8   7          0.03          4.78         5.84 o                         
  -6   9   7          0.85         -3.33         8.17 o                         
  -5   9   7          8.17         11.21         8.70 o                         
  -4   9   7         28.95         29.17         6.18 o                         
  -3   9   7         93.50        108.45        12.21 o                         
  -2   9   7        101.22         99.06         8.81 o                         
  -1   9   7        638.44        598.01        21.52 o                         
   0   9   7        203.89        225.51        24.15 o                         
   1   9   7        243.80        261.81        23.97 o                         
   2   9   7        180.73        209.52        21.97 o                         
   3   9   7         48.17         45.23         7.10 o                         
   4   9   7         28.04         28.91         5.12 o                         
   5   9   7        189.20        222.29        12.53 o                         
  -6  10   7         10.14         12.44         6.65 o                         
  -5  10   7          0.07          0.98         6.51 o                         
  -4  10   7         15.08         14.30         6.09 o                         
  -3  10   7          5.31          2.30         4.89 o                         
  -2  10   7        120.95        131.63        17.69 o                         
  -1  10   7         57.41         57.77         6.47 o                         
   0  10   7        183.68        178.48         9.35 o                         
   1  10   7         34.97         36.17         5.58 o                         
   2  10   7         60.20         67.33         6.93 o                         
   3  10   7          0.77         -2.38         4.56 o                         
   4  10   7         64.95         63.56         6.34 o                         
   5  10   7          4.13         13.61         4.61 o                         
  -5  11   7         45.94         46.49         9.70 o                         
  -4  11   7          3.42          8.34         7.51 o                         
  -3  11   7         18.50         19.52         6.88 o                         
  -2  11   7         50.74         42.95         6.29 o                         
  -1  11   7         46.34         51.21         6.44 o                         
   0  11   7         16.71         19.96         4.37 o                         
   1  11   7          0.01         -0.16         4.36 o                         
   2  11   7         67.10         67.58        13.35 o                         
   3  11   7          0.96         -0.49         6.08 o                         
   4  11   7          8.40         12.51         5.56 o                         
  -3  12   7         23.61         18.24         7.45 o                         
  -2  12   7         32.76         31.73         7.86 o                         
  -1  12   7         26.67         28.46         5.46 o                         
   0  12   7          5.23          3.55         4.23 o                         
   1  12   7          2.84          4.12         4.64 o                         
   2  12   7          4.18          1.21         5.01 o                         
  -9   0   8          6.85          8.86         7.24 o                         
  -8   0   8          2.79         -2.16         6.94 o                         
  -7   0   8         92.08         93.97        13.00 o                         
  -6   0   8        120.79        117.64        16.83 o                         
  -5   0   8          1.45          4.11         6.55 o                         
  -4   0   8        219.75        247.75        30.71 o                         
  -3   0   8        724.00        805.46        28.01 o                         
  -2   0   8         14.34          4.10         2.71 o                         
  -1   0   8        106.54        102.36         6.12 o                         
   0   0   8         88.40         90.50         6.45 o                         
   1   0   8        607.68        635.94        21.73 o                         
   2   0   8          1.73          7.75         3.26 o                         
   3   0   8        232.13        211.37        14.14 o                         
   4   0   8         56.00         57.47         5.48 o                         
   5   0   8        101.81        106.72         7.96 o                         
   6   0   8        233.67        256.32        22.71 o                         
   7   0   8          0.08         -0.63         4.06 o                         
   8   0   8         79.62         87.85        16.34 o                         
  -9   1   8         51.55         40.02        10.83 o                         
  -8   1   8         45.86         49.03         9.70 o                         
  -7   1   8         34.52         36.34         5.78 o                         
  -6   1   8         65.09         65.38         7.50 o                         
  -5   1   8        206.93        193.27        11.49 o                         
  -4   1   8         49.69         54.77         4.46 o                         
  -3   1   8        617.56        621.37        23.09 o                         
  -2   1   8         23.64         18.12         2.27 o                         
  -1   1   8        607.68        679.30        16.62 o                         
   0   1   8        751.91        824.39        19.11 o                         
   1   1   8        124.68        114.65         5.08 o                         
   2   1   8          2.09          1.81         2.34 o                         
   3   1   8        171.54        164.02         5.26 o                         
   4   1   8         21.59         21.00         2.90 o                         
   5   1   8        948.14        936.64        21.06 o                         
   6   1   8        742.22        770.45        33.70 o                         
   7   1   8        523.40        563.66        18.36 o                         
   8   1   8          0.07         -1.56         5.63 o                         
  -9   2   8          0.17          1.43         7.50 o                         
  -8   2   8          6.02          7.32         5.63 o                         
  -7   2   8         19.74         20.66         4.95 o                         
  -6   2   8          5.52         -0.31         4.95 o                         
  -5   2   8         24.97         26.08         3.83 o                         
  -4   2   8          3.34          2.34         2.15 o                         
  -3   2   8         96.66        103.56         5.63 o                         
  -2   2   8        528.85        526.33        14.85 o                         
  -1   2   8        692.10        834.28        27.70 o                         
   0   2   8        238.87        244.38         7.65 o                         
   1   2   8         50.30         38.56         3.70 o                         
   2   2   8        130.50        118.67         7.94 o                         
   3   2   8        262.46        261.82        10.96 o                         
   4   2   8          6.57          8.50         3.34 o                         
   5   2   8          0.26          0.03         3.29 o                         
   6   2   8          1.21          3.25         3.22 o                         
   7   2   8          8.23          7.17         3.45 o                         
   8   2   8          4.97          8.48         5.24 o                         
  -9   3   8         12.41         12.13         8.99 o                         
  -8   3   8          0.25          5.68         5.43 o                         
  -7   3   8          1.06          2.37         3.53 o                         
  -6   3   8         77.43         87.94        13.96 o                         
  -5   3   8        176.51        169.88        12.86 o                         
  -4   3   8         62.75         51.02         5.24 o                         
  -3   3   8        159.91        153.01         8.07 o                         
  -2   3   8         26.92         28.58         3.94 o                         
  -1   3   8         72.14         74.15         5.23 o                         
   0   3   8        209.89        188.92         6.55 o                         
   1   3   8         78.70         69.75         4.49 o                         
   2   3   8         33.31         39.76         3.98 o                         
   3   3   8          0.82          3.48         3.15 o                         
   4   3   8        635.43        639.45        25.99 o                         
   5   3   8          0.66         -1.54         3.63 o                         
   6   3   8        316.03        329.59        13.69 o                         
   7   3   8          0.83          0.19         4.41 o                         
   8   3   8          2.02          4.01         5.60 o                         
  -9   4   8         23.19         22.64         7.52 o                         
  -8   4   8         11.76         19.62         6.15 o                         
  -7   4   8          7.51          2.29         6.77 o                         
  -6   4   8         57.75         51.99         7.87 o                         
  -5   4   8        115.55        121.80        12.56 o                         
  -4   4   8        284.72        281.33        15.94 o                         
  -3   4   8          0.53          3.29         7.10 o                         
  -2   4   8       2071.13       1970.55        60.19 o                         
  -1   4   8       1899.37       2224.55        75.20 o                         
   0   4   8         53.37         59.17         4.58 o                         
   1   4   8         61.79         51.60         4.35 o                         
   2   4   8        141.82        145.01        10.24 o                         
   3   4   8        216.19        196.02        10.97 o                         
   4   4   8          2.06          0.16         3.95 o                         
   5   4   8        130.84        125.78         8.06 o                         
   6   4   8         35.61         29.50         4.79 o                         
   7   4   8        236.97        229.40        10.38 o                         
  -8   5   8          1.95          2.36         6.51 o                         
  -7   5   8         27.08         17.86         6.82 o                         
  -6   5   8         15.06         11.72         7.49 o                         
  -5   5   8         11.21          2.16         5.84 o                         
  -4   5   8         63.55         44.87         6.86 o                         
  -3   5   8          0.12          5.08         4.54 o                         
  -2   5   8         58.78         61.34         6.16 o                         
  -1   5   8          1.25          1.54         3.41 o                         
   0   5   8          0.00          0.96         2.63 o                         
   1   5   8        317.54        280.82        10.50 o                         
   2   5   8        133.21        108.26         7.52 o                         
   3   5   8         50.95         48.69         5.31 o                         
   4   5   8          5.17          3.96         4.68 o                         
   5   5   8         48.64         57.85         7.99 o                         
   6   5   8        362.48        373.54        28.50 o                         
   7   5   8        113.04        123.05         9.22 o                         
  -8   6   8         77.43         49.13        11.94 o                         
  -7   6   8          2.05          9.39         7.05 o                         
  -6   6   8          3.55          9.60         6.88 o                         
  -5   6   8         73.44         64.49         7.41 o                         
  -4   6   8         42.94         38.30         6.09 o                         
  -3   6   8          7.71          8.01         5.88 o                         
  -2   6   8       1213.72       1291.33        96.67 o                         
  -1   6   8        614.86        540.23        42.25 o                         
   0   6   8        253.59        213.16        11.71 o                         
   1   6   8          0.92          0.79         4.27 o                         
   2   6   8        209.98        221.55         9.82 o                         
   3   6   8        101.29         75.70         9.17 o                         
   4   6   8         35.94         17.76         5.88 o                         
   5   6   8         25.47         18.13         5.34 o                         
   6   6   8         23.68         20.16         7.32 o                         
   7   6   8         60.88         50.18         7.59 o                         
  -7   7   8          4.14          5.28         6.33 o                         
  -6   7   8          1.63          8.81        11.14 o                         
  -5   7   8         36.28         41.12         9.10 o                         
  -4   7   8        115.05        105.51        10.47 o                         
  -3   7   8         35.17         28.88         6.40 o                         
  -2   7   8        244.50        210.87        22.39 o                         
  -1   7   8          4.65          1.95         2.91 o                         
   0   7   8        687.12        607.59        16.47 o                         
   1   7   8          2.98          5.15         3.65 o                         
   2   7   8         93.26        101.97         8.24 o                         
   3   7   8         91.44         78.09        11.52 o                         
   4   7   8         24.07         19.52         5.74 o                         
   5   7   8          0.17          0.55         4.48 o                         
   6   7   8         15.38         18.95         7.16 o                         
  -7   8   8         14.21         15.07         6.98 o                         
  -6   8   8         13.01         26.84         8.80 o                         
  -5   8   8         17.96         18.09         8.11 o                         
  -4   8   8          2.64          3.95         4.32 o                         
  -3   8   8         42.61         56.77         7.73 o                         
  -2   8   8        155.64        145.36        17.89 o                         
  -1   8   8          7.99          9.52         3.87 o                         
   0   8   8        169.12        188.02        20.20 o                         
   1   8   8        241.89        227.39        11.28 o                         
   2   8   8        184.38        200.35        26.28 o                         
   3   8   8          0.63          1.99         4.51 o                         
   4   8   8          1.12          7.12         5.84 o                         
   5   8   8         22.98         21.85         6.71 o                         
   6   8   8         13.37         18.31         5.07 o                         
  -6   9   8          0.00          6.81         9.04 o                         
  -5   9   8         17.51         15.96         7.14 o                         
  -4   9   8          6.02          5.25         5.27 o                         
  -3   9   8         82.50         88.07        11.64 o                         
  -2   9   8        124.99        108.25        10.71 o                         
  -1   9   8         55.09         62.62         8.13 o                         
   0   9   8        377.58        417.53        47.07 o                         
   1   9   8         70.21         60.33         6.26 o                         
   2   9   8         15.82         14.05         4.45 o                         
   3   9   8         35.74         36.20         7.52 o                         
   4   9   8          1.69          6.66         5.94 o                         
   5   9   8          0.49         -4.81         4.81 o                         
  -5  10   8         55.88         82.30        16.56 o                         
  -4  10   8         13.75         11.48        10.23 o                         
  -3  10   8         42.93         37.48         7.14 o                         
  -2  10   8         14.74         14.27         5.53 o                         
  -1  10   8          2.11         -1.04         4.80 o                         
   0  10   8          2.72          3.13         3.96 o                         
   1  10   8          0.01          0.12         3.86 o                         
   2  10   8         39.87         35.65         5.52 o                         
   3  10   8          0.00         -1.04         4.57 o                         
   4  10   8         33.00         29.14        10.94 o                         
  -4  11   8         16.37         20.95        10.74 o                         
  -3  11   8        215.12        190.92        14.33 o                         
  -2  11   8         21.45         20.82         6.84 o                         
  -1  11   8         57.17         57.81         6.50 o                         
   0  11   8         12.34         12.21         5.13 o                         
   1  11   8          1.08          1.44         5.60 o                         
   2  11   8          0.43          0.14         4.57 o                         
   3  11   8         43.39         50.21         7.17 o                         
  -2  12   8         35.42         35.25         7.42 o                         
  -1  12   8          2.88          2.00         4.62 o                         
   0  12   8          3.97          5.65         5.48 o                         
   1  12   8         13.53          9.55         5.87 o                         
  -9   1   9          1.04         -0.14         7.98 o                         
  -8   1   9        108.16        109.99        12.77 o                         
  -7   1   9          9.69          7.65         4.89 o                         
  -6   1   9          0.18         -1.23         4.01 o                         
  -5   1   9         58.53         59.07         5.14 o                         
  -4   1   9          8.31          6.37         2.43 o                         
  -3   1   9          0.29          2.18         3.08 o                         
  -2   1   9        114.98        114.69         5.42 o                         
  -1   1   9        222.91        255.62        11.01 o                         
   0   1   9         17.38         17.02         3.09 o                         
   1   1   9        117.06        103.34         5.20 o                         
   2   1   9        430.49        402.17        17.48 o                         
   3   1   9        267.60        258.36         9.14 o                         
   4   1   9         70.53         63.54         4.80 o                         
   5   1   9        482.68        467.12        10.12 o                         
   6   1   9         69.13         80.67         4.96 o                         
   7   1   9          2.45          2.72         3.83 o                         
   8   1   9         25.02         38.05         7.53 o                         
  -9   2   9          0.95          1.50         7.17 o                         
  -8   2   9        102.10        105.86        14.79 o                         
  -7   2   9         14.33         14.16         4.60 o                         
  -6   2   9         84.99         79.13         9.49 o                         
  -5   2   9         39.44         37.19         5.65 o                         
  -4   2   9         15.64         10.90         3.42 o                         
  -3   2   9        609.81        652.21        17.14 o                         
  -2   2   9        248.17        289.85        12.45 o                         
  -1   2   9         27.55         22.68         3.63 o                         
   0   2   9         18.91         17.78         3.10 o                         
   1   2   9        229.12        220.08        13.59 o                         
   2   2   9        578.80        564.30        11.73 o                         
   3   2   9         59.08         71.18         5.58 o                         
   4   2   9        557.09        544.48        17.30 o                         
   5   2   9        847.75        777.00        19.95 o                         
   6   2   9         16.58         18.54         3.59 o                         
   7   2   9        288.73        267.14        10.21 o                         
  -9   3   9          0.68          4.82         6.24 o                         
  -8   3   9         88.33         92.40        14.59 o                         
  -7   3   9        124.16        124.16        10.84 o                         
  -6   3   9         19.71         20.31         5.20 o                         
  -5   3   9        166.03        182.04        17.83 o                         
  -4   3   9        216.46        226.21        10.84 o                         
  -3   3   9         57.30         70.99         5.36 o                         
  -2   3   9        156.30        139.25         9.21 o                         
  -1   3   9         19.15         25.28         4.27 o                         
   0   3   9         42.79         36.60         3.57 o                         
   1   3   9        141.50        123.36         5.79 o                         
   2   3   9        236.41        217.23         8.16 o                         
   3   3   9         22.90         31.97         3.85 o                         
   4   3   9         10.40         16.64         4.23 o                         
   5   3   9        886.68        834.65        34.54 o                         
   6   3   9         44.74         48.20         5.71 o                         
   7   3   9         16.82         18.30         5.06 o                         
  -8   4   9         24.11         15.61         7.61 o                         
  -7   4   9         29.46         30.33        10.21 o                         
  -6   4   9        105.84         95.43        16.78 o                         
  -5   4   9          8.56          5.80         4.79 o                         
  -4   4   9          2.39         -0.37         2.74 o                         
  -3   4   9         22.34         27.49         3.72 o                         
  -2   4   9        507.78        452.21        41.09 o                         
  -1   4   9          4.82          2.37         2.65 o                         
   0   4   9        426.78        407.44        23.59 o                         
   1   4   9        180.96        168.82         6.77 o                         
   2   4   9         20.72         24.01         3.67 o                         
   3   4   9        178.39        183.51         9.14 o                         
   4   4   9         33.50         33.01         4.92 o                         
   5   4   9        706.05        641.19        37.16 o                         
   6   4   9        151.73        150.08         8.05 o                         
   7   4   9         64.37         55.75         6.51 o                         
  -8   5   9          9.42         11.98         9.11 o                         
  -7   5   9         29.25         25.68         8.00 o                         
  -6   5   9          0.36          0.46         6.70 o                         
  -5   5   9         83.10         74.60         8.22 o                         
  -4   5   9        362.81        323.88        20.65 o                         
  -3   5   9          0.03          4.87         5.11 o                         
  -2   5   9        226.11        249.24        14.68 o                         
  -1   5   9         75.91         66.81         6.97 o                         
   0   5   9        215.37        202.34        15.62 o                         
   1   5   9         34.54         26.77         3.66 o                         
   2   5   9         20.62         19.90         4.04 o                         
   3   5   9         82.16         70.71         6.75 o                         
   4   5   9          0.31         -0.19         5.10 o                         
   5   5   9        288.49        282.98        13.80 o                         
   6   5   9          6.88          9.81         5.74 o                         
   7   5   9         24.06         27.49         7.42 o                         
  -8   6   9          9.58         18.63         6.72 o                         
  -7   6   9          1.25         -0.95         5.25 o                         
  -6   6   9        131.25        145.47        17.38 o                         
  -5   6   9          0.01          3.34         5.16 o                         
  -4   6   9          3.60          0.70         4.18 o                         
  -3   6   9        407.36        400.24        23.91 o                         
  -2   6   9         37.54         38.70         5.52 o                         
  -1   6   9         43.97         43.00         4.44 o                         
   0   6   9         94.26         90.86        10.90 o                         
   1   6   9         80.48         79.06         8.41 o                         
   2   6   9         13.77         14.99         4.42 o                         
   3   6   9          0.13          2.41         3.39 o                         
   4   6   9        123.63        128.64         9.98 o                         
   5   6   9          0.02         -1.10         4.68 o                         
   6   6   9         17.63         18.32         6.65 o                         
  -7   7   9          8.58          6.81         8.65 o                         
  -6   7   9         57.05         58.21         9.29 o                         
  -5   7   9          3.23          5.98         8.39 o                         
  -4   7   9          8.51          6.57         4.32 o                         
  -3   7   9         89.13         96.68        10.41 o                         
  -2   7   9        158.64        170.34        13.73 o                         
  -1   7   9        449.46        462.23        26.56 o                         
   0   7   9        841.89        827.23        50.14 o                         
   1   7   9         22.78         20.67         5.76 o                         
   2   7   9         72.11         83.16         7.27 o                         
   3   7   9          4.84          3.92         5.51 o                         
   4   7   9        194.86        189.37        13.72 o                         
   5   7   9         68.04         61.25         7.12 o                         
   6   7   9         10.62         15.96         5.66 o                         
  -7   8   9         11.06          9.19         7.64 o                         
  -6   8   9         59.33         60.37        10.35 o                         
  -5   8   9          2.13          8.86         9.35 o                         
  -4   8   9          1.65          0.72         4.67 o                         
  -3   8   9        517.61        492.74        31.76 o                         
  -2   8   9        101.53        114.78        25.50 o                         
  -1   8   9        309.26        316.57        17.24 o                         
   0   8   9        184.31        205.32        31.39 o                         
   1   8   9        146.23        141.44        11.14 o                         
   2   8   9         50.46         53.85         6.58 o                         
   3   8   9          7.68         13.13         9.73 o                         
   4   8   9         38.35         31.61        11.05 o                         
   5   8   9          1.55          2.53         5.26 o                         
  -6   9   9          4.64         13.14         7.87 o                         
  -5   9   9         27.92         31.15         9.42 o                         
  -4   9   9        146.72        146.15        23.81 o                         
  -3   9   9         45.47         46.48         7.64 o                         
  -2   9   9          8.62         10.68         6.34 o                         
  -1   9   9         15.04          8.66         3.74 o                         
   0   9   9         93.83        102.87         8.78 o                         
   1   9   9         11.26         14.01         3.86 o                         
   2   9   9          1.11          5.01         5.05 o                         
   3   9   9         67.82         70.71        11.65 o                         
   4   9   9         12.40         13.85         5.58 o                         
   5   9   9         35.40         46.54         9.60 o                         
  -5  10   9          0.93         -2.66         8.05 o                         
  -4  10   9         11.26         21.57         7.28 o                         
  -3  10   9        113.67        102.42        14.74 o                         
  -2  10   9         78.82         88.49        10.70 o                         
  -1  10   9        119.87        100.89         9.40 o                         
   0  10   9          2.23         -1.14         5.09 o                         
   1  10   9          0.08          2.29         4.43 o                         
   2  10   9         36.80         40.13         7.04 o                         
   3  10   9         89.38        143.07        30.94 o                         
   4  10   9          3.31          1.80         6.58 o                         
  -4  11   9         99.65        132.77        18.29 o                         
  -3  11   9          6.17          6.51         6.67 o                         
  -2  11   9          0.03         -1.66         7.23 o                         
  -1  11   9          0.05         -3.89         5.55 o                         
   0  11   9          3.62          3.61         6.93 o                         
   1  11   9          0.46         -2.33         5.29 o                         
   2  11   9          0.34         -2.10         5.61 o                         
  -1  12   9         19.66         20.78         5.16 o                         
   0  12   9          0.05          1.82         4.25 o                         
  -9   0  10         56.40         35.02        13.73 o                         
  -8   0  10         20.08         20.12         8.21 o                         
  -7   0  10         15.09         11.72         6.88 o                         
  -6   0  10         12.46         15.95         7.77 o                         
  -5   0  10        365.77        318.81        20.63 o                         
  -4   0  10         63.06         58.00         8.35 o                         
  -3   0  10        328.18        322.66        15.96 o                         
  -2   0  10         89.86         99.60         8.26 o                         
  -1   0  10         95.51        119.43         8.61 o                         
   0   0  10        385.56        355.71        17.20 o                         
   1   0  10         38.75         30.58         6.87 o                         
   2   0  10        323.28        359.01        13.14 o                         
   3   0  10       2297.66       2122.68        53.62 o                         
   4   0  10       1010.08       1000.37        26.87 o                         
   5   0  10         35.71         33.18         4.69 o                         
   6   0  10         38.28         31.42         8.01 o                         
   7   0  10          1.48         -1.92         6.82 o                         
  -9   1  10         21.36         17.41        11.55 o                         
  -8   1  10          0.23          1.66         6.20 o                         
  -7   1  10          3.21          4.06         5.07 o                         
  -6   1  10          5.35          5.71         4.54 o                         
  -5   1  10          7.69          8.09         3.89 o                         
  -4   1  10         32.17         33.22         4.80 o                         
  -3   1  10        339.23        387.92        10.45 o                         
  -2   1  10        190.44        192.04        18.02 o                         
  -1   1  10         81.85         85.79         5.74 o                         
   0   1  10        927.29        925.29        23.96 o                         
   1   1  10        105.23         92.46        10.76 o                         
   2   1  10          3.79          2.57         2.87 o                         
   3   1  10       1147.05       1105.43        18.35 o                         
   4   1  10        231.83        213.16        11.09 o                         
   5   1  10        210.30        198.56         8.80 o                         
   6   1  10          1.12          1.24         3.37 o                         
   7   1  10          0.00         -1.13         3.89 o                         
  -8   2  10         20.54         29.39         9.45 o                         
  -7   2  10         49.01         53.54        13.12 o                         
  -6   2  10          3.34          3.75         5.05 o                         
  -5   2  10        120.95        123.01        11.52 o                         
  -4   2  10          8.95          8.13         2.96 o                         
  -3   2  10         37.69         28.84         4.03 o                         
  -2   2  10        479.31        497.81        14.08 o                         
  -1   2  10        219.58        215.12        19.60 o                         
   0   2  10         25.80         29.64         3.83 o                         
   1   2  10        208.96        201.23         9.07 o                         
   2   2  10        184.16        154.99         8.44 o                         
   3   2  10       1135.96       1115.89        18.82 o                         
   4   2  10       1201.16       1093.99        28.32 o                         
   5   2  10         41.04         35.37         5.81 o                         
   6   2  10         10.96         12.85         3.80 o                         
   7   2  10         20.27         13.33         4.24 o                         
  -8   3  10          0.31          7.78         7.00 o                         
  -7   3  10         11.97          3.11         9.29 o                         
  -6   3  10        114.89        113.30        12.66 o                         
  -5   3  10          7.93          8.43         3.70 o                         
  -4   3  10        420.01        436.29        13.76 o                         
  -3   3  10          8.28          9.63         3.84 o                         
  -2   3  10          3.94          9.14         4.14 o                         
  -1   3  10         39.60         36.69         4.63 o                         
   0   3  10          5.86          6.23         3.83 o                         
   1   3  10          2.14          4.02         3.64 o                         
   2   3  10        552.81        551.26        27.54 o                         
   3   3  10         77.83         74.69         5.92 o                         
   4   3  10          0.05          4.00         4.13 o                         
   5   3  10         16.35         12.25         4.24 o                         
   6   3  10         92.72         87.96        11.22 o                         
   7   3  10         24.33         24.46         4.46 o                         
  -8   4  10         15.44          8.17        10.40 o                         
  -7   4  10         86.65         81.33        14.34 o                         
  -6   4  10         82.40         89.31        14.81 o                         
  -5   4  10          0.25         -0.27         4.27 o                         
  -4   4  10         32.83         28.87         5.35 o                         
  -3   4  10         85.73         73.05         6.96 o                         
  -2   4  10         64.79         47.88         6.85 o                         
  -1   4  10        118.43        115.46        12.51 o                         
   0   4  10         57.38         47.50         5.65 o                         
   1   4  10        110.94        110.55         7.35 o                         
   2   4  10         13.97          8.57         3.45 o                         
   3   4  10         99.30        108.71         6.33 o                         
   4   4  10        222.21        199.31        10.43 o                         
   5   4  10         99.98        104.14         6.78 o                         
   6   4  10          8.99         12.10         4.26 o                         
   7   4  10         89.94         80.94         9.61 o                         
  -8   5  10         16.99         13.82         8.36 o                         
  -7   5  10          2.68         -2.53         8.57 o                         
  -6   5  10         15.13          8.76         8.02 o                         
  -5   5  10         66.95         75.12         9.23 o                         
  -4   5  10        888.23        945.73        31.91 o                         
  -3   5  10        243.59        254.42        30.49 o                         
  -2   5  10        123.93         93.03         9.64 o                         
  -1   5  10        151.94        152.40        15.07 o                         
   0   5  10         31.81         33.32         4.47 o                         
   1   5  10        176.07        174.65         9.57 o                         
   2   5  10          7.58          4.63         4.97 o                         
   3   5  10         18.46         18.48         7.36 o                         
   4   5  10        170.93        140.81        10.39 o                         
   5   5  10          0.13          2.33         5.66 o                         
   6   5  10          1.36         -4.83         8.27 o                         
  -7   6  10         20.11         19.75         9.78 o                         
  -6   6  10         61.84         58.39        13.39 o                         
  -5   6  10          4.41          3.37         6.69 o                         
  -4   6  10         47.19         50.64         7.39 o                         
  -3   6  10          0.07          1.89         6.76 o                         
  -2   6  10        209.68        196.23        15.44 o                         
  -1   6  10         27.17         21.81         5.29 o                         
   0   6  10          7.38          2.68         3.39 o                         
   1   6  10          0.71          1.42         3.90 o                         
   2   6  10         86.82         65.58         7.29 o                         
   3   6  10          3.26          1.21         4.70 o                         
   4   6  10          8.83         12.15         6.59 o                         
   5   6  10        171.48        171.73        10.92 o                         
   6   6  10          4.21          6.31         5.74 o                         
  -7   7  10         29.62         34.62         8.62 o                         
  -6   7  10         50.65         59.57        12.71 o                         
  -5   7  10         34.50         47.57        13.46 o                         
  -4   7  10        183.81        172.97        14.23 o                         
  -3   7  10         62.83         57.02        13.31 o                         
  -2   7  10          2.45          5.43         5.97 o                         
  -1   7  10          1.84         -3.23         3.23 o                         
   0   7  10          6.96          8.62         3.52 o                         
   1   7  10          5.71          6.66         4.27 o                         
   2   7  10         11.16         12.87         5.79 o                         
   3   7  10         36.89         22.77         6.10 o                         
   4   7  10         76.73         88.24         8.11 o                         
   5   7  10         21.50         24.96         6.43 o                         
   6   7  10        110.65        119.17        10.52 o                         
  -6   8  10         17.81          4.45         9.00 o                         
  -5   8  10          3.62          3.72         6.80 o                         
  -4   8  10          2.99          3.38         4.60 o                         
  -3   8  10          0.01          1.37         5.99 o                         
  -2   8  10        145.26        127.60        13.27 o                         
  -1   8  10          9.24         12.84         4.35 o                         
   0   8  10        227.53        254.03        19.38 o                         
   1   8  10         74.35         72.45         7.54 o                         
   2   8  10          0.00          6.39         4.66 o                         
   3   8  10          1.70          0.31         4.28 o                         
   4   8  10         22.35         38.10         8.14 o                         
   5   8  10         42.78         40.18         7.21 o                         
  -6   9  10          7.42          5.63         9.23 o                         
  -5   9  10         16.92         23.87         8.51 o                         
  -4   9  10          6.15          7.79         7.43 o                         
  -3   9  10          0.00         -1.02         5.38 o                         
  -2   9  10         73.99         58.59         9.69 o                         
  -1   9  10         98.09        101.80        11.02 o                         
   0   9  10          4.99          7.13         4.29 o                         
   1   9  10         19.04         11.17         4.03 o                         
   2   9  10          3.64         -1.19         8.11 o                         
   3   9  10          5.54          2.95         4.57 o                         
   4   9  10          8.54          7.55         5.15 o                         
  -5  10  10         60.60         81.51        12.17 o                         
  -4  10  10         32.09         30.82         9.74 o                         
  -3  10  10         89.20         85.30         9.87 o                         
  -2  10  10         13.59         15.66         6.85 o                         
  -1  10  10          0.67          2.97         3.85 o                         
   0  10  10          0.66          3.74         4.75 o                         
   1  10  10          5.72         13.82         5.60 o                         
   2  10  10         19.69         25.29         7.95 o                         
   3  10  10          2.42         -0.56         6.32 o                         
  -3  11  10          3.65          4.90         5.24 o                         
  -2  11  10          1.77         -0.33         6.80 o                         
  -1  11  10         11.10         13.72         4.46 o                         
   0  11  10          0.00          1.48         5.41 o                         
   1  11  10         23.53         20.68         5.15 o                         
   2  11  10         13.61          9.21         8.67 o                         
  -8   1  11         28.04         29.08         7.09 o                         
  -7   1  11          0.07          1.14         4.63 o                         
  -6   1  11         47.93         44.45         9.22 o                         
  -5   1  11          2.99          3.30         4.59 o                         
  -4   1  11         60.46         58.06         6.36 o                         
  -3   1  11         18.92         17.83         3.33 o                         
  -2   1  11        215.15        226.64        12.19 o                         
  -1   1  11        262.68        265.10        17.06 o                         
   0   1  11         43.56         44.04         9.86 o                         
   1   1  11        748.50        575.20        21.84 o                         
   2   1  11        235.72        220.21        13.61 o                         
   3   1  11          1.92          0.16         2.71 o                         
   4   1  11         14.50         14.86         4.21 o                         
   5   1  11         64.14         57.23         4.23 o                         
   6   1  11         37.72         36.79         3.81 o                         
   7   1  11          0.06         -3.62         4.18 o                         
  -8   2  11         19.06         20.36         8.83 o                         
  -7   2  11         27.69         19.16         6.92 o                         
  -6   2  11         50.80         51.28         8.10 o                         
  -5   2  11        167.26        169.39        12.63 o                         
  -4   2  11         83.85         76.34        10.01 o                         
  -3   2  11         57.22         58.18         6.38 o                         
  -2   2  11         63.54         64.07         7.93 o                         
  -1   2  11         74.63         81.99         9.93 o                         
   0   2  11        439.88        430.47        15.56 o                         
   1   2  11        117.04        114.98         7.26 o                         
   2   2  11         75.09         96.18         7.44 o                         
   3   2  11       1715.14       1621.72        81.95 o                         
   4   2  11          3.87          4.72         3.64 o                         
   5   2  11        162.04        147.84         6.26 o                         
   6   2  11         27.92         18.96         4.35 o                         
   7   2  11          4.30          0.43         4.19 o                         
  -8   3  11         44.74         45.65         9.35 o                         
  -7   3  11          0.01          1.70        10.02 o                         
  -6   3  11        179.74        172.55        30.38 o                         
  -5   3  11         85.00        104.07        15.76 o                         
  -4   3  11          0.02         -1.53         3.32 o                         
  -3   3  11         20.28         17.24         3.96 o                         
  -2   3  11        480.83        431.46        62.67 o                         
  -1   3  11        376.97        376.41        20.03 o                         
   0   3  11          3.51          3.66         3.74 o                         
   1   3  11        289.59        288.06        15.63 o                         
   2   3  11          3.28          0.54         3.05 o                         
   3   3  11        126.60        106.76        12.37 o                         
   4   3  11         22.40         18.91         6.06 o                         
   5   3  11        155.81        153.13        10.92 o                         
   6   3  11         40.03         38.62         4.57 o                         
   7   3  11          0.01         -1.60         4.07 o                         
  -8   4  11          6.99          9.49        10.03 o                         
  -7   4  11         42.12         48.51        11.92 o                         
  -6   4  11         52.08         53.96        11.58 o                         
  -5   4  11          0.08         -1.17         3.73 o                         
  -4   4  11        314.89        317.76        17.62 o                         
  -3   4  11        197.19        191.10        32.49 o                         
  -2   4  11         81.11         98.43         9.15 o                         
  -1   4  11         24.40         24.07         5.00 o                         
   0   4  11          4.65         -0.78         6.52 o                         
   1   4  11         31.98         24.89         4.72 o                         
   2   4  11        167.07        140.45         7.54 o                         
   3   4  11       1930.02       1763.87        47.89 o                         
   4   4  11         47.93         48.09         5.84 o                         
   5   4  11          6.28          7.00         4.77 o                         
   6   4  11        207.21        181.11         9.05 o                         
  -8   5  11          6.37         18.64         8.25 o                         
  -7   5  11          0.01          0.92         5.91 o                         
  -6   5  11         10.72          6.53         6.02 o                         
  -5   5  11          1.06         -1.85         5.65 o                         
  -4   5  11         56.94         48.69        13.27 o                         
  -3   5  11          3.43          0.28         3.87 o                         
  -2   5  11         25.76         21.66         4.87 o                         
  -1   5  11         32.31         34.64         5.69 o                         
   0   5  11          8.02         10.20         4.46 o                         
   1   5  11         80.01         73.16         6.76 o                         
   2   5  11        189.70        187.35        20.59 o                         
   3   5  11         11.81          8.93         5.67 o                         
   4   5  11         12.26          5.31         7.93 o                         
   5   5  11          3.49         -0.35         4.55 o                         
   6   5  11          0.12         -1.37         5.75 o                         
  -7   6  11          6.65         13.43         7.06 o                         
  -6   6  11          0.06         -4.69         6.92 o                         
  -5   6  11         29.53         31.63         8.27 o                         
  -4   6  11        142.16        146.97        13.24 o                         
  -3   6  11        351.45        355.26        19.06 o                         
  -2   6  11         11.84         11.87         4.88 o                         
  -1   6  11        231.65        233.17        29.72 o                         
   0   6  11          0.21         -1.22         3.52 o                         
   1   6  11         34.32         23.00         4.47 o                         
   2   6  11        399.98        370.31        30.41 o                         
   3   6  11         13.73          0.34         4.15 o                         
   4   6  11         79.09         83.15        10.15 o                         
   5   6  11         16.71         17.13         7.15 o                         
   6   6  11         50.58         29.02        11.37 o                         
  -7   7  11          4.51         12.26         9.20 o                         
  -6   7  11         57.58         70.77        13.09 o                         
  -5   7  11        140.97        165.53        16.19 o                         
  -4   7  11          0.01          1.30         5.72 o                         
  -3   7  11         71.62         78.09        16.09 o                         
  -2   7  11        352.89        394.93        37.00 o                         
  -1   7  11        112.13        110.24        18.59 o                         
   0   7  11         95.73         98.98         7.85 o                         
   1   7  11          5.63          1.61         4.69 o                         
   2   7  11         20.94         32.68         6.18 o                         
   3   7  11         21.59         29.65        11.59 o                         
   4   7  11          1.22          3.10         4.66 o                         
   5   7  11         15.84          9.31         6.44 o                         
  -6   8  11          7.71         10.29         9.04 o                         
  -5   8  11          7.02         -1.11         9.64 o                         
  -4   8  11          1.75          1.19         6.36 o                         
  -3   8  11        155.23        149.23        14.60 o                         
  -2   8  11         72.82         82.27        10.00 o                         
  -1   8  11         51.95         54.48         6.02 o                         
   0   8  11          1.85          0.95         4.40 o                         
   1   8  11          4.14          1.90         4.41 o                         
   2   8  11        131.64        138.41        19.09 o                         
   3   8  11         88.30         82.57        12.73 o                         
   4   8  11         38.04         53.25         7.46 o                         
  -5   9  11         71.32         82.80        11.84 o                         
  -4   9  11          9.38         13.35        11.30 o                         
  -3   9  11          4.44          4.54         5.98 o                         
  -2   9  11         10.68         12.82         6.74 o                         
  -1   9  11          0.46          1.02         4.24 o                         
   0   9  11         23.08         25.02         5.05 o                         
   1   9  11         11.19          6.11         4.68 o                         
   2   9  11          4.51         10.18         4.67 o                         
   3   9  11         98.24        127.48        11.34 o                         
   4   9  11         64.38         72.95         8.20 o                         
  -4  10  11         17.02         12.02        10.54 o                         
  -3  10  11         27.23         27.62         8.88 o                         
  -2  10  11        122.68        133.59        13.45 o                         
  -1  10  11          6.80          6.22         7.56 o                         
   0  10  11         10.30         11.36         5.29 o                         
   1  10  11         13.70         24.07         5.23 o                         
   2  10  11         57.21         75.43         8.88 o                         
  -2  11  11          0.10          2.41         7.67 o                         
  -1  11  11          1.02          0.17         4.95 o                         
   0  11  11         10.99          7.60         5.93 o                         
  -8   0  12         42.17         28.49        11.98 o                         
  -7   0  12         34.93         38.37        10.64 o                         
  -6   0  12         74.62         62.63        13.88 o                         
  -5   0  12         63.39         77.65        13.56 o                         
  -4   0  12         14.40         14.00         4.55 o                         
  -3   0  12         38.90         42.54         9.47 o                         
  -2   0  12       1606.31       1757.69       152.59 o                         
  -1   0  12          0.65         -3.41         4.88 o                         
   0   0  12        541.76        558.15        35.24 o                         
   1   0  12       3252.17       3356.37        53.28 o                         
   2   0  12        394.08        331.33        23.28 o                         
   3   0  12          8.54          8.96        10.01 o                         
   4   0  12         73.80         72.10         6.08 o                         
   5   0  12         87.95         72.18         7.07 o                         
   6   0  12          1.33          3.00         4.67 o                         
  -8   1  12         54.45         43.84         8.23 o                         
  -7   1  12         58.46         53.02         8.58 o                         
  -6   1  12          5.00          4.92         5.36 o                         
  -5   1  12         21.08         18.65         5.57 o                         
  -4   1  12         82.58         99.45        17.37 o                         
  -3   1  12         32.87         40.55         4.20 o                         
  -2   1  12         19.76         23.90         4.04 o                         
  -1   1  12         32.10         30.41         4.23 o                         
   0   1  12        232.66        250.58        10.65 o                         
   1   1  12       1077.19       1083.05        27.14 o                         
   2   1  12       1164.65       1110.64        33.36 o                         
   3   1  12        165.04        148.65         9.22 o                         
   4   1  12         32.74         39.66         4.72 o                         
   5   1  12         59.71         56.92         5.65 o                         
   6   1  12         86.01         82.39         5.74 o                         
  -8   2  12         16.64         10.48         7.96 o                         
  -7   2  12          1.75          3.84         4.39 o                         
  -6   2  12         81.55         79.41         9.87 o                         
  -5   2  12         81.74         85.23         7.72 o                         
  -4   2  12        185.44        203.75        25.58 o                         
  -3   2  12         49.35         58.76         6.17 o                         
  -2   2  12        168.47        165.80        15.08 o                         
  -1   2  12        320.44        346.28        15.85 o                         
   0   2  12        219.23        249.52        19.93 o                         
   1   2  12       1337.82       1210.99        65.28 o                         
   2   2  12        379.57        326.79        10.54 o                         
   3   2  12         38.67         30.80         4.16 o                         
   4   2  12         65.45         62.15         6.16 o                         
   5   2  12         12.65         10.79         4.11 o                         
   6   2  12         30.46         22.33         5.28 o                         
  -8   3  12         25.41         27.10         9.43 o                         
  -7   3  12          7.80          9.61         7.89 o                         
  -6   3  12          7.22          3.92         5.26 o                         
  -5   3  12         41.09         41.21         5.69 o                         
  -4   3  12          0.22         -0.13         3.64 o                         
  -3   3  12        124.95        139.69        14.08 o                         
  -2   3  12         55.46         63.59         9.61 o                         
  -1   3  12         30.93         33.14         5.00 o                         
   0   3  12        546.91        465.31        15.92 o                         
   1   3  12        778.05        723.44        38.22 o                         
   2   3  12        175.78        191.71         8.87 o                         
   3   3  12          8.55          8.02         4.37 o                         
   4   3  12          0.00          2.15         4.25 o                         
   5   3  12         10.71         12.73         3.53 o                         
   6   3  12          0.10          0.86         4.41 o                         
  -8   4  12          3.53          8.49        10.14 o                         
  -7   4  12          3.81          3.36         9.52 o                         
  -6   4  12         97.76        110.57        18.97 o                         
  -5   4  12         39.09         41.24         6.46 o                         
  -4   4  12        154.52        198.67        25.12 o                         
  -3   4  12          4.75          3.69         4.89 o                         
  -2   4  12          0.25         -2.86         4.17 o                         
  -1   4  12        162.00        146.67        11.42 o                         
   0   4  12          1.06         -1.82         4.17 o                         
   1   4  12          0.07         -0.57         4.02 o                         
   2   4  12         17.78          8.79         4.07 o                         
   3   4  12         14.10         17.85         4.94 o                         
   4   4  12         62.49         57.97         6.83 o                         
   5   4  12          0.71          0.72         3.58 o                         
   6   4  12         96.31         77.63         6.73 o                         
  -7   5  12         18.98          6.77        11.22 o                         
  -6   5  12         42.48         32.43         9.08 o                         
  -5   5  12         38.38         35.55         8.89 o                         
  -4   5  12        182.32        200.05        16.03 o                         
  -3   5  12         15.55         13.39         6.19 o                         
  -2   5  12        119.89        114.45        19.79 o                         
  -1   5  12        107.39        126.52        30.28 o                         
   0   5  12         77.60         89.91        20.43 o                         
   1   5  12          0.00         -1.24         4.61 o                         
   2   5  12        110.22         96.31         8.50 o                         
   3   5  12          8.39         12.56         6.14 o                         
   4   5  12         17.04         25.70         4.57 o                         
   5   5  12         31.20         21.65         6.76 o                         
  -7   6  12         73.33         76.89        17.03 o                         
  -5   6  12          8.39         13.07         9.96 o                         
  -4   6  12          1.84         -1.50         4.90 o                         
  -3   6  12         13.88         20.04         6.06 o                         
  -2   6  12          1.80         -1.90         4.97 o                         
  -1   6  12         31.93         53.95        20.61 o                         
   0   6  12          0.81          0.19         3.70 o                         
   1   6  12        250.24        226.07        13.40 o                         
   2   6  12          0.29          5.50         8.54 o                         
   3   6  12         35.42         42.58         8.06 o                         
   4   6  12        116.34        121.09         9.97 o                         
   5   6  12          0.63         -1.55         7.43 o                         
  -6   7  12         26.68         33.34         9.38 o                         
  -5   7  12         14.08          6.26         8.67 o                         
  -4   7  12          0.02          1.14         4.70 o                         
  -3   7  12          2.62          8.99         5.88 o                         
  -2   7  12          0.13         -3.43         4.24 o                         
  -1   7  12         39.75         40.86         8.07 o                         
   0   7  12          3.59         -0.33         4.27 o                         
   1   7  12         34.13         48.80         9.65 o                         
   2   7  12          0.24          3.62         6.41 o                         
   3   7  12          2.02         -3.49         6.14 o                         
   4   7  12         56.01         70.05         7.38 o                         
  -5   8  12          0.02         -0.05         9.73 o                         
  -4   8  12          6.11          7.68         6.38 o                         
  -3   8  12         10.05          7.56         7.68 o                         
  -2   8  12        124.56        140.09        24.37 o                         
  -1   8  12          1.11          2.45         5.99 o                         
   0   8  12         15.05         17.82         5.56 o                         
   1   8  12         29.86         28.76         4.87 o                         
   2   8  12        135.98        180.88        18.26 o                         
   3   8  12         27.62         25.57         7.15 o                         
   4   8  12         89.77         86.58         8.65 o                         
  -5   9  12          4.92         -1.89         9.38 o                         
  -4   9  12         22.37         29.38        11.16 o                         
  -3   9  12          2.25         -2.98         5.85 o                         
  -2   9  12         13.92         18.60         6.30 o                         
  -1   9  12          2.80          5.30         6.54 o                         
   0   9  12          3.44          1.72         6.21 o                         
   1   9  12         40.14         44.50         6.43 o                         
   2   9  12         22.38         29.72         6.00 o                         
   3   9  12         27.96         28.65         7.33 o                         
  -3  10  12         35.85         38.87        10.04 o                         
  -2  10  12          0.41          0.51         7.68 o                         
  -1  10  12          0.70          3.89         5.95 o                         
   0  10  12         12.24         16.04         5.97 o                         
   1  10  12          1.08          0.43         5.70 o                         
  -8   1  13          0.15         -0.70         7.37 o                         
  -7   1  13          5.59          3.03         6.57 o                         
  -6   1  13          0.10         -5.40         5.40 o                         
  -5   1  13         34.69         37.63         7.95 o                         
  -4   1  13          0.27         -0.15         3.49 o                         
  -3   1  13         39.68         49.39         5.26 o                         
  -2   1  13        120.82        121.70         9.44 o                         
  -1   1  13         63.14         61.28         5.83 o                         
   0   1  13         18.18         19.06         5.78 o                         
   1   1  13         43.11         43.73         6.53 o                         
   2   1  13          0.77          4.84         4.80 o                         
   3   1  13          1.59          3.77         3.73 o                         
   4   1  13        107.79        121.46         9.77 o                         
   5   1  13         61.97         64.13         7.05 o                         
   6   1  13          2.21         -0.18         4.54 o                         
  -8   2  13         61.08         62.79        14.42 o                         
  -7   2  13          0.92          5.73         6.81 o                         
  -6   2  13          7.21          1.13         6.84 o                         
  -5   2  13         26.74         25.74         5.20 o                         
  -4   2  13        391.25        355.13        14.87 o                         
  -3   2  13          3.75          1.28         3.23 o                         
  -2   2  13          5.26          6.57         4.53 o                         
  -1   2  13        454.05        495.03        18.16 o                         
   0   2  13         48.84         37.09         5.89 o                         
   1   2  13        189.62        158.56        11.34 o                         
   2   2  13         78.95         59.92         5.94 o                         
   3   2  13        121.40        110.59         7.72 o                         
   4   2  13         15.91         14.85         3.72 o                         
   5   2  13          0.20          0.40         4.28 o                         
   6   2  13        103.53        112.30        10.06 o                         
  -7   3  13         57.39         61.58        11.76 o                         
  -6   3  13         58.42         48.42        10.46 o                         
  -5   3  13         18.59         21.03         4.46 o                         
  -4   3  13          4.54          7.83         4.85 o                         
  -3   3  13        266.23        283.61        29.84 o                         
  -2   3  13         37.91         31.26         6.95 o                         
  -1   3  13         12.37         17.46         4.73 o                         
   0   3  13        786.54        667.39        17.65 o                         
   1   3  13        652.28        541.97        26.36 o                         
   2   3  13          7.57         10.44         3.74 o                         
   3   3  13          9.88          7.33         3.13 o                         
   4   3  13        180.40        177.06        10.52 o                         
   5   3  13         85.27         86.58         6.13 o                         
   6   3  13          1.96          2.72         4.28 o                         
  -7   4  13         10.83         14.34         7.16 o                         
  -6   4  13         15.22         14.12        10.17 o                         
  -5   4  13         40.60         34.79        11.82 o                         
  -4   4  13         10.78         14.02         6.42 o                         
  -3   4  13        158.64        148.86        14.00 o                         
  -2   4  13         42.29         26.26         5.64 o                         
  -1   4  13         41.43         45.04         7.68 o                         
   0   4  13          0.02          6.26         3.46 o                         
   1   4  13        261.60        274.16        39.09 o                         
   2   4  13         91.28        102.79        10.68 o                         
   3   4  13          1.60         -0.66         4.49 o                         
   4   4  13          0.37         -4.17         4.17 o                         
   5   4  13          0.00         -3.81         3.81 o                         
  -7   5  13         11.55         14.64         9.48 o                         
  -6   5  13         39.14         22.52        11.10 o                         
  -5   5  13        212.18        196.85        25.17 o                         
  -4   5  13          3.27          3.45         5.71 o                         
  -3   5  13         92.27         84.29         8.48 o                         
  -2   5  13          0.64          1.72         4.81 o                         
  -1   5  13         47.88         38.00         7.75 o                         
   0   5  13        581.72        461.02        27.42 o                         
   1   5  13        252.81        216.42        24.36 o                         
   2   5  13         28.68         23.88         5.31 o                         
   3   5  13          1.36         -1.86         4.47 o                         
   4   5  13          0.98          2.15         4.08 o                         
   5   5  13          1.51          2.04         5.68 o                         
  -6   6  13          1.42          2.37         5.99 o                         
  -5   6  13         78.96         84.34        12.80 o                         
  -4   6  13          0.62          4.00         9.65 o                         
  -3   6  13         87.50         92.13        22.59 o                         
  -2   6  13          0.71          3.55         5.96 o                         
  -1   6  13         20.88         12.63         5.24 o                         
   0   6  13          5.50          3.81         8.11 o                         
   1   6  13         66.07         84.93         8.10 o                         
   2   6  13          0.02         -2.21         5.79 o                         
   3   6  13          0.40          0.12         6.88 o                         
   4   6  13         17.69         10.89         6.65 o                         
  -6   7  13          0.17         -0.80         7.70 o                         
  -5   7  13         25.84         29.36        11.32 o                         
  -4   7  13          0.94          1.62         5.24 o                         
  -3   7  13          2.92         -0.96         6.24 o                         
  -2   7  13         19.56         20.56         8.15 o                         
  -1   7  13          5.06          2.87         4.99 o                         
   0   7  13          5.46          3.06         4.11 o                         
   1   7  13         55.15         72.31        11.53 o                         
   2   7  13          1.21          8.21         7.32 o                         
   3   7  13         81.45         72.88         7.50 o                         
   4   7  13         21.75         16.58         5.87 o                         
  -5   8  13         75.69         90.01        13.14 o                         
  -4   8  13          9.51          9.36        14.81 o                         
  -3   8  13        115.95        114.46        11.69 o                         
  -2   8  13         40.37         54.87        17.16 o                         
  -1   8  13         29.30         24.54         7.45 o                         
   0   8  13         66.84         52.00         5.91 o                         
   1   8  13        122.74        129.81        25.44 o                         
   2   8  13        125.36        138.43        10.71 o                         
   3   8  13          0.05         -2.32         9.69 o                         
  -4   9  13         20.65         19.73        12.45 o                         
  -3   9  13          0.62          0.59         5.45 o                         
  -2   9  13         10.36          6.43         5.31 o                         
  -1   9  13         16.01         17.87         7.24 o                         
   0   9  13         52.30         62.53         6.89 o                         
   1   9  13          9.08         12.53         5.78 o                         
   2   9  13         19.26         26.87         8.05 o                         
  -2  10  13         52.60         51.00         9.76 o                         
  -1  10  13          0.87          6.75         7.53 o                         
   0  10  13         80.59        104.75        10.20 o                         
  -7   0  14          5.79         -5.97        10.29 o                         
  -6   0  14        129.15        119.29        20.91 o                         
  -5   0  14          5.22         -4.44         8.38 o                         
  -4   0  14        150.98        155.60        25.48 o                         
  -3   0  14         87.92         84.69         8.13 o                         
  -2   0  14        130.18        146.87        11.85 o                         
  -1   0  14        107.91         93.99        10.84 o                         
   0   0  14        508.57        560.77        26.34 o                         
   1   0  14          0.00         -0.43         6.96 o                         
   2   0  14         90.67        101.02        12.84 o                         
   3   0  14         98.54         80.29        10.85 o                         
   4   0  14        171.93        189.39        15.52 o                         
   5   0  14          6.59          9.50        12.54 o                         
  -7   1  14         24.01         22.29         6.65 o                         
  -6   1  14         19.78         19.96         7.68 o                         
  -5   1  14         70.81         69.92         8.95 o                         
  -4   1  14         42.58         61.31        14.02 o                         
  -3   1  14        134.21        154.66        12.70 o                         
  -2   1  14         65.23         83.24        12.84 o                         
  -1   1  14       1762.42       2105.42        30.03 o                         
   0   1  14        355.30        370.25        49.68 o                         
   1   1  14         25.80         28.81         5.60 o                         
   2   1  14         39.15         44.51         6.81 o                         
   3   1  14         93.77         76.76        15.45 o                         
   4   1  14          3.34          0.87         5.31 o                         
   5   1  14          4.33          3.02         3.64 o                         
  -7   2  14          0.14          5.38         8.66 o                         
  -6   2  14          9.62          7.35         7.30 o                         
  -5   2  14          5.76          7.60         4.53 o                         
  -4   2  14         26.44         26.85         4.97 o                         
  -3   2  14         70.35         87.70        17.49 o                         
  -2   2  14        169.11        172.49        10.83 o                         
  -1   2  14         53.93         54.99         5.76 o                         
   0   2  14         16.01         13.95         5.00 o                         
   1   2  14          7.19          9.14         5.03 o                         
   2   2  14          3.57          9.75         4.11 o                         
   3   2  14          5.68          9.88         5.64 o                         
   4   2  14         90.84         98.36         6.23 o                         
   5   2  14          0.71          1.47         4.45 o                         
  -7   3  14        123.14        166.96        19.48 o                         
  -6   3  14         58.56         68.30        11.67 o                         
  -5   3  14          0.17          4.09         6.62 o                         
  -4   3  14         27.73         30.53         6.10 o                         
  -3   3  14         55.72         52.09         8.55 o                         
  -2   3  14        134.41        154.03        14.51 o                         
  -1   3  14        704.03        682.35        19.86 o                         
   0   3  14         33.61         24.70         4.79 o                         
   1   3  14          2.14          2.24         3.53 o                         
   2   3  14          4.26          6.94         4.76 o                         
   3   3  14          0.61         -2.50         3.31 o                         
   4   3  14         27.32         20.47         4.39 o                         
   5   3  14          0.04          0.65         3.72 o                         
  -7   4  14          9.39         21.24        11.43 o                         
  -6   4  14        136.92        131.32        16.92 o                         
  -5   4  14         55.54         62.75        12.26 o                         
  -4   4  14         70.15         73.60        16.01 o                         
  -3   4  14        111.22        134.36        20.24 o                         
  -2   4  14         70.22         78.17        12.64 o                         
  -1   4  14        121.88        110.71        10.42 o                         
   0   4  14          6.55          3.93         3.26 o                         
   1   4  14         24.87         31.70         5.23 o                         
   2   4  14          3.96          4.81         3.83 o                         
   3   4  14          3.01          3.61         3.58 o                         
   4   4  14         11.21          8.30         4.21 o                         
   5   4  14          9.00         11.61         5.02 o                         
  -6   5  14          2.88         10.60         9.28 o                         
  -5   5  14          4.11          9.15         8.06 o                         
  -4   5  14          3.58          5.28         4.98 o                         
  -3   5  14        138.94        156.11        29.43 o                         
  -2   5  14          5.66         31.19        13.96 o                         
  -1   5  14        139.88        126.77        12.04 o                         
   0   5  14         34.26         26.72         5.82 o                         
   1   5  14          8.21          8.21         6.40 o                         
   2   5  14         20.84          7.54         4.65 o                         
   3   5  14          0.72         -1.51         4.57 o                         
   4   5  14          1.95          2.57         6.09 o                         
  -6   6  14         10.82        -10.29        10.29 o                         
  -5   6  14        110.25        111.99        19.70 o                         
  -4   6  14         12.66          5.77         5.65 o                         
  -3   6  14         16.38         26.38         7.84 o                         
  -2   6  14          0.00          1.99         7.21 o                         
  -1   6  14        165.20        174.56        28.35 o                         
   0   6  14         37.07         63.67        11.24 o                         
   1   6  14         54.60         64.15         7.66 o                         
   2   6  14         48.93         56.18         6.76 o                         
   3   6  14          1.02          2.72         6.40 o                         
   4   6  14         11.85         18.96         8.59 o                         
  -5   7  14          2.84         -2.61         5.76 o                         
  -4   7  14          0.23         -4.51        11.67 o                         
  -3   7  14          0.05         -1.01         8.26 o                         
  -2   7  14          8.81          7.81         5.51 o                         
  -1   7  14         95.49         98.62        10.01 o                         
   0   7  14         26.63         30.40         7.24 o                         
   1   7  14          8.02         -1.89         4.67 o                         
   2   7  14          6.86          3.21         5.87 o                         
   3   7  14         11.54         12.79         5.32 o                         
  -4   8  14         83.96         65.34        15.10 o                         
  -3   8  14         14.86         21.09         6.80 o                         
  -2   8  14          0.61          1.76         7.01 o                         
  -1   8  14         19.09         20.06         7.19 o                         
   0   8  14          0.01          3.54         6.98 o                         
   1   8  14          0.47         -0.23         5.81 o                         
   2   8  14         40.61         46.58         6.81 o                         
  -3   9  14          0.30         -3.16         5.71 o                         
  -2   9  14          1.89          2.92         6.84 o                         
  -1   9  14         14.34         15.82         7.51 o                         
   0   9  14         36.07         39.30         9.18 o                         
   1   9  14          2.12          3.29         5.12 o                         
  -7   1  15          8.51          6.72         6.99 o                         
  -6   1  15         15.11         10.14         5.27 o                         
  -5   1  15          3.38         -3.41         7.11 o                         
  -4   1  15         99.65        103.86        12.45 o                         
  -3   1  15          3.29          2.16         3.57 o                         
  -2   1  15          5.49          7.27         3.81 o                         
  -1   1  15         14.33         16.89         5.58 o                         
   0   1  15          6.29          7.96         5.91 o                         
   1   1  15         42.59         61.30         8.34 o                         
   2   1  15         50.75         52.08        16.25 o                         
   3   1  15         12.78         15.42         6.52 o                         
   4   1  15         15.54          4.79         5.93 o                         
   5   1  15          2.52         -2.84         5.98 o                         
  -7   2  15          3.47          6.27         8.18 o                         
  -6   2  15         11.43          9.93         7.24 o                         
  -5   2  15          6.22          4.75         6.82 o                         
  -4   2  15         74.49         76.92         7.93 o                         
  -3   2  15          0.02          4.53         6.08 o                         
  -2   2  15        775.46        736.55        34.05 o                         
  -1   2  15         10.23         13.33         4.11 o                         
   0   2  15          0.32          0.16         5.13 o                         
   1   2  15        309.11        322.86        32.91 o                         
   2   2  15         21.38         16.03         4.79 o                         
   3   2  15        144.20        141.31        17.50 o                         
   4   2  15         77.28         78.53        15.62 o                         
  -6   3  15         36.10         31.85        11.02 o                         
  -5   3  15         13.91         13.03         5.12 o                         
  -4   3  15         60.25         72.16         9.32 o                         
  -3   3  15        166.18        201.67        37.17 o                         
  -2   3  15        191.58        163.76        25.01 o                         
  -1   3  15        163.35        203.29        22.19 o                         
   0   3  15          4.97          3.88         4.78 o                         
   1   3  15         71.94         79.39         7.77 o                         
   2   3  15         21.21         14.84         4.35 o                         
   3   3  15         16.05         14.59         4.41 o                         
   4   3  15         21.32         15.04         4.12 o                         
  -6   4  15          0.11          0.93         9.32 o                         
  -5   4  15        200.46        204.18        22.51 o                         
  -4   4  15          4.13          2.94         5.28 o                         
  -3   4  15         18.49         29.22         6.34 o                         
  -2   4  15        268.22        248.47        17.41 o                         
  -1   4  15          8.91         11.69         6.21 o                         
   0   4  15         63.92         61.59         5.31 o                         
   1   4  15         28.28         32.96         6.37 o                         
   2   4  15          1.57          2.96         4.60 o                         
   3   4  15         39.97         38.27         5.99 o                         
   4   4  15         48.64         36.86         6.45 o                         
  -6   5  15         20.37         22.02        12.63 o                         
  -5   5  15          0.45          6.49         8.90 o                         
  -4   5  15          4.61          1.61         4.88 o                         
  -3   5  15        151.30        192.44        37.05 o                         
  -2   5  15         50.69         43.76         8.68 o                         
  -1   5  15          2.93         -1.50         5.77 o                         
   0   5  15          0.45          0.35         3.90 o                         
   1   5  15          2.04         -0.02         5.24 o                         
   2   5  15         39.60         40.59         5.60 o                         
   3   5  15          0.00         -0.26         4.31 o                         
   4   5  15         10.77         18.07         4.19 o                         
  -5   6  15          3.02         -4.31        11.47 o                         
  -4   6  15          7.38         12.49         8.04 o                         
  -3   6  15         27.35         39.80         7.17 o                         
  -2   6  15         13.29         27.66         6.83 o                         
  -1   6  15         58.16         61.93        12.58 o                         
   0   6  15          4.13          5.11         6.40 o                         
   1   6  15          2.82         10.87         7.91 o                         
   2   6  15          8.08          6.00         6.07 o                         
   3   6  15         17.90         25.33         6.77 o                         
  -4   7  15         70.27         62.52        15.15 o                         
  -3   7  15         23.84         20.80         6.20 o                         
  -2   7  15          2.64          2.63         7.73 o                         
  -1   7  15        122.21        146.17        23.53 o                         
   0   7  15         19.29         21.72         8.15 o                         
   1   7  15          6.24         -1.86         9.00 o                         
   2   7  15          5.43          4.75         7.35 o                         
  -3   8  15          9.89          8.53         6.38 o                         
  -2   8  15          0.00          2.57         6.80 o                         
  -1   8  15          5.13          5.43         7.01 o                         
   0   8  15         53.71         78.40        10.22 o                         
   1   8  15          3.88          6.42         4.94 o                         
  -6   0  16         66.30         47.11        13.42 o                         
  -5   0  16         85.56         73.05        12.72 o                         
  -4   0  16        394.15        525.00       104.54 o                         
  -3   0  16        418.08        425.36        31.48 o                         
  -2   0  16         68.71         95.02        13.56 o                         
  -1   0  16        170.32        203.54        14.80 o                         
   0   0  16         40.98         33.51         7.64 o                         
   1   0  16        265.17        237.19        25.71 o                         
   2   0  16         40.73         50.10         8.93 o                         
   3   0  16        157.39        205.37        16.14 o                         
   4   0  16         50.37         66.71         9.99 o                         
  -6   1  16          0.07         -2.12         7.55 o                         
  -5   1  16         41.28         31.63         7.87 o                         
  -4   1  16        101.46        131.49        19.69 o                         
  -3   1  16         19.36         18.85         5.56 o                         
  -2   1  16          0.86         -1.07         5.50 o                         
  -1   1  16         85.60        114.03         8.62 o                         
   0   1  16          1.14          0.98         4.98 o                         
   1   1  16         12.71         24.37         6.81 o                         
   2   1  16        288.72        338.16        13.48 o                         
   3   1  16          1.63          3.15         7.08 o                         
   4   1  16        370.00        385.23        40.64 o                         
  -6   2  16          0.02          3.43         6.46 o                         
  -5   2  16          8.26          8.49         7.40 o                         
  -4   2  16        126.93        141.02        25.34 o                         
  -3   2  16        235.15        272.05        62.30 o                         
  -2   2  16          0.31         -1.91         4.82 o                         
  -1   2  16          3.04          0.58         4.82 o                         
   0   2  16         10.24         12.82         6.16 o                         
   1   2  16         76.54         78.70        14.28 o                         
   2   2  16         43.08         45.33         8.02 o                         
   3   2  16          3.67         -2.74         5.26 o                         
   4   2  16          1.13          1.03         6.17 o                         
  -6   3  16         30.36         33.56        10.94 o                         
  -5   3  16          7.51          5.33         7.90 o                         
  -4   3  16          1.45          2.50         8.41 o                         
  -3   3  16          0.01          0.22         5.75 o                         
  -2   3  16          0.01         -4.65         4.65 o                         
  -1   3  16          0.42         -4.40         4.56 o                         
   0   3  16         68.80         85.42         9.75 o                         
   1   3  16          1.43          5.93         6.46 o                         
   2   3  16         26.55         33.30         5.50 o                         
   3   3  16          0.01          1.36         5.02 o                         
  -5   4  16          5.78         13.92        10.53 o                         
  -4   4  16          7.37         10.16         6.77 o                         
  -3   4  16         69.83         86.88         8.78 o                         
  -2   4  16          3.57         -2.19         5.05 o                         
  -1   4  16          6.13         10.72         5.91 o                         
   0   4  16         74.75         92.70        11.01 o                         
   1   4  16          5.82          3.45         4.55 o                         
   2   4  16         16.59         22.26         4.64 o                         
   3   4  16         59.96         56.31         6.45 o                         
  -5   5  16         87.61         69.55        13.80 o                         
  -4   5  16         33.06         40.56         9.85 o                         
  -3   5  16        214.15        253.27        18.18 o                         
  -2   5  16         45.68         54.60         7.47 o                         
  -1   5  16          0.18         -0.98         5.51 o                         
   0   5  16         10.39          3.82         6.93 o                         
   1   5  16          1.98          7.53         5.65 o                         
   2   5  16          0.09          3.28         5.94 o                         
   3   5  16         19.13         22.17         4.93 o                         
  -4   6  16         32.42         29.62        11.04 o                         
  -3   6  16          0.03         -2.13         7.29 o                         
  -2   6  16         45.92         62.71        15.45 o                         
  -1   6  16          8.23          1.38         6.26 o                         
   0   6  16          1.90          2.06         5.74 o                         
   1   6  16          0.02          3.06         6.19 o                         
   2   6  16         18.09         17.57         8.03 o                         
  -3   7  16         51.01         50.65         8.38 o                         
  -2   7  16         27.29         39.87        13.52 o                         
  -1   7  16         33.06         46.31         8.60 o                         
   0   7  16          4.17          6.86         7.60 o                         
   1   7  16          4.07         10.37        14.20 o                         
  -5   1  17         21.17         23.96         6.44 o                         
  -4   1  17         35.62         43.28         7.14 o                         
  -3   1  17          0.59          0.09         4.08 o                         
  -2   1  17          0.38         -3.56         4.28 o                         
  -1   1  17         50.55         86.53         8.79 o                         
   0   1  17          0.49          2.15         4.80 o                         
   1   1  17          0.94          4.43         5.34 o                         
   2   1  17          7.22          8.40         5.44 o                         
   3   1  17         11.41         13.23         7.30 o                         
  -5   2  17         14.43         18.34         6.48 o                         
  -4   2  17        166.16        152.09        12.04 o                         
  -3   2  17         31.85         39.65        14.41 o                         
  -2   2  17          0.72         -0.60         5.70 o                         
  -1   2  17          0.00          0.70         5.14 o                         
   0   2  17          2.10          2.76         6.77 o                         
   1   2  17          3.04          4.82         5.39 o                         
   2   2  17         68.51         81.39         8.87 o                         
   3   2  17          8.63          6.70         5.61 o                         
  -5   3  17          0.28         -6.00         9.31 o                         
  -4   3  17         11.32         19.41         8.43 o                         
  -3   3  17         25.35         18.35         8.25 o                         
  -2   3  17          2.68         10.95         5.93 o                         
  -1   3  17         91.83         88.86         8.35 o                         
   0   3  17          1.83          2.82         7.93 o                         
   1   3  17         14.68         13.46         7.66 o                         
   2   3  17         17.53         18.57         7.14 o                         
  -4   4  17         37.76         32.61        12.05 o                         
  -3   4  17          2.68          2.25         7.00 o                         
  -2   4  17         35.67         51.85        16.72 o                         
  -1   4  17          1.03         -2.94         7.14 o                         
   0   4  17          0.01          2.19         7.69 o                         
   1   4  17         48.49         67.86         6.05 o                         
   2   4  17          4.08          8.66         5.02 o                         
  -4   5  17          0.16          0.69         7.57 o                         
  -3   5  17          2.92          5.70         6.21 o                         
  -2   5  17         24.89         53.01        17.10 o                         
  -1   5  17          2.63          5.89         7.23 o                         
   0   5  17          0.42          3.71         8.55 o                         
   1   5  17          0.98         -0.60         9.68 o                         
  -3   6  17          2.25          3.60         5.94 o                         
  -2   6  17         19.80         28.67         7.56 o                         
  -1   6  17          0.56          2.47         8.49 o                         
   0   6  17          6.67         -0.63         7.60 o                         
  -4   0  18          3.06          3.40         6.21 o                         
  -3   0  18          0.35          5.68         8.28 o                         
  -2   0  18         15.83         17.15         7.99 o                         
  -1   0  18         36.26         37.99        10.40 o                         
   0   0  18         28.62         40.69         8.68 o                         
   1   0  18         67.21         95.31        15.18 o                         
   2   0  18        257.75        204.85        26.75 o                         
  -4   1  18          1.68          0.61         7.04 o                         
  -3   1  18        185.63        251.10        28.44 o                         
  -2   1  18          9.35         26.14         6.40 o                         
  -1   1  18        129.71        146.69        31.96 o                         
   0   1  18        267.49        347.99        16.96 o                         
   1   1  18          6.94          5.98         6.37 o                         
   2   1  18         12.64          0.01         9.95 o                         
  -4   2  18          6.70          4.95         6.33 o                         
  -3   2  18          4.68          8.40         5.52 o                         
  -2   2  18         35.68         38.82         7.38 o                         
  -1   2  18         19.60         20.40         5.39 o                         
   0   2  18         14.74         22.64         6.29 o                         
   1   2  18          0.39         -1.89         5.43 o                         
   2   2  18         98.99        109.86         8.96 o                         
  -4   3  18         11.93          1.43         9.42 o                         
  -3   3  18          2.36          4.63         6.60 o                         
  -2   3  18         28.38         30.41        11.39 o                         
  -1   3  18          7.41         11.56         6.43 o                         
   0   3  18         62.10         63.32         8.37 o                         
   1   3  18         35.05         42.48        11.11 o                         
  -3   4  18          1.43          1.32         5.66 o                         
  -2   4  18         12.83          9.14         8.78 o                         
  -1   4  18          0.96          4.19         9.21 o                         
   0   4  18          7.71         10.34         9.80 o                         
  -1   5  18         12.01         18.53         7.95 o                         
  -3   1  19          2.36          2.83         5.86 o                         
  -2   1  19          0.08         -2.72         5.22 o                         
  -1   1  19         10.35         14.83         6.25 o                         
   0   1  19         27.95         40.43         8.21 o                         
  -2   2  19         12.82         20.87         8.55 o                         
  -1   2  19          0.02         -1.23         4.57 o                         
                                                                                
