# Supplementary material for: Different mol­ecular conformations in the crystal structures of three 5-nitro­imidazolyl derivatives
Source: Acta Crystallogr E Crystallogr Commun. 2018 Feb 23;74(Pt 3):380–4. doi: 10.1107/S2056989018002876 (PMC5947808; doi:10.1107/S2056989018002876)
Supplement: Supplementary file 4 [file e-74-00380-IIsup3.hkl]

data_II                                                                         
_shelx_title ' 010   4-fluoro'                                                  
_shelx_refln_list_code          4                                               
_shelx_F_calc_maximum      256.61                                               
_exptl_crystal_F_000       576.00                                               
_reflns_d_resolution_high  0.7701                                               
                                                                                
loop_                                                                           
 _space_group_symop_operation_xyz                                               
 'x, y, z'                                                                      
 '-x+1/2, y+1/2, -z+1/2'                                                        
 '-x, -y, -z'                                                                   
 'x-1/2, -y-1/2, z-1/2'                                                         
                                                                                
_cell_length_a     7.5484                                                       
_cell_length_b    12.6442                                                       
_cell_length_c    13.4150                                                       
_cell_angle_alpha  90.000                                                       
_cell_angle_beta  102.988                                                       
_cell_angle_gamma  90.000                                                       
                                                                                
_shelx_F_squared_multiplier     1.000                                           
                                                                                
loop_                                                                           
 _refln_index_h                                                                 
 _refln_index_k                                                                 
 _refln_index_l                                                                 
 _refln_F_squared_calc                                                          
 _refln_F_squared_meas                                                          
 _refln_F_squared_sigma                                                         
 _refln_observed_status                                                         
   2   0   0       1417.48       1284.84        13.34 o                         
   4   0   0       3824.99       4234.28        59.83 o                         
   6   0   0        487.50        418.41        10.55 o                         
   8   0   0         18.18         16.92         4.02 o                         
   1   1   0        391.07        372.00         6.33 o                         
   2   1   0      12052.21      12235.96       113.70 o                         
   3   1   0       1136.28       1057.17        25.37 o                         
   4   1   0       6232.05       6333.59        62.14 o                         
   5   1   0        136.86        140.22         3.04 o                         
   6   1   0        144.65        140.57         5.87 o                         
   7   1   0         11.67         13.43         2.87 o                         
   8   1   0        137.39        133.30         4.10 o                         
   9   1   0        196.95        183.94         7.39 o                         
   0   2   0      13193.03      13433.74       269.26 o                         
   1   2   0         17.85         11.23         0.55 o                         
   2   2   0      17235.50      17407.37       114.28 o                         
   3   2   0         24.24         17.29         0.97 o                         
   4   2   0       1541.04       1649.82        17.80 o                         
   5   2   0          3.70          6.17         1.67 o                         
   6   2   0        368.62        366.26         5.88 o                         
   7   2   0         61.11         63.38         2.93 o                         
   8   2   0        388.17        354.42         8.08 o                         
   9   2   0         73.40         80.49         4.29 o                         
   1   3   0        155.00        154.70         1.71 o                         
   2   3   0        303.36        259.46         2.75 o                         
   3   3   0        244.06        237.49         2.55 o                         
   4   3   0        187.03        206.29         3.58 o                         
   5   3   0        404.64        392.86         5.63 o                         
   6   3   0        178.39        182.54         4.53 o                         
   7   3   0          2.64         -0.41         2.58 o                         
   8   3   0        221.93        219.45         5.54 o                         
   9   3   0         39.64         40.84         3.75 o                         
   0   4   0       3057.57       3024.10        33.57 o                         
   1   4   0        289.61        269.93         2.65 o                         
   2   4   0       3170.68       3140.18        23.39 o                         
   3   4   0         54.77         45.81         2.18 o                         
   4   4   0         22.13         17.43         1.79 o                         
   5   4   0         76.83         90.76         2.88 o                         
   6   4   0        322.96        324.13         6.38 o                         
   7   4   0        113.15        118.09         4.18 o                         
   8   4   0         26.38         19.28         3.42 o                         
   9   4   0          8.44          3.54         3.35 o                         
   1   5   0        374.79        416.40         3.76 o                         
   2   5   0       3728.27       3761.12        27.94 o                         
   3   5   0          9.00          6.96         0.81 o                         
   4   5   0         70.00         79.29         2.05 o                         
   5   5   0          0.41          0.96         1.79 o                         
   6   5   0          9.54          8.89         2.86 o                         
   7   5   0        237.91        228.36         7.24 o                         
   8   5   0         14.42         14.59         2.96 o                         
   9   5   0          6.56          4.87         3.51 o                         
   0   6   0       4905.29       4993.34        55.37 o                         
   1   6   0        219.09        228.54         2.48 o                         
   2   6   0        124.70        110.15         1.55 o                         
   3   6   0         25.11         29.01         0.97 o                         
   4   6   0         16.12         13.97         1.42 o                         
   5   6   0          2.36          3.91         1.66 o                         
   6   6   0         10.53         12.65         2.26 o                         
   7   6   0         14.51         18.66         2.81 o                         
   8   6   0          6.14          5.88         2.88 o                         
   1   7   0         59.42         75.64         1.33 o                         
   2   7   0        206.16        226.29         2.16 o                         
   3   7   0        133.25        128.69         1.79 o                         
   4   7   0        464.90        464.41         6.13 o                         
   5   7   0        169.06        154.80         3.59 o                         
   6   7   0        131.79        131.68         4.83 o                         
   7   7   0         39.60         41.64         3.03 o                         
   8   7   0          1.05          1.37         2.88 o                         
   0   8   0          2.24          9.10         1.04 o                         
   1   8   0        180.21        204.05         2.43 o                         
   2   8   0        137.40        144.79         1.59 o                         
   3   8   0         33.69         35.51         1.12 o                         
   4   8   0        186.81        190.56         4.57 o                         
   5   8   0         59.80         64.93         2.86 o                         
   6   8   0          5.77          7.00         2.63 o                         
   7   8   0        273.60        272.78         6.30 o                         
   8   8   0         87.43         78.60         4.06 o                         
   1   9   0         20.91         19.85         0.92 o                         
   2   9   0        105.89        113.04         2.05 o                         
   3   9   0         19.99         20.46         1.25 o                         
   4   9   0          0.96          3.23         1.91 o                         
   5   9   0         35.67         37.78         4.70 o                         
   6   9   0          0.63          0.15         2.32 o                         
   7   9   0         59.69         70.53         3.52 o                         
   0  10   0         66.95         67.01         2.04 o                         
   1  10   0        263.32        269.83         3.24 o                         
   2  10   0         68.37         51.23         1.30 o                         
   3  10   0        569.47        568.01         7.48 o                         
   4  10   0        375.28        380.69         7.44 o                         
   5  10   0         61.06         68.83         2.93 o                         
   6  10   0         69.21         77.81         3.57 o                         
   7  10   0        146.84        148.70         4.60 o                         
   1  11   0        611.91        586.13         5.93 o                         
   2  11   0         70.95         59.42         2.05 o                         
   3  11   0        240.55        236.03         3.96 o                         
   4  11   0          0.02          0.50         1.68 o                         
   5  11   0        437.58        442.05        13.33 o                         
   6  11   0        115.71        101.72         4.47 o                         
   7  11   0          2.56          1.86         3.00 o                         
   0  12   0          5.93         10.51         2.03 o                         
   1  12   0         38.10         36.16         1.35 o                         
   2  12   0        365.58        348.65         4.51 o                         
   3  12   0         80.24         87.52         3.75 o                         
   4  12   0         50.72         57.08         3.86 o                         
   5  12   0          0.19         -0.41         5.68 o                         
   6  12   0          3.41          1.62         6.09 o                         
   1  13   0         63.75         43.83         5.28 o                         
   2  13   0        239.61        241.99         6.74 o                         
   3  13   0         72.18         74.26         6.09 o                         
   4  13   0         23.78         22.32         5.68 o                         
   5  13   0         10.39          8.93         6.49 o                         
   0  14   0        654.77        611.16        17.86 o                         
   1  14   0          0.31          2.43         3.44 o                         
   2  14   0         14.32         17.90         3.58 o                         
   3  14   0          1.13         -2.03         6.90 o                         
   4  14   0         46.98         37.74         6.90 o                         
   1  15   0         14.96         11.80         3.70 o                         
   2  15   0          5.05          3.59         3.50 o                         
   3  15   0          9.57          6.90         5.68 o                         
   0  16   0         54.08         51.54         5.68 o                         
   1  16   0         36.51         48.22         6.70 o                         
   2  16   0        175.47        180.59        10.15 o                         
  -9   0   1         54.30         51.13         8.93 o                         
  -7   0   1        115.97        116.47         4.59 o                         
  -5   0   1        360.13        350.84         7.17 o                         
  -3   0   1        984.64        951.59        10.43 o                         
   1   0   1        894.52        879.05         9.08 o                         
   3   0   1       1482.40       1446.98        21.97 o                         
   5   0   1       1624.17       1667.65        25.97 o                         
   7   0   1        320.50        330.40         8.31 o                         
   9   0   1         12.78         13.67         4.44 o                         
  -9   1   1          0.31         -1.64         4.15 o                         
  -8   1   1         14.57          9.99         2.88 o                         
  -7   1   1         74.23         79.98         3.93 o                         
  -6   1   1        463.09        479.40         7.03 o                         
  -5   1   1          4.35          5.21         1.67 o                         
  -4   1   1        556.10        545.73         7.00 o                         
  -3   1   1        181.04        184.54         2.09 o                         
  -2   1   1       7117.78       7363.33        52.61 o                         
  -1   1   1        715.54        670.37         6.99 o                         
   1   1   1          4.31          9.13         0.59 o                         
   2   1   1      65846.99      67521.44       435.76 o                         
   3   1   1        602.33        567.21         4.93 o                         
   4   1   1        928.06        947.20        16.34 o                         
   5   1   1        209.49        203.63         4.33 o                         
   6   1   1        977.02       1000.31        12.53 o                         
   7   1   1          3.47          4.65         2.38 o                         
   8   1   1         24.43         21.04         3.20 o                         
   9   1   1         33.83         28.64         2.98 o                         
  -9   2   1         25.61         21.54         4.30 o                         
  -8   2   1          6.33          3.76         2.88 o                         
  -7   2   1        283.34        294.03         6.08 o                         
  -6   2   1        207.98        217.76         6.07 o                         
  -5   2   1         44.74         42.28         2.41 o                         
  -4   2   1         90.16         84.52         2.65 o                         
  -3   2   1        202.14        193.36         2.34 o                         
  -2   2   1       7687.81       7632.19        54.47 o                         
  -1   2   1          4.63          6.83         0.41 o                         
   0   2   1       7864.55       7942.52        74.10 o                         
   1   2   1        563.85        545.19         4.88 o                         
   2   2   1        310.36        311.79         2.96 o                         
   3   2   1        295.76        296.57         3.71 o                         
   4   2   1       1488.29       1483.69        16.28 o                         
   5   2   1         71.27         63.17         2.33 o                         
   6   2   1       1698.46       1688.77        22.38 o                         
   7   2   1         42.98         42.70         2.73 o                         
   8   2   1          0.06          2.23         2.64 o                         
   9   2   1         12.69         13.44         3.67 o                         
  -9   3   1         65.41         64.77         4.34 o                         
  -8   3   1         54.72         57.39         3.51 o                         
  -7   3   1         26.86         33.31         3.15 o                         
  -6   3   1        291.57        300.73         6.16 o                         
  -5   3   1          0.58         -0.41         1.87 o                         
  -4   3   1        100.62        130.13         3.70 o                         
  -3   3   1         95.59         92.12         1.58 o                         
  -2   3   1        229.56        228.09         2.68 o                         
  -1   3   1        701.45        719.34         5.35 o                         
   0   3   1       9796.36       9714.56        80.88 o                         
   1   3   1        707.30        705.43         5.65 o                         
   2   3   1        519.16        566.83         5.24 o                         
   3   3   1        113.28        118.37         1.81 o                         
   4   3   1       7066.60       7171.72        70.15 o                         
   5   3   1        116.97        114.22         2.89 o                         
   6   3   1        191.44        198.74         4.06 o                         
   7   3   1          9.68          8.83         2.43 o                         
   8   3   1        616.51        551.61        10.50 o                         
   9   3   1          7.06          9.51         3.43 o                         
  -9   4   1         14.54         14.23         3.28 o                         
  -8   4   1         47.74         47.80         3.27 o                         
  -7   4   1          6.79          7.01         2.99 o                         
  -6   4   1        190.25        189.44         8.34 o                         
  -5   4   1        204.62        206.37         4.29 o                         
  -4   4   1        127.82        132.49         3.05 o                         
  -3   4   1         49.86         50.73         1.05 o                         
  -2   4   1        385.98        355.13         3.55 o                         
  -1   4   1         22.30         20.94         0.55 o                         
   0   4   1       3986.76       3809.56        37.12 o                         
   1   4   1         49.28         56.74         0.87 o                         
   2   4   1         45.14         44.17         1.10 o                         
   3   4   1        805.62        796.72         7.05 o                         
   4   4   1        700.59        672.81         8.32 o                         
   5   4   1        221.56        224.82         6.97 o                         
   6   4   1          0.01         -0.76         2.17 o                         
   7   4   1         30.69         34.91         2.96 o                         
   8   4   1        156.05        145.19        10.69 o                         
   9   4   1         94.54         76.21         5.43 o                         
  -9   5   1         36.38         40.06         3.59 o                         
  -8   5   1         38.52         39.90         5.39 o                         
  -7   5   1         45.81         47.03         2.88 o                         
  -6   5   1          0.85          0.76         2.18 o                         
  -5   5   1         89.80         85.13         3.10 o                         
  -4   5   1          2.66          9.18         1.36 o                         
  -3   5   1          0.85          0.82         0.75 o                         
  -2   5   1        396.49        360.14         4.55 o                         
  -1   5   1        183.92        197.21         1.98 o                         
   0   5   1         56.00         65.41         1.70 o                         
   1   5   1        463.32        496.61         4.55 o                         
   2   5   1       2660.39       2650.41        21.28 o                         
   3   5   1        609.46        607.18         7.57 o                         
   4   5   1        178.00        209.44         3.98 o                         
   5   5   1          0.00          0.27         1.94 o                         
   6   5   1         34.72         33.20         3.46 o                         
   7   5   1        260.75        252.90         6.77 o                         
   8   5   1        125.97        113.99         4.84 o                         
  -9   6   1          2.75          3.65         5.68 o                         
  -8   6   1         16.08         12.27         3.52 o                         
  -7   6   1         11.52         19.17         4.71 o                         
  -6   6   1         21.48         26.14         2.68 o                         
  -5   6   1        210.46        202.14         4.86 o                         
  -4   6   1         71.37         79.32         2.40 o                         
  -3   6   1        355.23        373.76         6.20 o                         
  -2   6   1         23.43         26.72         0.91 o                         
  -1   6   1         99.03        110.19         1.43 o                         
   0   6   1        975.50       1002.76         8.06 o                         
   1   6   1       1197.75       1313.96        10.39 o                         
   2   6   1         13.31         10.96         0.85 o                         
   3   6   1        499.15        498.99         4.70 o                         
   4   6   1       1034.00       1047.93        12.12 o                         
   5   6   1         58.61         54.97         2.49 o                         
   6   6   1         45.55         44.80         4.27 o                         
   7   6   1          1.18         -1.28         3.10 o                         
   8   6   1          2.94          2.42         2.96 o                         
  -8   7   1         58.74         61.63         3.59 o                         
  -7   7   1         46.17         56.48         3.05 o                         
  -6   7   1         28.73         36.59         3.17 o                         
  -5   7   1        101.49        107.65         2.57 o                         
  -4   7   1        105.22        107.93         2.28 o                         
  -3   7   1         63.76         54.70         1.19 o                         
  -2   7   1         67.11         46.03         1.00 o                         
  -1   7   1        336.74        367.67         3.65 o                         
   0   7   1        386.53        376.67         3.49 o                         
   1   7   1        516.38        538.50         4.46 o                         
   2   7   1       1362.43       1422.63        11.41 o                         
   3   7   1         50.25         55.01         1.54 o                         
   4   7   1          0.27          1.04         1.77 o                         
   5   7   1         38.88         39.97         2.34 o                         
   6   7   1         44.88         52.01         2.81 o                         
   7   7   1         62.12         64.55         5.92 o                         
   8   7   1          3.98          3.11         3.05 o                         
  -8   8   1          2.29          2.43         3.46 o                         
  -7   8   1          0.38         -0.95         2.47 o                         
  -6   8   1         12.45         16.28         2.32 o                         
  -5   8   1          5.66          4.59         1.96 o                         
  -4   8   1        610.38        589.95        14.29 o                         
  -3   8   1        333.18        328.23         3.83 o                         
  -2   8   1        550.94        578.24         5.24 o                         
  -1   8   1        144.09        138.95         1.91 o                         
   0   8   1          0.04          1.06         0.50 o                         
   1   8   1          0.18          0.93         0.60 o                         
   2   8   1        109.78        100.08         1.55 o                         
   3   8   1          2.26          3.32         1.12 o                         
   4   8   1         30.10         31.86         2.15 o                         
   5   8   1         19.89         26.02         2.28 o                         
   6   8   1        162.61        158.79         4.32 o                         
   7   8   1        114.30        114.86         4.23 o                         
   8   8   1         15.14          8.60         3.20 o                         
  -8   9   1         30.49         31.05         3.35 o                         
  -7   9   1          8.68          9.98         2.84 o                         
  -6   9   1        383.75        389.99         8.70 o                         
  -5   9   1        549.22        574.77         9.54 o                         
  -4   9   1          0.24         -0.85         1.51 o                         
  -3   9   1         44.39         39.64         1.40 o                         
  -2   9   1        753.87        739.14         6.56 o                         
  -1   9   1         63.75         66.47         1.39 o                         
   0   9   1        400.34        415.22         4.48 o                         
   1   9   1        388.28        408.52         4.17 o                         
   2   9   1        158.28        146.91         1.86 o                         
   3   9   1         47.93         49.92         1.91 o                         
   4   9   1         50.65         60.16         2.37 o                         
   5   9   1        377.02        397.54         6.71 o                         
   6   9   1        210.83        213.76         5.36 o                         
   7   9   1          1.88          0.48         3.67 o                         
  -7  10   1        171.31        167.48         4.51 o                         
  -6  10   1          9.59         10.29         2.10 o                         
  -5  10   1         75.67         74.15         2.72 o                         
  -4  10   1        305.60        312.42         4.95 o                         
  -3  10   1        233.19        221.19         6.61 o                         
  -2  10   1        537.61        500.22         7.89 o                         
  -1  10   1        677.68        655.26         6.39 o                         
   0  10   1         69.48         84.99         1.90 o                         
   1  10   1         22.25         16.44         0.87 o                         
   2  10   1          3.74          2.45         0.85 o                         
   3  10   1        136.57        142.81         2.84 o                         
   4  10   1         66.17         77.30         2.96 o                         
   5  10   1         30.52         29.76         2.37 o                         
   6  10   1         13.56         12.28         2.49 o                         
   7  10   1         68.60         57.89         3.51 o                         
  -7  11   1         20.89          6.78         4.19 o                         
  -6  11   1         10.29         11.56         2.71 o                         
  -5  11   1         13.15         11.69         2.27 o                         
  -4  11   1        188.00        192.60         3.80 o                         
  -3  11   1        287.81        288.36         4.40 o                         
  -2  11   1        305.90        289.50         3.82 o                         
  -1  11   1         18.50         16.39         1.09 o                         
   0  11   1        823.93        783.18         8.94 o                         
   1  11   1          8.87         11.41         1.20 o                         
   2  11   1        490.34        499.17         6.86 o                         
   3  11   1         70.70         74.78         2.41 o                         
   4  11   1        423.99        417.89         6.42 o                         
   5  11   1         57.67         57.59         2.71 o                         
   6  11   1         58.93         54.02         3.73 o                         
  -6  12   1         43.98         39.87         4.87 o                         
  -5  12   1          2.40          4.03         3.70 o                         
  -4  12   1         13.68         21.63         3.22 o                         
  -3  12   1        207.63        204.59         5.70 o                         
  -2  12   1        123.72        117.91         3.33 o                         
  -1  12   1         65.59         63.73         2.61 o                         
   0  12   1        975.16        948.18        13.25 o                         
   1  12   1        663.19        640.26        15.08 o                         
   2  12   1         51.53         44.21         2.13 o                         
   3  12   1         93.99         91.58         3.13 o                         
   4  12   1        209.70        208.50         5.03 o                         
   5  12   1        158.92        148.76         7.71 o                         
   6  12   1        103.41         93.74         8.52 o                         
  -5  13   1         15.95          6.90         6.49 o                         
  -4  13   1         44.24         45.05         6.49 o                         
  -3  13   1          1.26          1.62         4.87 o                         
  -2  13   1          2.22          2.22         3.00 o                         
  -1  13   1         46.11         58.02         6.70 o                         
   0  13   1        192.62        184.30         5.84 o                         
   1  13   1         12.71         15.24         3.00 o                         
   2  13   1        526.99        519.35        10.76 o                         
   3  13   1         28.98         23.13         7.71 o                         
   4  13   1         41.16         43.83         7.71 o                         
   5  13   1         60.51         71.83         7.71 o                         
  -5  14   1         88.52        105.11         8.52 o                         
  -4  14   1         20.14         23.94         6.49 o                         
  -3  14   1          7.28          2.84         5.28 o                         
  -2  14   1         66.98         65.70         7.10 o                         
  -1  14   1         16.13         17.90         3.58 o                         
   0  14   1         11.66          9.66         3.60 o                         
   1  14   1        158.40        129.37         4.85 o                         
   2  14   1         81.85         91.43         4.73 o                         
   3  14   1          1.03          7.71         7.30 o                         
   4  14   1         31.90         38.15         8.52 o                         
  -3  15   1         64.83         68.58         7.30 o                         
  -2  15   1        155.68        168.41        10.55 o                         
  -1  15   1          0.40          0.28         3.70 o                         
   0  15   1         47.94         40.62         4.88 o                         
   1  15   1          0.08         -1.48         3.12 o                         
   2  15   1        110.45        105.01         5.10 o                         
   3  15   1         25.67         30.03         8.52 o                         
  -2  16   1         82.79         84.82         7.71 o                         
  -1  16   1         46.29         40.18         6.49 o                         
   0  16   1          6.38         11.46         3.98 o                         
   1  16   1          0.01          2.07         4.46 o                         
  -8   0   2          3.61          1.62         5.28 o                         
  -6   0   2        302.20        318.97        10.55 o                         
  -4   0   2        250.52        267.84         8.52 o                         
  -2   0   2       2991.54       2928.08        33.19 o                         
   0   0   2       3652.93       3678.32        69.80 o                         
   2   0   2        506.24        478.20        10.65 o                         
   4   0   2      18199.98      19438.22       260.13 o                         
   6   0   2         28.66         35.92         3.73 o                         
   8   0   2        170.87        151.31         6.16 o                         
  -9   1   2         10.93          7.41         3.99 o                         
  -8   1   2         24.31         28.12         6.29 o                         
  -7   1   2         43.43         42.43         3.73 o                         
  -6   1   2         10.60         10.15         2.34 o                         
  -5   1   2        192.31        203.38         4.13 o                         
  -4   1   2        132.06        110.46         3.58 o                         
  -3   1   2          3.15          2.67         0.82 o                         
  -2   1   2       1185.22       1180.38        10.92 o                         
  -1   1   2        124.21        114.97         1.46 o                         
   0   1   2       4296.13       4193.34        39.80 o                         
   1   1   2         30.86         31.49         0.97 o                         
   2   1   2       3890.94       3837.61        41.15 o                         
   3   1   2         54.81         47.97         1.72 o                         
   4   1   2        309.20        289.85        13.71 o                         
   5   1   2        271.08        239.96        15.29 o                         
   6   1   2        121.54        114.08         3.53 o                         
   7   1   2        510.94        515.25         7.76 o                         
   8   1   2        349.69        335.86         6.33 o                         
   9   1   2         41.37         36.77         3.39 o                         
  -9   2   2          7.78          8.73         6.70 o                         
  -8   2   2         31.10         27.74         3.87 o                         
  -7   2   2         31.19         33.56         3.22 o                         
  -6   2   2          9.06          9.85         2.18 o                         
  -5   2   2          7.24          5.40         2.15 o                         
  -4   2   2       1545.50       1540.32        14.94 o                         
  -3   2   2         23.19         24.92         1.01 o                         
  -2   2   2        335.95        326.64         2.99 o                         
  -1   2   2        119.63        104.53         2.57 o                         
   0   2   2        371.07        377.93         4.08 o                         
   1   2   2        646.91        662.41         7.72 o                         
   2   2   2       1300.10       1239.70         9.86 o                         
   3   2   2       1050.41       1036.82         8.84 o                         
   4   2   2       1849.74       1956.90        20.90 o                         
   5   2   2        172.66        171.83         3.55 o                         
   6   2   2       2103.50       2100.11        23.69 o                         
   7   2   2          2.76          3.07         2.75 o                         
   8   2   2        360.66        322.66         6.14 o                         
   9   2   2         10.64          7.34         3.14 o                         
  -9   3   2         21.22         23.75         9.74 o                         
  -8   3   2          0.79          0.41         2.33 o                         
  -7   3   2         13.75         14.28         2.65 o                         
  -6   3   2         77.12         76.55         5.01 o                         
  -5   3   2        211.75        206.00         4.22 o                         
  -4   3   2        229.02        236.73         4.72 o                         
  -3   3   2         84.15         96.64         1.70 o                         
  -2   3   2        171.57        172.21         1.73 o                         
  -1   3   2        284.19        287.98         2.57 o                         
   0   3   2         56.84         61.32         0.78 o                         
   1   3   2        163.94        164.71         1.65 o                         
   2   3   2          9.92          9.25         0.84 o                         
   3   3   2         55.97         62.13         1.38 o                         
   4   3   2          0.06          0.75         1.46 o                         
   5   3   2       1108.57       1122.74        13.19 o                         
   6   3   2         24.36         27.46         2.38 o                         
   7   3   2         64.83         69.96         2.94 o                         
   8   3   2        181.52        168.73         4.46 o                         
   9   3   2         37.20         38.43         3.98 o                         
  -9   4   2          0.00          4.06         4.02 o                         
  -8   4   2        123.31        138.70         4.95 o                         
  -7   4   2        134.21        123.32         3.82 o                         
  -6   4   2         43.48         43.90         2.71 o                         
  -5   4   2        104.12         98.36         2.88 o                         
  -4   4   2         61.80         66.13         1.62 o                         
  -3   4   2          0.02          0.68         0.64 o                         
  -2   4   2        950.50        884.63         6.77 o                         
  -1   4   2         16.94         23.27         0.85 o                         
   0   4   2         28.08         25.02         0.98 o                         
   1   4   2        877.26        873.04         6.54 o                         
   2   4   2        570.82        571.07         5.10 o                         
   3   4   2        595.47        586.13         6.07 o                         
   4   4   2        533.76        535.88         6.84 o                         
   5   4   2        216.82        227.06         4.11 o                         
   6   4   2        822.47        808.83        16.69 o                         
   7   4   2          4.29          3.33         2.33 o                         
   8   4   2          1.20          2.55         3.12 o                         
  -9   5   2          0.02         -1.81         4.15 o                         
  -8   5   2         49.41         50.69         3.35 o                         
  -7   5   2         68.79         71.36         3.75 o                         
  -6   5   2         14.33         20.08         3.02 o                         
  -5   5   2         64.92         73.68         3.58 o                         
  -4   5   2        623.17        590.50         8.05 o                         
  -3   5   2         34.94         38.93         0.96 o                         
  -2   5   2          5.66          3.82         0.76 o                         
  -1   5   2       1215.24       1367.21        17.03 o                         
   0   5   2         94.82         83.28         1.90 o                         
   1   5   2          9.15          9.20         0.77 o                         
   2   5   2         15.45         15.86         0.88 o                         
   3   5   2       1172.28       1166.70         9.84 o                         
   4   5   2          0.21          0.26         1.46 o                         
   5   5   2          2.24         14.02         4.86 o                         
   6   5   2        193.83        195.10         4.05 o                         
   7   5   2          0.69          0.78         2.73 o                         
   8   5   2          9.46         10.82         3.12 o                         
  -9   6   2        198.98        184.78         9.33 o                         
  -8   6   2         58.37         55.18         3.73 o                         
  -7   6   2         80.83         78.23         3.73 o                         
  -6   6   2         88.33         88.57         3.03 o                         
  -5   6   2          1.23          0.48         1.31 o                         
  -4   6   2          2.15          2.44         1.00 o                         
  -3   6   2         43.16         42.19         1.61 o                         
  -2   6   2        167.25        192.72         2.20 o                         
  -1   6   2        679.17        679.95         6.17 o                         
   0   6   2       2187.37       2159.37        25.48 o                         
   1   6   2        598.18        641.13         5.50 o                         
   2   6   2         54.92         51.37         1.21 o                         
   3   6   2          4.28          4.52         1.01 o                         
   4   6   2        313.01        346.21         7.76 o                         
   5   6   2        123.57        126.84         4.93 o                         
   6   6   2         39.73         42.76         3.19 o                         
   7   6   2         15.85         16.14         2.88 o                         
   8   6   2          5.18          3.92         3.12 o                         
  -8   7   2        113.58        107.48         4.06 o                         
  -7   7   2          0.00         -1.36         2.47 o                         
  -6   7   2         80.54         83.81         4.35 o                         
  -5   7   2        157.75        155.59         3.46 o                         
  -4   7   2         75.86         73.37         1.93 o                         
  -3   7   2        384.21        382.54         4.04 o                         
  -2   7   2       1023.11       1014.45         8.91 o                         
  -1   7   2        659.53        729.87         8.96 o                         
   0   7   2          6.84         12.12         1.08 o                         
   1   7   2        492.43        490.13         5.16 o                         
   2   7   2        154.14        170.51         3.33 o                         
   3   7   2         23.46         29.24         2.81 o                         
   4   7   2         43.00         44.33         2.24 o                         
   5   7   2         10.35         10.45         2.08 o                         
   6   7   2        243.29        248.98         5.50 o                         
   7   7   2         23.26         20.46         3.00 o                         
   8   7   2         10.19          5.14         3.12 o                         
  -8   8   2          0.12          2.88         2.58 o                         
  -7   8   2          3.38          5.85         2.44 o                         
  -6   8   2         50.49         52.41         2.95 o                         
  -5   8   2          3.59          4.84         1.52 o                         
  -4   8   2          3.00          3.03         1.05 o                         
  -3   8   2        561.74        584.90         6.45 o                         
  -2   8   2        131.53        129.01         1.63 o                         
  -1   8   2        254.42        252.57         5.63 o                         
   0   8   2        238.25        257.48         6.74 o                         
   1   8   2          8.64         13.20         0.85 o                         
   2   8   2         16.17         19.21         0.99 o                         
   3   8   2        323.30        322.86         6.03 o                         
   4   8   2         50.46         70.04         5.78 o                         
   5   8   2          5.25          5.60         2.24 o                         
   6   8   2          4.27          3.86         2.26 o                         
   7   8   2        114.20         93.85         4.38 o                         
   8   8   2         74.01         68.94         4.87 o                         
  -8   9   2        249.37        252.63         7.08 o                         
  -7   9   2         23.40         25.02         2.47 o                         
  -6   9   2         59.10         63.68         2.54 o                         
  -5   9   2        323.81        335.16         5.19 o                         
  -4   9   2          2.00          2.19         1.54 o                         
  -3   9   2        192.43        190.61         2.89 o                         
  -2   9   2         76.60         83.70         1.41 o                         
  -1   9   2          0.46          1.51         1.14 o                         
   0   9   2         37.03         28.70         2.52 o                         
   1   9   2        371.19        389.94         4.92 o                         
   2   9   2          0.16          0.02         0.94 o                         
   3   9   2         14.57         14.05         1.23 o                         
   4   9   2        112.39        114.20         3.12 o                         
   5   9   2         21.50         22.45         2.18 o                         
   6   9   2          9.38         10.69         2.41 o                         
   7   9   2          0.40         -1.80         3.00 o                         
  -7  10   2        206.99        219.37         5.51 o                         
  -6  10   2         30.79         35.02         2.55 o                         
  -5  10   2         71.51         81.55         2.44 o                         
  -4  10   2        268.20        276.51         4.51 o                         
  -3  10   2         15.70         17.88         1.55 o                         
  -2  10   2         27.51         23.43         0.89 o                         
  -1  10   2        295.95        277.64         5.39 o                         
   0  10   2        796.87        747.11        15.17 o                         
   1  10   2         40.26         35.55         1.43 o                         
   2  10   2          1.52          1.13         0.80 o                         
   3  10   2         11.61          9.53         1.64 o                         
   4  10   2         27.15         27.22         2.18 o                         
   5  10   2         68.65         65.88         3.00 o                         
   6  10   2         53.54         61.28         5.74 o                         
   7  10   2        244.59        225.33         7.63 o                         
  -7  11   2         74.48         70.94         5.14 o                         
  -6  11   2        185.46        185.91         6.89 o                         
  -5  11   2          0.93         -0.40         2.09 o                         
  -4  11   2         64.32         67.15         2.64 o                         
  -3  11   2          3.23          4.57         1.24 o                         
  -2  11   2        358.97        334.00        10.23 o                         
  -1  11   2        355.85        319.74         5.93 o                         
   0  11   2        216.30        216.66         7.45 o                         
   1  11   2        200.91        204.52         4.28 o                         
   2  11   2        317.91        274.57        12.52 o                         
   3  11   2        455.19        444.71         8.38 o                         
   4  11   2         36.16         35.29         2.26 o                         
   5  11   2        106.66        106.34         5.02 o                         
   6  11   2          2.53          6.70         4.02 o                         
  -6  12   2          2.60          2.22         3.68 o                         
  -5  12   2         28.97         31.37         8.12 o                         
  -4  12   2          0.04          1.66         2.50 o                         
  -3  12   2         75.69         76.47         3.80 o                         
  -2  12   2         14.80         14.96         1.71 o                         
  -1  12   2         59.34         56.50         2.45 o                         
   0  12   2         24.76         26.23         2.52 o                         
   1  12   2        105.72        104.92         3.16 o                         
   2  12   2        777.17        795.96        11.43 o                         
   3  12   2         81.17         91.98         6.28 o                         
   4  12   2          4.03          4.59         2.52 o                         
   5  12   2          0.67          1.49         2.35 o                         
   6  12   2          1.16          0.41         4.30 o                         
  -5  13   2          7.01          5.28         8.12 o                         
  -4  13   2          8.79          5.28         5.68 o                         
  -3  13   2         49.64         54.79         6.09 o                         
  -2  13   2         39.55         42.40         2.53 o                         
  -1  13   2         30.02         26.16         2.17 o                         
   0  13   2         24.48         29.93         2.32 o                         
   1  13   2          6.50          5.81         2.49 o                         
   2  13   2        263.84        259.32        10.15 o                         
   3  13   2        294.43        266.22        10.96 o                         
   4  13   2         15.37         16.64         6.09 o                         
   5  13   2         29.07         47.48         6.90 o                         
  -5  14   2          3.34         10.15         6.90 o                         
  -4  14   2         29.86         25.57         8.12 o                         
  -3  14   2          3.96          4.87         5.68 o                         
  -2  14   2         40.76         39.54         3.70 o                         
  -1  14   2          0.01          1.91         3.29 o                         
   0  14   2         58.15         68.25         4.56 o                         
   1  14   2          2.21          0.00         3.16 o                         
   2  14   2         72.66         68.58         7.71 o                         
   3  14   2          0.10         -2.43         6.90 o                         
   4  14   2        218.88        217.52        10.96 o                         
  -3  15   2         49.25         54.79         6.90 o                         
  -2  15   2         44.59         54.79         6.49 o                         
  -1  15   2         27.07         11.77         3.22 o                         
   0  15   2        110.62        121.34         6.01 o                         
   1  15   2         30.63         32.08         3.44 o                         
   2  15   2         11.22          4.46         5.28 o                         
   3  15   2         83.91         82.38         7.30 o                         
  -2  16   2         16.91         14.61         6.09 o                         
  -1  16   2         23.88         19.07         6.09 o                         
   0  16   2        137.37        125.11         5.59 o                         
   1  16   2         49.45         65.05         4.97 o                         
  -9   0   3          2.19          2.43         5.68 o                         
  -7   0   3         88.89        103.08         6.09 o                         
  -5   0   3        324.79        314.51         9.33 o                         
  -3   0   3        146.92        109.41         2.83 o                         
  -1   0   3          5.24          3.09         0.74 o                         
   1   0   3        135.56        125.88         4.87 o                         
   3   0   3        264.33        242.82         4.51 o                         
   5   0   3          0.00         -0.41         2.58 o                         
   7   0   3         99.35        116.79         5.02 o                         
   9   0   3        372.91        334.60         9.76 o                         
  -9   1   3         61.44         57.68         5.16 o                         
  -8   1   3          8.61          3.96         3.58 o                         
  -7   1   3        296.16        308.63         7.75 o                         
  -6   1   3          3.78          5.07         2.58 o                         
  -5   1   3        182.17        171.05         4.59 o                         
  -4   1   3        225.71        220.04         3.72 o                         
  -3   1   3          5.79          4.95         0.83 o                         
  -2   1   3        536.46        585.60         5.27 o                         
  -1   1   3        579.40        560.38         5.16 o                         
   0   1   3        619.31        605.45         6.64 o                         
   1   1   3        111.59        104.39         2.40 o                         
   2   1   3        236.58        182.22         2.31 o                         
   3   1   3          9.40          9.52         1.18 o                         
   4   1   3          1.37          3.22         1.51 o                         
   5   1   3        114.35        116.22         2.94 o                         
   6   1   3       1319.11       1362.79        19.08 o                         
   7   1   3         86.12         84.71         3.29 o                         
   8   1   3        175.07        168.48         5.10 o                         
   9   1   3          9.15          6.89         3.19 o                         
  -9   2   3         86.58         88.40         5.14 o                         
  -8   2   3         12.62          9.94         3.73 o                         
  -7   2   3          1.13          2.03         3.16 o                         
  -6   2   3         82.86         82.20         4.02 o                         
  -5   2   3        220.74        239.67        15.83 o                         
  -4   2   3        681.50        661.85         8.31 o                         
  -3   2   3       1920.17       1891.29        16.15 o                         
  -2   2   3       2171.62       2050.53        19.03 o                         
  -1   2   3        423.07        399.73         3.77 o                         
   0   2   3        530.45        538.37         5.32 o                         
   1   2   3        523.23        488.57         5.04 o                         
   2   2   3         88.61         96.00         1.80 o                         
   3   2   3         36.40         36.05         1.33 o                         
   4   2   3        167.23        180.00         4.51 o                         
   5   2   3        113.47        121.03         3.32 o                         
   6   2   3         46.27         57.85         2.73 o                         
   7   2   3        259.82        256.94         5.55 o                         
   8   2   3          4.48          2.16         2.68 o                         
  -9   3   3         49.72         48.00         4.44 o                         
  -8   3   3          0.01          0.84         3.58 o                         
  -7   3   3         45.28         48.88         3.58 o                         
  -6   3   3        474.57        503.40        13.59 o                         
  -5   3   3        839.43        842.79        22.93 o                         
  -4   3   3         68.59         64.44         1.75 o                         
  -3   3   3          0.29          0.38         0.38 o                         
  -2   3   3        107.90        123.54         1.65 o                         
  -1   3   3        398.42        384.97         3.70 o                         
   0   3   3       5055.78       5116.41        92.15 o                         
   1   3   3        523.44        473.30         4.43 o                         
   2   3   3        105.05        101.60         1.91 o                         
   3   3   3         63.42         64.72         1.72 o                         
   4   3   3        165.49        161.32         3.22 o                         
   5   3   3          0.81          0.50         1.77 o                         
   6   3   3        290.77        307.44         5.27 o                         
   7   3   3          3.87          5.04         2.33 o                         
   8   3   3        448.53        412.95         7.24 o                         
  -9   4   3          7.06         10.07         3.99 o                         
  -8   4   3        253.96        238.17         9.33 o                         
  -7   4   3         85.68         87.02         4.44 o                         
  -6   4   3        312.29        314.73        10.85 o                         
  -5   4   3         11.88         14.03         1.97 o                         
  -4   4   3        271.47        257.24         2.77 o                         
  -3   4   3        524.61        511.34         5.90 o                         
  -2   4   3       2274.22       2262.79        19.56 o                         
  -1   4   3        627.60        658.83         5.44 o                         
   0   4   3        576.20        532.91         7.92 o                         
   1   4   3         18.01         15.76         0.83 o                         
   2   4   3        127.66        117.08         1.72 o                         
   3   4   3          4.56          2.53         0.97 o                         
   4   4   3        248.97        228.10         3.80 o                         
   5   4   3        115.83        109.02         2.94 o                         
   6   4   3          2.76          6.29         2.46 o                         
   7   4   3        262.84        257.07         6.15 o                         
   8   4   3         14.28          9.60         3.05 o                         
  -9   5   3         44.40         50.26         5.10 o                         
  -8   5   3          2.68         -2.31         3.58 o                         
  -7   5   3        118.95        129.23        12.99 o                         
  -6   5   3        172.17        189.32         4.29 o                         
  -5   5   3         71.78         72.75         2.20 o                         
  -4   5   3        169.90        156.48         2.07 o                         
  -3   5   3        244.28        254.47         2.88 o                         
  -2   5   3          3.03          6.36         0.66 o                         
  -1   5   3          0.00          1.11         0.52 o                         
   0   5   3        485.51        547.89         6.69 o                         
   1   5   3         88.90         73.57         1.29 o                         
   2   5   3       2126.95       2097.60        16.38 o                         
   3   5   3        353.48        339.94         6.23 o                         
   4   5   3         28.75         28.86         1.87 o                         
   5   5   3        430.58        426.68         6.69 o                         
   6   5   3          0.96          1.34         2.12 o                         
   7   5   3        101.98         94.87         5.45 o                         
   8   5   3        172.96        155.88         6.11 o                         
  -9   6   3          0.43          2.91         3.35 o                         
  -8   6   3        507.49        518.01        13.82 o                         
  -7   6   3          4.27          2.05         1.92 o                         
  -6   6   3        147.88        152.47         5.62 o                         
  -5   6   3        121.98        130.05         2.46 o                         
  -4   6   3        189.63        182.57         2.21 o                         
  -3   6   3        364.08        409.22         4.21 o                         
  -2   6   3          1.75          2.92         0.67 o                         
  -1   6   3          3.07          2.09         1.09 o                         
   0   6   3        342.11        342.73         5.39 o                         
   1   6   3       1863.98       1996.68        16.78 o                         
   2   6   3        248.08        247.71         7.13 o                         
   3   6   3        218.25        213.10         3.09 o                         
   4   6   3         25.15         29.74         1.81 o                         
   5   6   3        329.21        337.47         5.22 o                         
   6   6   3         40.12         39.60         3.97 o                         
   7   6   3         19.15         26.46         4.04 o                         
   8   6   3         92.53         95.60         4.29 o                         
  -8   7   3         54.99         64.35         3.98 o                         
  -7   7   3        924.26       1013.74        21.42 o                         
  -6   7   3         85.13         83.83         2.71 o                         
  -5   7   3         34.14         28.03         2.14 o                         
  -4   7   3        413.88        412.14         6.92 o                         
  -3   7   3         24.80         28.82         1.13 o                         
  -2   7   3        229.31        226.46         2.56 o                         
  -1   7   3        223.96        255.26         3.68 o                         
   0   7   3          2.40          2.44         1.22 o                         
   1   7   3          8.94          7.28         0.91 o                         
   2   7   3        132.64        125.71         2.22 o                         
   3   7   3        667.74        652.39         7.45 o                         
   4   7   3          3.03          3.03         1.79 o                         
   5   7   3        255.78        249.33         7.81 o                         
   6   7   3         55.24         63.71         7.46 o                         
   7   7   3          3.41          3.02         2.73 o                         
   8   7   3          0.30          0.76         4.28 o                         
  -8   8   3        145.91        146.97         8.53 o                         
  -7   8   3         19.44         29.39         3.96 o                         
  -6   8   3        541.33        564.59         9.61 o                         
  -5   8   3        159.75        166.75         4.91 o                         
  -4   8   3        159.80        153.90         3.01 o                         
  -3   8   3         82.78         76.23         3.05 o                         
  -2   8   3         77.65         80.12         1.37 o                         
  -1   8   3         25.20         29.42         1.28 o                         
   0   8   3        713.41        715.16         8.47 o                         
   1   8   3          4.12          4.48         0.53 o                         
   2   8   3          0.83          0.37         0.87 o                         
   3   8   3         78.18         75.08         3.01 o                         
   4   8   3         12.68         16.09         2.02 o                         
   5   8   3          0.21          1.01         2.18 o                         
   6   8   3         53.29         54.49         2.96 o                         
   7   8   3         35.78         34.45         3.37 o                         
  -8   9   3         21.23         14.59         3.28 o                         
  -7   9   3         73.34         72.89         3.69 o                         
  -6   9   3         19.19         23.69         3.32 o                         
  -5   9   3        452.81        467.98         6.83 o                         
  -4   9   3          9.30          8.33         1.61 o                         
  -3   9   3          8.20          9.07         1.11 o                         
  -2   9   3        146.98        140.31         2.41 o                         
  -1   9   3         77.32         70.15         2.69 o                         
   0   9   3          6.81          7.30         1.33 o                         
   1   9   3          3.53          4.07         0.71 o                         
   2   9   3        360.71        363.78         4.76 o                         
   3   9   3         23.39         25.66         1.33 o                         
   4   9   3         42.36         42.70         2.75 o                         
   5   9   3          0.15          1.44         2.02 o                         
   6   9   3          4.11          3.76         2.71 o                         
   7   9   3          4.07          1.71         3.29 o                         
  -7  10   3          1.52          2.68         3.12 o                         
  -6  10   3        318.86        338.33         6.72 o                         
  -5  10   3         37.64         39.14         2.36 o                         
  -4  10   3        275.12        263.94         4.37 o                         
  -3  10   3         52.36         52.18         1.96 o                         
  -2  10   3         43.16         44.56         2.56 o                         
  -1  10   3         26.43         33.54         2.74 o                         
   0  10   3        223.61        216.27         4.53 o                         
   1  10   3          8.68          9.14         1.87 o                         
   2  10   3        433.28        426.19        15.62 o                         
   3  10   3        137.49        141.31         3.20 o                         
   4  10   3         56.06         49.02         2.70 o                         
   5  10   3         48.69         53.94         2.94 o                         
   6  10   3          6.58          7.71         2.95 o                         
   7  10   3         14.61         22.26         3.87 o                         
  -7  11   3        168.41        172.05         7.60 o                         
  -6  11   3         23.81         24.15         4.59 o                         
  -5  11   3        421.21        429.52         9.74 o                         
  -4  11   3         22.92         23.55         3.45 o                         
  -3  11   3         97.11        101.43         5.28 o                         
  -2  11   3          3.12          3.14         1.89 o                         
  -1  11   3        277.77        284.63         5.38 o                         
   0  11   3         65.19         63.54         5.60 o                         
   1  11   3        105.38        105.91         3.73 o                         
   2  11   3        193.61        187.25         5.33 o                         
   3  11   3          3.53          4.23         3.25 o                         
   4  11   3        272.56        283.06         6.89 o                         
   5  11   3         11.67         12.55         3.00 o                         
   6  11   3         48.43         47.90         3.73 o                         
  -6  12   3        161.07        153.54         8.52 o                         
  -5  12   3        111.55        106.23         5.84 o                         
  -4  12   3         42.67         44.64         3.38 o                         
  -3  12   3          0.94          2.49         2.92 o                         
  -2  12   3         18.28         18.05         2.32 o                         
  -1  12   3          8.92          9.27         2.20 o                         
   0  12   3          4.97          5.94         2.00 o                         
   1  12   3         73.32         70.51         3.13 o                         
   2  12   3          6.18          5.95         2.43 o                         
   3  12   3         13.19         17.33         2.10 o                         
   4  12   3        431.57        442.28        10.18 o                         
   5  12   3        286.55        263.35         8.17 o                         
  -5  13   3         24.06         22.99         3.68 o                         
  -4  13   3          4.88          4.09         2.99 o                         
  -3  13   3         27.05         30.44         3.38 o                         
  -2  13   3        112.05        111.35         6.09 o                         
  -1  13   3         44.35         54.20         4.36 o                         
   0  13   3         52.34         53.46         2.35 o                         
   1  13   3          0.04         -0.37         2.15 o                         
   2  13   3         37.00         36.53         2.65 o                         
   3  13   3         19.29         15.54         2.20 o                         
   4  13   3        210.30        215.89        10.55 o                         
   5  13   3         13.54         17.45         8.93 o                         
  -5  14   3          1.07          1.62         6.49 o                         
  -4  14   3         30.92         30.44         6.49 o                         
  -3  14   3         88.83         99.43         7.30 o                         
  -2  14   3          8.64         12.17         5.28 o                         
  -1  14   3         29.00         38.51         4.26 o                         
   0  14   3          5.48          7.00         3.41 o                         
   1  14   3         28.87         29.47         3.80 o                         
   2  14   3         52.00         57.22         7.30 o                         
   3  14   3         19.43         17.04         6.09 o                         
   4  14   3         14.09         10.55         6.09 o                         
  -3  15   3          1.19          1.22         6.49 o                         
  -2  15   3          5.54          3.65         5.68 o                         
  -1  15   3         16.36         19.48         5.68 o                         
   0  15   3          9.38          9.52         4.28 o                         
   1  15   3          0.38         -0.12         3.29 o                         
   2  15   3        115.91        123.77         8.12 o                         
   3  15   3         10.42          4.46         6.09 o                         
  -1  16   3         11.46         10.55         6.09 o                         
   0  16   3         50.03         45.45         6.09 o                         
  -8   0   4        174.40        170.44         8.52 o                         
  -6   0   4        298.04        288.54         9.74 o                         
  -4   0   4         57.27         57.36         2.43 o                         
  -2   0   4       1192.02       1169.65        12.16 o                         
   0   0   4        649.55        532.97         8.46 o                         
   2   0   4        187.37        166.79         4.02 o                         
   4   0   4        615.47        577.17        10.47 o                         
   6   0   4          1.71          2.98         3.29 o                         
   8   0   4        186.30        188.41         6.74 o                         
  -9   1   4         28.57         22.32         4.30 o                         
  -8   1   4         55.36         55.61         4.30 o                         
  -7   1   4         22.45         27.60         5.68 o                         
  -6   1   4         36.94         41.14         3.00 o                         
  -5   1   4        165.77        155.95         7.10 o                         
  -4   1   4        523.91        558.29         6.74 o                         
  -3   1   4          0.13          0.00         0.84 o                         
  -2   1   4        122.16        108.34         1.57 o                         
  -1   1   4        347.38        376.68         5.61 o                         
   0   1   4       2939.41       2804.69        27.59 o                         
   1   1   4        305.15        288.15         3.75 o                         
   2   1   4        907.28        869.02         8.82 o                         
   3   1   4        251.04        244.83         5.15 o                         
   4   1   4          9.80          6.09         1.62 o                         
   5   1   4         45.29         44.49         2.43 o                         
   6   1   4         27.91         36.30         2.42 o                         
   7   1   4          1.96          6.98         2.38 o                         
   8   1   4          2.52          4.70         2.73 o                         
  -9   2   4         55.25         45.90         4.56 o                         
  -8   2   4          9.26          7.09         3.58 o                         
  -7   2   4         31.42         36.45         6.70 o                         
  -6   2   4          0.03          3.05         2.71 o                         
  -5   2   4        176.66        168.54         5.61 o                         
  -4   2   4         80.64         88.53         2.12 o                         
  -3   2   4        162.44        176.75         2.10 o                         
  -2   2   4        328.08        284.40         4.27 o                         
  -1   2   4          0.07          0.70         0.66 o                         
   0   2   4        142.98        130.33         3.88 o                         
   1   2   4         86.84         91.20         4.04 o                         
   2   2   4        340.46        322.80         7.45 o                         
   3   2   4        165.10        143.88         4.74 o                         
   4   2   4         72.71         67.33         2.12 o                         
   5   2   4         70.97         69.48         2.64 o                         
   6   2   4         76.84         79.43         4.33 o                         
   7   2   4          5.16          4.67         2.53 o                         
   8   2   4        115.33        113.94         3.95 o                         
  -9   3   4         23.41         22.58         3.16 o                         
  -8   3   4          4.56          9.80         3.58 o                         
  -7   3   4         53.76         59.54         9.94 o                         
  -6   3   4        449.72        446.18         9.17 o                         
  -5   3   4         63.13         67.80         2.77 o                         
  -4   3   4        616.68        655.03         6.28 o                         
  -3   3   4        254.33        265.85         3.14 o                         
  -2   3   4        378.69        366.12         6.68 o                         
  -1   3   4          3.68          3.71         0.67 o                         
   0   3   4        202.64        195.69         2.28 o                         
   1   3   4         11.58         17.35         0.87 o                         
   2   3   4         98.96         94.45         2.12 o                         
   3   3   4        247.83        239.28         3.67 o                         
   4   3   4        409.33        391.49         5.62 o                         
   5   3   4          2.45          3.29         1.92 o                         
   6   3   4         87.28         81.93         2.89 o                         
   7   3   4         62.65         61.73         3.03 o                         
   8   3   4          1.51          2.50         2.83 o                         
  -9   4   4          3.93          4.12         3.50 o                         
  -8   4   4         73.51         77.79         4.11 o                         
  -7   4   4        222.13        237.74         6.01 o                         
  -6   4   4         61.51         61.44         3.03 o                         
  -5   4   4        122.82        137.08         3.35 o                         
  -4   4   4        890.03        904.35        13.82 o                         
  -3   4   4       1136.44       1201.99        16.52 o                         
  -2   4   4        291.02        295.09         2.72 o                         
  -1   4   4        112.88        123.60         2.15 o                         
   0   4   4       1216.49       1253.12        12.05 o                         
   1   4   4        329.49        369.33         3.82 o                         
   2   4   4        536.43        501.09         5.47 o                         
   3   4   4          0.10         -0.07         1.10 o                         
   4   4   4        112.93        119.98         2.73 o                         
   5   4   4         52.11         57.67         2.41 o                         
   6   4   4         24.75         29.46         2.33 o                         
   7   4   4        267.32        267.15         5.57 o                         
   8   4   4         14.33         11.84         2.88 o                         
  -9   5   4         53.26         57.96         3.89 o                         
  -8   5   4         57.47         59.50         4.72 o                         
  -7   5   4         87.41         95.10         3.73 o                         
  -6   5   4        733.58        762.56        14.15 o                         
  -5   5   4        211.18        216.73         4.44 o                         
  -4   5   4       2225.96       2218.99        21.12 o                         
  -3   5   4        211.00        197.50         2.80 o                         
  -2   5   4        423.94        418.90         3.83 o                         
  -1   5   4       1935.51       2003.20        21.66 o                         
   0   5   4        621.33        611.98         6.82 o                         
   1   5   4         29.21         31.95         1.15 o                         
   2   5   4          8.00          8.72         1.23 o                         
   3   5   4        501.15        500.61         9.19 o                         
   4   5   4         18.29         21.57         2.03 o                         
   5   5   4        149.74        163.58         3.59 o                         
   6   5   4        168.38        173.94         3.88 o                         
   7   5   4         83.05         84.90         3.28 o                         
   8   5   4         13.11         11.67         2.83 o                         
  -9   6   4         23.21         13.87         3.69 o                         
  -8   6   4        236.26        237.51         5.83 o                         
  -7   6   4          4.66          3.39         2.56 o                         
  -6   6   4          1.25          3.17         2.41 o                         
  -5   6   4        958.39        966.64        15.01 o                         
  -4   6   4         92.81         94.72         3.11 o                         
  -3   6   4          1.57          2.58         0.91 o                         
  -2   6   4        600.22        607.57         7.51 o                         
  -1   6   4         11.19         16.33         1.56 o                         
   0   6   4          9.19          5.14         1.41 o                         
   1   6   4        132.33        138.29         1.91 o                         
   2   6   4       1147.55       1145.65        12.47 o                         
   3   6   4        163.68        146.52         4.39 o                         
   4   6   4        759.43        750.08         9.28 o                         
   5   6   4        102.01        107.92         2.99 o                         
   6   6   4         27.54         26.55         2.60 o                         
   7   6   4          9.93          7.57         2.41 o                         
   8   6   4          6.87          5.02         3.35 o                         
  -8   7   4         12.09          9.89         2.99 o                         
  -7   7   4        114.30        123.25         4.04 o                         
  -6   7   4       1125.94       1178.57        16.79 o                         
  -5   7   4          8.63         10.61         2.53 o                         
  -4   7   4        212.36        224.74         5.33 o                         
  -3   7   4         56.24         55.89         2.38 o                         
  -2   7   4       1613.24       1614.12        14.87 o                         
  -1   7   4          3.50          0.45         1.02 o                         
   0   7   4        460.47        462.27         6.87 o                         
   1   7   4          1.28          1.26         0.70 o                         
   2   7   4        367.50        385.10         5.70 o                         
   3   7   4         13.51         14.21         2.05 o                         
   4   7   4        101.77        106.30         3.28 o                         
   5   7   4         43.89         45.70         3.69 o                         
   6   7   4          2.56          3.57         2.39 o                         
   7   7   4         26.15         30.49         3.12 o                         
  -8   8   4         35.14         40.00         3.68 o                         
  -7   8   4         49.97         48.18         3.50 o                         
  -6   8   4        322.06        331.75         6.55 o                         
  -5   8   4        421.86        454.84         9.87 o                         
  -4   8   4        259.70        264.59         4.29 o                         
  -3   8   4        297.25        260.36         3.74 o                         
  -2   8   4        493.02        477.28         7.00 o                         
  -1   8   4         32.85         35.33         3.16 o                         
   0   8   4         82.21         80.84         3.00 o                         
   1   8   4        237.18        211.85         6.21 o                         
   2   8   4          0.56          2.08         1.04 o                         
   3   8   4         49.57         47.07         2.87 o                         
   4   8   4        106.69        100.48         2.92 o                         
   5   8   4          8.08          9.36         2.32 o                         
   6   8   4         54.81         62.26         3.42 o                         
   7   8   4          4.69          3.21         2.86 o                         
  -8   9   4         23.39         20.50         3.73 o                         
  -7   9   4         70.19         84.62         3.69 o                         
  -6   9   4        130.12        136.34         7.84 o                         
  -5   9   4          0.06          0.59         1.87 o                         
  -4   9   4       1051.02       1079.69        14.75 o                         
  -3   9   4         25.77         30.81         1.41 o                         
  -2   9   4        171.00        156.08         3.57 o                         
  -1   9   4        260.99        261.60         4.74 o                         
   0   9   4         82.79         83.91         2.63 o                         
   1   9   4        116.27        115.83         7.51 o                         
   2   9   4         53.28         48.66         1.56 o                         
   3   9   4         13.63         11.24         1.79 o                         
   4   9   4         94.90         98.39         3.20 o                         
   5   9   4        113.98        115.52         3.75 o                         
   6   9   4        105.41        104.52         6.27 o                         
   7   9   4          0.01          5.27         4.11 o                         
  -7  10   4          0.07         -1.17         3.80 o                         
  -6  10   4        178.06        196.17         6.29 o                         
  -5  10   4         26.01         34.79         2.53 o                         
  -4  10   4         42.59         49.39         2.42 o                         
  -3  10   4       2396.78       2278.11        28.04 o                         
  -2  10   4        313.08        299.49         5.50 o                         
  -1  10   4        224.09        222.93         4.56 o                         
   0  10   4          2.24          2.72         1.77 o                         
   1  10   4        601.24        577.38        10.90 o                         
   2  10   4         23.44         21.36         3.25 o                         
   3  10   4         35.25         32.05         1.91 o                         
   4  10   4         43.25         51.02         2.58 o                         
   5  10   4          1.38          1.35         2.53 o                         
   6  10   4         25.81         27.98         3.73 o                         
  -7  11   4        363.53        358.77        21.31 o                         
  -6  11   4          7.86          4.25         4.44 o                         
  -5  11   4        105.70        105.04         8.12 o                         
  -4  11   4        810.25        829.18        15.30 o                         
  -3  11   4        236.34        228.96         8.24 o                         
  -2  11   4        126.55        115.14         3.45 o                         
  -1  11   4        262.61        246.93         6.65 o                         
   0  11   4          0.23          1.79         1.80 o                         
   1  11   4        256.84        261.36         5.31 o                         
   2  11   4          0.13          0.81         2.84 o                         
   3  11   4          6.38          7.30         3.16 o                         
   4  11   4         37.82         35.30         5.28 o                         
   5  11   4          0.02          3.04         2.87 o                         
   6  11   4         95.45         90.54         6.16 o                         
  -6  12   4          0.76          0.81         4.59 o                         
  -5  12   4        799.31        826.37        26.38 o                         
  -4  12   4         23.00         30.86         5.88 o                         
  -3  12   4          0.01          1.88         3.12 o                         
  -2  12   4          0.01          1.15         2.17 o                         
  -1  12   4          2.32          4.08         2.24 o                         
   0  12   4        129.35        143.55         5.04 o                         
   1  12   4         93.23         94.80         6.18 o                         
   2  12   4          4.62          8.46         2.63 o                         
   3  12   4         92.87         99.65         4.02 o                         
   4  12   4        128.96        110.44         6.90 o                         
   5  12   4         41.30         38.56         4.73 o                         
  -5  13   4          4.62          4.98         4.28 o                         
  -4  13   4          5.00          1.22         3.07 o                         
  -3  13   4          0.85         -0.37         2.82 o                         
  -2  13   4        176.63        195.69         6.23 o                         
  -1  13   4        297.39        299.24         8.26 o                         
   0  13   4          4.74          3.12         2.44 o                         
   1  13   4         49.37         53.14         4.88 o                         
   2  13   4          0.02          0.89         3.00 o                         
   3  13   4          0.97          2.02         2.42 o                         
   4  13   4          7.97          4.87         4.02 o                         
  -4  14   4          4.79         10.55         6.09 o                         
  -3  14   4        239.40        249.98        10.96 o                         
  -2  14   4         22.02         38.15         6.09 o                         
  -1  14   4         47.96         46.66         3.60 o                         
   0  14   4         16.31         15.41         2.92 o                         
   1  14   4        122.75        145.00         7.51 o                         
   2  14   4          4.53          9.33         4.87 o                         
   3  14   4         15.55         19.48         5.68 o                         
  -3  15   4         14.75         10.15         8.93 o                         
  -2  15   4          0.55         -2.03         5.68 o                         
  -1  15   4          0.02         -2.03         5.28 o                         
   0  15   4         33.26         25.57         4.78 o                         
   1  15   4         28.11         25.03         4.19 o                         
   2  15   4          0.04          4.87         5.28 o                         
  -9   0   5         19.25         19.89         5.68 o                         
  -7   0   5        139.64        139.07         4.56 o                         
  -5   0   5        410.61        389.98        13.59 o                         
  -3   0   5        212.18        207.96         3.63 o                         
  -1   0   5         70.74         84.84         2.02 o                         
   1   0   5          1.82          4.91         1.56 o                         
   3   0   5         86.09         88.27         3.16 o                         
   5   0   5        537.38        512.77        16.84 o                         
   7   0   5         42.78         39.16         4.30 o                         
  -9   1   5         16.63         13.50         4.46 o                         
  -8   1   5        638.67        624.36         8.74 o                         
  -7   1   5          0.00          0.68         1.73 o                         
  -6   1   5         45.44         46.29         2.01 o                         
  -5   1   5         35.39         37.30         2.47 o                         
  -4   1   5        295.12        334.47         7.67 o                         
  -3   1   5       1058.22       1030.84        10.52 o                         
  -2   1   5         76.01         69.40         1.27 o                         
  -1   1   5       2065.35       2078.95        18.87 o                         
   0   1   5         12.96         12.66         1.05 o                         
   1   1   5       1254.56       1237.09        15.52 o                         
   2   1   5        196.18        219.25         3.04 o                         
   3   1   5        196.23        185.57         6.74 o                         
   4   1   5          0.00         -0.12         1.67 o                         
   5   1   5          0.05         -0.46         2.00 o                         
   6   1   5        309.08        314.68         7.79 o                         
   7   1   5          5.39          7.53         2.48 o                         
   8   1   5         30.64         27.27         3.36 o                         
  -9   2   5          0.54          0.91         2.75 o                         
  -8   2   5          4.12          4.64         3.00 o                         
  -7   2   5        151.18        155.85         3.23 o                         
  -6   2   5        211.93        232.41         4.10 o                         
  -5   2   5        469.43        505.99         6.35 o                         
  -4   2   5       1682.86       1790.19        18.58 o                         
  -3   2   5        744.03        746.26         9.74 o                         
  -2   2   5       1469.76       1659.74        15.14 o                         
  -1   2   5          5.65          5.51         0.77 o                         
   0   2   5        370.90        338.71         9.43 o                         
   1   2   5        664.00        689.89         9.31 o                         
   2   2   5       1158.80       1142.82        12.58 o                         
   3   2   5        513.60        469.51         6.34 o                         
   4   2   5        111.59        112.53         2.79 o                         
   5   2   5         17.88         25.04         2.22 o                         
   6   2   5         13.49         13.28         2.42 o                         
   7   2   5          4.65          4.78         2.53 o                         
   8   2   5         13.14         12.58         2.94 o                         
  -9   3   5         28.70         26.63         3.41 o                         
  -8   3   5         15.03         10.15         2.97 o                         
  -7   3   5        159.32        164.33         4.98 o                         
  -6   3   5         48.75         49.55         2.13 o                         
  -5   3   5         32.15         28.16         3.46 o                         
  -4   3   5        352.73        333.27         4.16 o                         
  -3   3   5        589.49        595.93         6.46 o                         
  -2   3   5        243.54        241.81         2.63 o                         
  -1   3   5       3860.66       4043.74        32.54 o                         
   0   3   5          9.41         23.12         1.15 o                         
   1   3   5        531.31        541.41         5.94 o                         
   2   3   5        194.37        197.58         3.17 o                         
   3   3   5         68.70         79.78         2.12 o                         
   4   3   5         57.70         62.47         2.20 o                         
   5   3   5        102.61        105.56         3.03 o                         
   6   3   5          7.46          7.39         2.26 o                         
   7   3   5         35.37         37.23         2.84 o                         
   8   3   5        111.90        109.11         4.39 o                         
  -9   4   5          0.26          0.81         2.97 o                         
  -8   4   5         65.80         69.24         6.85 o                         
  -7   4   5          1.13          1.70         2.32 o                         
  -6   4   5         68.05         73.72         3.16 o                         
  -5   4   5        223.28        219.62         4.44 o                         
  -4   4   5        683.72        708.71        10.00 o                         
  -3   4   5        948.54        985.38         9.82 o                         
  -2   4   5       6990.99       7490.26        59.23 o                         
  -1   4   5          7.18          5.87         0.89 o                         
   0   4   5        231.34        220.65         2.87 o                         
   1   4   5       1970.80       2012.53        20.58 o                         
   2   4   5         53.99         43.83         1.52 o                         
   3   4   5        217.86        211.35         4.80 o                         
   4   4   5        184.09        191.95         3.64 o                         
   5   4   5          0.21          2.50         2.00 o                         
   6   4   5         74.25         75.56         2.93 o                         
   7   4   5         38.79         42.07         2.98 o                         
   8   4   5        156.21        150.88         4.56 o                         
  -9   5   5         47.92         50.21         4.52 o                         
  -8   5   5        136.54        146.62         4.88 o                         
  -7   5   5         10.89         11.31         2.47 o                         
  -6   5   5        553.56        567.69         8.97 o                         
  -5   5   5         65.96         62.54         4.22 o                         
  -4   5   5         14.29         16.56         1.75 o                         
  -3   5   5        134.96        122.75         1.98 o                         
  -2   5   5         73.11         92.83         1.74 o                         
  -1   5   5         26.15         25.63         1.93 o                         
   0   5   5        565.49        542.47         5.15 o                         
   1   5   5         65.09         66.94         1.45 o                         
   2   5   5         38.60         46.38         1.85 o                         
   3   5   5          4.32          3.98         1.52 o                         
   4   5   5        300.69        310.84         4.96 o                         
   5   5   5        151.54        149.24         4.42 o                         
   6   5   5        251.95        271.97         5.10 o                         
   7   5   5          4.38          2.84         2.47 o                         
   8   5   5         21.50         12.66         3.02 o                         
  -9   6   5         57.16         50.40         3.97 o                         
  -8   6   5        195.66        190.53         5.14 o                         
  -7   6   5          1.78         -1.84         2.79 o                         
  -6   6   5        152.20        149.42         3.94 o                         
  -5   6   5          0.40          2.22         2.41 o                         
  -4   6   5       1988.56       1968.83        24.86 o                         
  -3   6   5        158.54        177.11         3.06 o                         
  -2   6   5       1039.27       1120.80         9.73 o                         
  -1   6   5         14.12         10.34         3.04 o                         
   0   6   5        927.65        830.09         9.60 o                         
   1   6   5        118.05        144.61         2.99 o                         
   2   6   5        198.99        198.34         5.74 o                         
   3   6   5         17.21         20.61         1.80 o                         
   4   6   5          5.55          5.66         1.65 o                         
   5   6   5         85.94         81.41         4.04 o                         
   6   6   5         32.67         38.06         3.34 o                         
   7   6   5          4.34          4.24         2.47 o                         
  -8   7   5         21.11         18.86         4.83 o                         
  -7   7   5          0.01         -0.60         2.44 o                         
  -6   7   5        103.76        113.00         4.17 o                         
  -5   7   5        118.83        115.17         3.66 o                         
  -4   7   5        645.05        626.42        14.79 o                         
  -3   7   5        441.47        444.20         7.48 o                         
  -2   7   5        569.24        537.75         7.49 o                         
  -1   7   5          0.07          0.14         2.43 o                         
   0   7   5        621.08        614.81        11.16 o                         
   1   7   5        228.42        213.92         5.34 o                         
   2   7   5         37.41         46.18         2.37 o                         
   3   7   5         44.96         41.15         2.64 o                         
   4   7   5        139.14        140.35         3.02 o                         
   5   7   5        256.73        237.48         6.30 o                         
   6   7   5          0.02          0.58         2.07 o                         
   7   7   5         24.84         28.96         4.24 o                         
  -8   8   5         11.10          8.91         2.99 o                         
  -7   8   5        187.15        184.93         8.77 o                         
  -6   8   5         61.79         59.32         3.32 o                         
  -5   8   5        385.40        405.74         7.06 o                         
  -4   8   5       1125.36       1082.08        22.68 o                         
  -3   8   5         39.07         39.67         3.90 o                         
  -2   8   5        728.32        725.66        10.16 o                         
  -1   8   5          0.31         -0.23         2.24 o                         
   0   8   5        610.65        614.28        17.25 o                         
   1   8   5        183.25        161.22         4.09 o                         
   2   8   5          1.52          4.10         1.23 o                         
   3   8   5        193.14        196.13        10.35 o                         
   4   8   5         11.70         15.47         2.26 o                         
   5   8   5          4.04          4.30         2.26 o                         
   6   8   5         29.27         37.17         5.03 o                         
   7   8   5        169.26        160.52         5.07 o                         
  -8   9   5          9.08          4.66         4.15 o                         
  -7   9   5        133.79        136.26         4.52 o                         
  -6   9   5         73.18         82.53         6.54 o                         
  -5   9   5        179.80        170.26         4.22 o                         
  -4   9   5        679.95        666.65        11.93 o                         
  -3   9   5        124.66        113.09         2.71 o                         
  -2   9   5        133.86        140.98         3.49 o                         
  -1   9   5       2238.36       2133.98        33.24 o                         
   0   9   5        925.53        890.60        17.04 o                         
   1   9   5         16.84         24.75         3.25 o                         
   2   9   5         13.85         14.02         1.85 o                         
   3   9   5        689.77        696.51        13.80 o                         
   4   9   5         89.85         95.09         3.47 o                         
   5   9   5          0.00          0.42         2.38 o                         
   6   9   5         26.13         28.85         4.50 o                         
  -7  10   5         13.86         11.44         3.87 o                         
  -6  10   5         21.84         30.34         3.80 o                         
  -5  10   5        135.44        143.60         5.26 o                         
  -4  10   5         95.89         92.44         4.39 o                         
  -3  10   5        195.07        177.41         9.68 o                         
  -2  10   5       1436.29       1441.07        18.86 o                         
  -1  10   5         80.78         71.41         2.56 o                         
   0  10   5        148.20        133.77         4.37 o                         
   1  10   5         98.99         69.80        12.17 o                         
   2  10   5          9.21          8.52         3.65 o                         
   3  10   5         33.63         38.96         4.06 o                         
   4  10   5         32.00         30.92         3.45 o                         
   5  10   5         32.38         33.86         9.94 o                         
   6  10   5         37.75         35.71         4.57 o                         
  -7  11   5          0.35          0.50         4.09 o                         
  -6  11   5        222.94        224.87         7.75 o                         
  -5  11   5        107.32        108.94         4.97 o                         
  -4  11   5        116.69        107.39        22.32 o                         
  -3  11   5         31.41         37.47         3.07 o                         
  -2  11   5         32.32         30.86         3.35 o                         
  -1  11   5        546.93        548.04        11.91 o                         
   0  11   5        343.62        327.65        12.76 o                         
   1  11   5          6.60          5.43         2.09 o                         
   2  11   5          5.36          2.84         3.65 o                         
   3  11   5        211.13        229.95         7.71 o                         
   4  11   5         15.84         14.48         4.46 o                         
   5  11   5         67.96         72.69         4.30 o                         
  -6  12   5          1.95          3.61         4.09 o                         
  -5  12   5        111.22        101.73         4.97 o                         
  -4  12   5         31.02         31.74         3.60 o                         
  -3  12   5         81.74         75.66         5.28 o                         
  -2  12   5        604.64        555.70         8.67 o                         
  -1  12   5         26.86         31.10         2.62 o                         
   0  12   5        111.05        135.18         3.87 o                         
   1  12   5         11.04          7.88         2.35 o                         
   2  12   5          6.94          3.65         3.25 o                         
   3  12   5         60.94         58.67         4.30 o                         
   4  12   5         18.58         17.56         3.29 o                         
   5  12   5          1.57          1.42         3.44 o                         
  -5  13   5        110.66        109.02         9.94 o                         
  -4  13   5         14.47         11.16         3.60 o                         
  -3  13   5        239.45        242.77         6.82 o                         
  -2  13   5         18.58         20.24         3.00 o                         
  -1  13   5          1.97          2.67         2.47 o                         
   0  13   5          4.72          2.72         2.59 o                         
   1  13   5          8.46          8.18         2.13 o                         
   2  13   5        314.79        322.89         7.86 o                         
   3  13   5        107.44        113.22         5.45 o                         
   4  13   5         27.08         28.33         7.51 o                         
  -4  14   5         91.67        101.45         8.93 o                         
  -3  14   5          4.02          5.68         6.49 o                         
  -2  14   5         68.06         81.90         5.48 o                         
  -1  14   5          8.09         12.12         3.00 o                         
   0  14   5        324.29        336.79         6.90 o                         
   1  14   5        101.97        112.41         8.52 o                         
   2  14   5          9.92          8.12         5.28 o                         
   3  14   5          0.03         -3.65         6.09 o                         
  -3  15   5         74.39         86.84         8.12 o                         
  -2  15   5         65.98         73.86         7.30 o                         
  -1  15   5        129.92        138.38         8.12 o                         
   0  15   5        176.26        189.52         9.74 o                         
   1  15   5          2.14          6.90         6.09 o                         
   2  15   5         51.71         56.00         6.49 o                         
  -8   0   6        217.51        226.41        13.19 o                         
  -6   0   6       1598.16       1627.12        32.47 o                         
  -4   0   6         54.31         55.37         2.43 o                         
  -2   0   6       2048.99       2252.63        28.13 o                         
   0   0   6         10.65         15.37         1.85 o                         
   2   0   6         99.58        116.47         4.87 o                         
   4   0   6        737.50        796.33        14.20 o                         
   6   0   6          0.70          5.66         3.29 o                         
   8   0   6        200.00        172.90         6.89 o                         
  -9   1   6          0.00         -0.19         3.70 o                         
  -8   1   6         20.42         22.32         2.92 o                         
  -7   1   6          1.93          2.89         1.80 o                         
  -6   1   6         36.28         38.96         1.90 o                         
  -5   1   6         26.81         28.48         1.43 o                         
  -4   1   6        725.02        729.80        18.28 o                         
  -3   1   6        138.81        128.54         2.31 o                         
  -2   1   6       1781.46       1891.25        22.88 o                         
  -1   1   6         16.95         15.46         1.12 o                         
   0   1   6        940.02       1027.43        11.36 o                         
   1   1   6         29.56         27.34         1.52 o                         
   2   1   6         20.34         28.69         2.14 o                         
   3   1   6        184.01        175.33         3.98 o                         
   4   1   6         98.77        105.77         2.83 o                         
   5   1   6          7.48          8.76         2.07 o                         
   6   1   6         62.25         73.38         3.87 o                         
   7   1   6         93.42         87.67         3.50 o                         
   8   1   6         13.56         12.50         3.13 o                         
  -9   2   6          9.58         10.54         3.87 o                         
  -8   2   6          2.14          1.36         2.44 o                         
  -7   2   6          1.44          2.62         1.55 o                         
  -6   2   6        157.78        159.30         3.27 o                         
  -5   2   6         12.40          9.90         1.41 o                         
  -4   2   6        152.22        144.85         2.54 o                         
  -3   2   6          1.48          3.46         0.82 o                         
  -2   2   6        368.49        433.37         4.20 o                         
  -1   2   6          5.49          3.97         1.07 o                         
   0   2   6        233.48        213.02         2.97 o                         
   1   2   6        112.23        114.73         2.61 o                         
   2   2   6          0.02         -0.11         1.19 o                         
   3   2   6         48.06         48.00         1.87 o                         
   4   2   6         25.00         26.94         2.12 o                         
   5   2   6         91.00         97.02         3.02 o                         
   6   2   6         66.10         67.54         2.99 o                         
   7   2   6         18.05         15.48         2.68 o                         
   8   2   6         50.87         41.96         3.81 o                         
  -9   3   6          0.50          1.95         3.16 o                         
  -8   3   6         36.30         40.80         3.30 o                         
  -7   3   6          0.18          1.91         2.17 o                         
  -6   3   6         11.90         13.72         1.37 o                         
  -5   3   6        320.97        297.14        12.42 o                         
  -4   3   6         77.30         87.40         5.89 o                         
  -3   3   6         86.64         78.56         2.86 o                         
  -2   3   6       2136.36       2386.28        21.70 o                         
  -1   3   6        151.24        143.10         2.66 o                         
   0   3   6       3506.81       3858.67        43.64 o                         
   1   3   6        233.48        240.65         4.11 o                         
   2   3   6         66.63         65.76         1.97 o                         
   3   3   6         81.20         78.54         3.30 o                         
   4   3   6        177.75        174.00         6.47 o                         
   5   3   6          6.70          8.82         2.48 o                         
   6   3   6         17.68         19.79         2.41 o                         
   7   3   6          0.13          0.18         2.57 o                         
   8   3   6         23.50         14.90         3.18 o                         
  -9   4   6         31.74         30.76         3.32 o                         
  -8   4   6        109.21        106.75         6.12 o                         
  -7   4   6          0.35          0.18         2.28 o                         
  -6   4   6          0.30          0.55         2.00 o                         
  -5   4   6         38.92         42.18         2.44 o                         
  -4   4   6          0.00          0.99         1.10 o                         
  -3   4   6         11.75         10.43         0.89 o                         
  -2   4   6        412.98        420.55         8.43 o                         
  -1   4   6        187.95        184.73         2.93 o                         
   0   4   6          0.08          1.06         1.08 o                         
   1   4   6        270.70        275.53         3.72 o                         
   2   4   6        118.97        116.96         3.02 o                         
   3   4   6        255.62        246.41         8.59 o                         
   4   4   6         31.81         35.43         2.87 o                         
   5   4   6         11.36         10.28         2.16 o                         
   6   4   6         51.91         58.78         4.16 o                         
   7   4   6          1.82         -0.61         2.61 o                         
  -9   5   6         12.58         11.25         3.23 o                         
  -8   5   6         25.93         34.56         3.05 o                         
  -7   5   6         65.87         67.27         3.12 o                         
  -6   5   6         36.95         42.53         2.73 o                         
  -5   5   6         30.87         36.04         2.41 o                         
  -4   5   6        260.56        232.60         4.25 o                         
  -3   5   6        251.02        279.39         5.26 o                         
  -2   5   6        870.13        950.28        18.98 o                         
  -1   5   6       1095.07       1177.20        12.61 o                         
   0   5   6       4940.62       5374.00        60.05 o                         
   1   5   6         86.59         87.44         2.11 o                         
   2   5   6         28.06         25.89         2.19 o                         
   3   5   6        219.51        227.27         4.53 o                         
   4   5   6         13.85         12.50         1.82 o                         
   5   5   6         49.56         49.15         2.47 o                         
   6   5   6        133.12        141.79         5.90 o                         
   7   5   6          0.00          1.22         2.61 o                         
  -9   6   6          6.50          6.66         3.23 o                         
  -8   6   6         42.15         45.76         3.32 o                         
  -7   6   6         90.66         93.79         3.56 o                         
  -6   6   6        260.15        258.71         5.46 o                         
  -5   6   6         21.82         22.93         2.32 o                         
  -4   6   6       1144.11       1138.62        13.12 o                         
  -3   6   6          5.16          4.71         1.04 o                         
  -2   6   6          1.93          0.40         0.72 o                         
  -1   6   6          2.07          2.88         0.64 o                         
   0   6   6          0.12          0.38         0.67 o                         
   1   6   6        100.16        104.50         1.94 o                         
   2   6   6        315.02        316.75         4.50 o                         
   3   6   6        222.05        222.97         4.18 o                         
   4   6   6          2.15          0.43         1.65 o                         
   5   6   6          6.07          7.41         2.03 o                         
   6   6   6        277.99        260.94         5.11 o                         
   7   6   6        234.96        210.18         5.30 o                         
  -8   7   6          4.91          2.67         3.20 o                         
  -7   7   6         36.25         28.75         3.05 o                         
  -6   7   6        160.10        158.25         4.04 o                         
  -5   7   6         44.62         50.54         2.82 o                         
  -4   7   6        425.04        412.31         6.37 o                         
  -3   7   6          0.39          0.81         0.87 o                         
  -2   7   6       2278.41       2216.28        18.41 o                         
  -1   7   6         54.54         52.05         3.25 o                         
   0   7   6        118.62        115.77         4.65 o                         
   1   7   6         27.19         31.04         1.17 o                         
   2   7   6       1439.58       1450.37        25.95 o                         
   3   7   6          0.18          2.77         1.89 o                         
   4   7   6        172.86        193.04         3.72 o                         
   5   7   6         72.94         72.22         3.09 o                         
   6   7   6         19.93         16.54         2.73 o                         
   7   7   6         12.37          6.66         3.12 o                         
  -8   8   6          1.03          1.00         3.04 o                         
  -7   8   6        424.43        430.38         8.01 o                         
  -6   8   6         30.55         30.76         3.52 o                         
  -5   8   6         59.10         54.53         3.31 o                         
  -4   8   6          2.69          2.25         2.83 o                         
  -3   8   6        309.79        289.97         3.71 o                         
  -2   8   6       2532.17       2512.75        36.70 o                         
  -1   8   6         22.08         26.91         2.63 o                         
   0   8   6        682.09        678.01        14.20 o                         
   1   8   6         45.64         39.53         2.06 o                         
   2   8   6        715.24        715.15        21.35 o                         
   3   8   6        232.51        230.49         8.22 o                         
   4   8   6         24.44         30.45         2.20 o                         
   5   8   6        225.44        238.19         4.79 o                         
   6   8   6         54.65         56.50         3.34 o                         
  -8   9   6         67.94         63.97         5.17 o                         
  -7   9   6         17.25         18.26         4.02 o                         
  -6   9   6         84.34         85.08         6.95 o                         
  -5   9   6        263.81        234.85         5.06 o                         
  -4   9   6         39.65         32.34         1.92 o                         
  -3   9   6        208.88        184.57         5.62 o                         
  -2   9   6        519.49        505.33         7.84 o                         
  -1   9   6         55.09         54.41         5.88 o                         
   0   9   6       1498.32       1510.69        25.57 o                         
   1   9   6        180.79        156.24         6.49 o                         
   2   9   6         35.30         32.95         2.23 o                         
   3   9   6          6.11          7.10         1.89 o                         
   4   9   6         24.36         30.36         2.95 o                         
   5   9   6        120.01        122.59         4.60 o                         
   6   9   6         53.19         48.95        10.75 o                         
  -7  10   6         88.57         89.57         5.14 o                         
  -6  10   6         43.59         43.90         3.99 o                         
  -5  10   6        339.19        338.57         8.31 o                         
  -4  10   6        218.67        233.82         6.89 o                         
  -3  10   6        448.66        421.00        31.65 o                         
  -2  10   6        221.47        203.29         6.40 o                         
  -1  10   6        570.87        550.56        10.30 o                         
   0  10   6          7.18          6.99         3.29 o                         
   1  10   6       1852.49       1904.50        42.20 o                         
   2  10   6        769.65        739.40        20.29 o                         
   3  10   6        112.89        106.73         6.09 o                         
   4  10   6          2.81          7.91         3.16 o                         
   5  10   6        167.14        158.38         5.88 o                         
   6  10   6         67.51         73.79         6.29 o                         
  -7  11   6         55.98         56.42         4.85 o                         
  -6  11   6         22.25         34.03         8.12 o                         
  -5  11   6         15.73         24.08         7.71 o                         
  -4  11   6         28.22         33.29         5.07 o                         
  -3  11   6        537.31        487.91        18.87 o                         
  -2  11   6         76.44         76.45         4.05 o                         
  -1  11   6        805.36        756.68        14.79 o                         
   0  11   6        867.59        863.97        12.71 o                         
   1  11   6          0.24          1.62         3.25 o                         
   2  11   6         69.91         83.60         5.28 o                         
   3  11   6        186.77        187.89         8.93 o                         
   4  11   6          0.18          2.64         3.16 o                         
   5  11   6        148.97        158.55         6.03 o                         
  -6  12   6          4.42          2.84         4.09 o                         
  -5  12   6         17.88         14.03         3.90 o                         
  -4  12   6        213.48        228.55         7.20 o                         
  -3  12   6        125.30        128.31        10.55 o                         
  -2  12   6          0.00          1.25         3.41 o                         
  -1  12   6         43.89         40.26         2.78 o                         
   0  12   6          1.64          1.44         2.73 o                         
   1  12   6         13.89         12.58         3.65 o                         
   2  12   6        120.57        135.14         6.49 o                         
   3  12   6        139.92        143.06         5.17 o                         
   4  12   6        167.09        178.79         7.91 o                         
  -5  13   6         28.44         17.45         4.59 o                         
  -4  13   6         39.28         48.38         4.88 o                         
  -3  13   6         78.15         87.05         8.12 o                         
  -2  13   6         22.20         23.12         5.68 o                         
  -1  13   6          3.61          3.00         2.70 o                         
   0  13   6         28.82         23.08         2.52 o                         
   1  13   6          0.00         -1.45         3.07 o                         
   2  13   6        389.57        405.82        14.20 o                         
   3  13   6          0.77          4.10         4.15 o                         
   4  13   6         20.64         11.36         3.73 o                         
  -4  14   6         61.26         52.03         5.14 o                         
  -3  14   6         15.33          9.04         4.46 o                         
  -2  14   6         81.51         89.90         4.85 o                         
  -1  14   6         16.47         24.17         3.38 o                         
   0  14   6        206.83        207.29         5.03 o                         
   1  14   6         39.26         37.78         3.87 o                         
   2  14   6         10.19         12.55         3.75 o                         
  -2  15   6         40.73         54.79         6.90 o                         
  -1  15   6          2.47         -2.84         5.68 o                         
   0  15   6          6.26          6.49         6.09 o                         
   1  15   6         16.78         16.64         5.28 o                         
  -9   0   7        175.48        176.53         9.33 o                         
  -7   0   7          3.85          3.17         2.82 o                         
  -5   0   7          0.01          1.51         1.95 o                         
  -3   0   7         62.75         69.37         1.96 o                         
  -1   0   7       2969.06       3048.61        37.28 o                         
   1   0   7        981.48        916.33        20.70 o                         
   3   0   7         48.61         52.43         2.87 o                         
   5   0   7         98.13        100.84         4.46 o                         
   7   0   7          0.67          1.80         3.58 o                         
  -9   1   7          4.28          4.17         4.35 o                         
  -8   1   7        125.96        130.68         4.00 o                         
  -7   1   7          3.53          3.99         1.57 o                         
  -6   1   7        237.97        251.27         4.07 o                         
  -5   1   7        142.70        143.57         3.16 o                         
  -4   1   7        795.17        826.20         9.62 o                         
  -3   1   7        457.30        462.58         5.80 o                         
  -2   1   7          2.83          2.27         1.02 o                         
  -1   1   7        133.59        142.00         3.41 o                         
   0   1   7       1180.53       1327.32        16.40 o                         
   1   1   7        108.01         88.88         2.32 o                         
   2   1   7         50.93         42.41         2.58 o                         
   3   1   7        415.88        406.85         5.78 o                         
   4   1   7         59.29         69.79         2.64 o                         
   5   1   7         75.37         77.31         2.94 o                         
   6   1   7        174.71        184.56         4.21 o                         
   7   1   7         41.22         41.76         3.03 o                         
  -9   2   7        164.01        185.29        13.80 o                         
  -8   2   7          0.01         -1.36         2.71 o                         
  -7   2   7          4.82          9.23         2.37 o                         
  -6   2   7        167.85        170.13         4.10 o                         
  -5   2   7         27.00         30.78         1.47 o                         
  -4   2   7         22.00         26.03         2.08 o                         
  -3   2   7        822.76        820.38         7.81 o                         
  -2   2   7        695.44        784.96         7.44 o                         
  -1   2   7        258.22        246.60         6.15 o                         
   0   2   7       1274.65       1352.28        16.86 o                         
   1   2   7        570.52        553.76        11.15 o                         
   2   2   7        940.97       1040.24        16.77 o                         
   3   2   7        256.46        266.79         8.66 o                         
   4   2   7          1.77          3.01         2.20 o                         
   5   2   7          3.99          3.31         2.16 o                         
   6   2   7        116.34        109.56         3.50 o                         
   7   2   7          3.32          6.25         2.73 o                         
  -9   3   7          0.60         -1.95         4.73 o                         
  -8   3   7         44.96         45.33         2.97 o                         
  -7   3   7        167.48        173.61         5.46 o                         
  -6   3   7          5.06          3.39         2.49 o                         
  -5   3   7        130.51        141.05         3.57 o                         
  -4   3   7         44.21         45.40         3.07 o                         
  -3   3   7         41.38         38.54         1.34 o                         
  -2   3   7        212.65        176.13         2.53 o                         
  -1   3   7         16.82         14.49         1.52 o                         
   0   3   7       1127.39       1166.94        14.83 o                         
   1   3   7         62.05         56.44         1.96 o                         
   2   3   7         17.25         13.73         2.66 o                         
   3   3   7          1.53          1.14         1.80 o                         
   4   3   7          0.05          2.40         1.85 o                         
   5   3   7        143.53        142.28         3.49 o                         
   6   3   7          0.65          2.72         2.33 o                         
   7   3   7         10.11         10.53         3.24 o                         
  -9   4   7          3.80          3.35         2.49 o                         
  -8   4   7          1.91          2.71         3.03 o                         
  -7   4   7          4.88          9.25         2.40 o                         
  -6   4   7         41.77         46.55         3.32 o                         
  -5   4   7         41.28         41.82         2.58 o                         
  -4   4   7         68.43         69.45         2.98 o                         
  -3   4   7        186.28        194.85         3.22 o                         
  -2   4   7         31.05         54.03         2.23 o                         
  -1   4   7         55.64         61.64         1.71 o                         
   0   4   7        647.50        727.59         9.74 o                         
   1   4   7        306.12        316.93         5.23 o                         
   2   4   7       2861.81       2965.92        35.21 o                         
   3   4   7          2.55          1.75         2.18 o                         
   4   4   7          1.18          1.14         1.82 o                         
   5   4   7         11.19         15.75         2.16 o                         
   6   4   7         19.43         15.85         2.51 o                         
   7   4   7         42.42         37.73         3.06 o                         
  -9   5   7         20.86         20.48         3.37 o                         
  -8   5   7         19.67         22.42         5.38 o                         
  -7   5   7          1.75          1.99         2.37 o                         
  -6   5   7        152.88        154.58         7.28 o                         
  -5   5   7         14.32         13.23         2.07 o                         
  -4   5   7          3.16          1.45         1.38 o                         
  -3   5   7          6.85          5.53         0.97 o                         
  -2   5   7        994.92       1024.00        11.45 o                         
  -1   5   7         55.96         63.93         2.87 o                         
   0   5   7        128.97        136.76         4.30 o                         
   1   5   7        314.16        324.50         4.38 o                         
   2   5   7        567.31        555.28        14.31 o                         
   3   5   7         57.11         57.32         2.32 o                         
   4   5   7        153.97        161.67         3.92 o                         
   5   5   7         16.52         15.65         2.24 o                         
   6   5   7         31.43         31.71         3.35 o                         
   7   5   7          0.16         -0.25         3.23 o                         
  -8   6   7         82.09         87.48         4.92 o                         
  -7   6   7         66.92         71.09         3.28 o                         
  -6   6   7          4.13          1.64         2.06 o                         
  -5   6   7        109.54        113.22         3.40 o                         
  -4   6   7        287.02        277.08         5.93 o                         
  -3   6   7         13.61         16.68         1.15 o                         
  -2   6   7       1493.98       1448.35        13.95 o                         
  -1   6   7        149.25        155.16         2.65 o                         
   0   6   7        768.58        811.06         9.04 o                         
   1   6   7        266.16        284.78         3.98 o                         
   2   6   7        240.23        238.54         4.28 o                         
   3   6   7          0.86          2.36         1.74 o                         
   4   6   7        785.16        813.69        10.43 o                         
   5   6   7          0.00         -0.19         2.12 o                         
   6   6   7        112.36        118.93         6.27 o                         
   7   6   7          3.87          4.98         2.72 o                         
  -8   7   7          6.44          9.41         3.56 o                         
  -7   7   7         29.60         34.93         3.12 o                         
  -6   7   7         26.60         35.78         2.36 o                         
  -5   7   7        148.78        148.49         8.71 o                         
  -4   7   7        156.78        154.13         5.61 o                         
  -3   7   7        249.29        228.78         4.86 o                         
  -2   7   7          2.92          4.92         0.78 o                         
  -1   7   7        175.61        158.19         2.99 o                         
   0   7   7       1936.18       1898.89        19.36 o                         
   1   7   7        285.51        283.88         4.39 o                         
   2   7   7        201.09        197.55         6.91 o                         
   3   7   7         40.12         45.27         2.15 o                         
   4   7   7        352.22        361.00         5.93 o                         
   5   7   7        248.76        254.14         4.90 o                         
   6   7   7          1.97          4.61         2.37 o                         
  -8   8   7         20.83         22.04         4.97 o                         
  -7   8   7          8.45          3.72         2.79 o                         
  -6   8   7        133.42        140.18         3.82 o                         
  -5   8   7         57.10         63.16         3.00 o                         
  -4   8   7        215.42        209.11         4.36 o                         
  -3   8   7        169.91        151.36         3.92 o                         
  -2   8   7        131.01        127.41         3.09 o                         
  -1   8   7          0.31          2.23         2.83 o                         
   1   8   7          0.81          0.48         0.81 o                         
   2   8   7        526.41        554.34         8.16 o                         
   3   8   7        291.09        300.26         7.66 o                         
   4   8   7        135.12        130.81         3.92 o                         
   5   8   7          7.95         10.08         2.48 o                         
   6   8   7          4.57          2.74         2.37 o                         
  -7   9   7          0.22         -0.61         3.73 o                         
  -6   9   7         15.68         19.34         3.58 o                         
  -5   9   7        459.06        452.47        10.51 o                         
  -4   9   7        106.14         96.51         5.02 o                         
  -3   9   7        173.26        158.81        10.75 o                         
  -2   9   7         94.68         93.39         2.86 o                         
  -1   9   7        481.43        438.91        13.59 o                         
   0   9   7        599.66        570.93        11.18 o                         
   1   9   7        307.14        313.29        10.15 o                         
   2   9   7         99.03         99.23         3.38 o                         
   3   9   7        137.07        137.16         4.67 o                         
   4   9   7        408.00        385.78         9.18 o                         
   5   9   7          0.22          0.00         3.44 o                         
   6   9   7          3.76          3.25         4.02 o                         
  -7  10   7        123.10        129.95         8.12 o                         
  -6  10   7          3.14          2.89         3.58 o                         
  -5  10   7         37.59         35.91         3.87 o                         
  -4  10   7         34.25         32.40         3.65 o                         
  -3  10   7        104.52         97.12         4.28 o                         
  -2  10   7         98.68         97.65         2.90 o                         
  -1  10   7          0.32          2.63         1.96 o                         
   0  10   7        345.21        361.05         8.31 o                         
   1  10   7         75.02         72.64         5.28 o                         
   2  10   7        432.55        460.60        13.39 o                         
   3  10   7          3.50          4.06         4.46 o                         
   4  10   7          4.12          4.06         3.44 o                         
   5  10   7         14.22          6.85         3.58 o                         
  -6  11   7          2.41          0.01         4.44 o                         
  -5  11   7         85.57         97.15         4.85 o                         
  -4  11   7          2.04         -0.17         3.30 o                         
  -3  11   7        252.80        249.19         6.82 o                         
  -2  11   7         51.73         62.79         6.09 o                         
  -1  11   7        280.22        280.97         7.52 o                         
   0  11   7         21.97         14.87         3.50 o                         
   1  11   7        425.69        445.99        14.20 o                         
   2  11   7          8.42         11.36         4.46 o                         
   3  11   7        195.19        199.66         8.52 o                         
   4  11   7        415.14        421.70        10.04 o                         
   5  11   7          1.70          0.00         3.73 o                         
  -6  12   7          0.03          2.10         4.42 o                         
  -5  12   7         46.13         34.80         4.88 o                         
  -4  12   7         17.73         13.08         3.80 o                         
  -3  12   7         10.32         12.82         3.30 o                         
  -2  12   7        105.90        105.84        11.16 o                         
  -1  12   7        110.52         99.58         4.44 o                         
   0  12   7          8.04          9.14         2.45 o                         
   1  12   7        331.08        329.52        10.96 o                         
   2  12   7        171.74        162.73         7.71 o                         
   3  12   7         11.70         18.26         4.87 o                         
   4  12   7        118.20        128.69         5.74 o                         
  -5  13   7        152.75        142.96         6.12 o                         
  -4  13   7          1.67          2.67         4.15 o                         
  -3  13   7          1.22          0.68         4.57 o                         
  -2  13   7         48.45         46.20         3.90 o                         
  -1  13   7         13.94         12.67         3.87 o                         
   0  13   7          8.60          7.87         2.41 o                         
   1  13   7          9.26         10.03         3.51 o                         
   2  13   7         64.21         76.70         7.30 o                         
   3  13   7         51.95         45.01         4.06 o                         
  -4  14   7          8.61          5.49         3.98 o                         
  -3  14   7          0.89          0.95         3.68 o                         
  -2  14   7          0.32         -2.45         3.87 o                         
  -1  14   7        143.26        141.51         6.53 o                         
   0  14   7          9.81          9.84         3.30 o                         
   1  14   7          4.62          2.84         3.38 o                         
   2  14   7         13.96         16.75         6.90 o                         
  -1  15   7         10.12         15.83         6.49 o                         
  -8   0   8        324.73        346.57        12.17 o                         
  -6   0   8         85.62         79.58         3.07 o                         
  -4   0   8        623.98        611.47        25.36 o                         
  -2   0   8         75.64        104.60         3.00 o                         
   0   0   8          1.28          1.62         2.43 o                         
   2   0   8       1120.64       1098.95        25.57 o                         
   4   0   8         90.69         89.21         4.15 o                         
   6   0   8        121.34        115.07         5.17 o                         
  -9   1   8         81.14         92.30         5.17 o                         
  -8   1   8         12.10         16.35         2.70 o                         
  -7   1   8        453.96        449.90         7.96 o                         
  -6   1   8         82.59         92.20         2.81 o                         
  -5   1   8          0.51          0.87         1.47 o                         
  -4   1   8         68.99         59.98         2.34 o                         
  -3   1   8         33.31         41.20         1.40 o                         
  -2   1   8        373.22        388.46         5.26 o                         
  -1   1   8          0.01          0.53         1.31 o                         
   0   1   8        137.84        149.40         4.15 o                         
   1   1   8        492.98        472.68         8.61 o                         
   2   1   8          0.10          0.78         2.14 o                         
   3   1   8         29.43         31.91         2.36 o                         
   4   1   8        218.77        213.47         5.04 o                         
   5   1   8         59.48         67.03         2.73 o                         
   6   1   8          1.07         -0.54         2.38 o                         
   7   1   8         17.12         11.36         2.89 o                         
  -9   2   8         55.51         45.45         6.90 o                         
  -8   2   8         40.52         44.56         5.24 o                         
  -7   2   8         14.16         13.60         2.61 o                         
  -6   2   8        276.27        289.45         7.03 o                         
  -5   2   8         37.40         37.61         2.68 o                         
  -4   2   8         25.20         29.55         2.31 o                         
  -3   2   8          0.65          1.29         1.11 o                         
  -2   2   8         57.51         73.94         1.89 o                         
  -1   2   8        158.86        176.05         3.50 o                         
   0   2   8        130.42        141.66         6.22 o                         
   1   2   8          8.97         10.14         1.95 o                         
   2   2   8        573.94        587.02        10.90 o                         
   3   2   8         58.07         57.18         2.97 o                         
   4   2   8         16.97         20.00         2.12 o                         
   5   2   8         47.84         47.86         2.67 o                         
   6   2   8          7.29          4.73         2.37 o                         
   7   2   8         34.79         35.48         3.98 o                         
  -9   3   8        186.11        189.55         7.16 o                         
  -8   3   8         40.98         45.06         3.37 o                         
  -7   3   8         60.92         57.59         3.18 o                         
  -6   3   8         26.29         26.79         3.65 o                         
  -5   3   8         13.85         12.59         2.04 o                         
  -4   3   8        651.59        657.83         9.76 o                         
  -3   3   8        255.23        234.19         3.41 o                         
  -2   3   8         94.90        110.69         3.12 o                         
  -1   3   8        921.79        956.28        12.49 o                         
   0   3   8        253.58        288.75         7.22 o                         
   1   3   8         82.00         77.96         2.83 o                         
   2   3   8        324.28        330.92        11.33 o                         
   3   3   8          4.57          3.74         2.00 o                         
   4   3   8        554.54        590.05         8.15 o                         
   5   3   8         22.05         25.78         2.87 o                         
   6   3   8          1.86          0.28         2.41 o                         
   7   3   8          0.01          2.23         2.73 o                         
  -9   4   8         20.66         15.16         4.85 o                         
  -8   4   8         63.19         63.90         3.40 o                         
  -7   4   8          3.13          2.29         2.56 o                         
  -6   4   8          0.79         -0.40         1.61 o                         
  -5   4   8        316.67        342.00         8.44 o                         
  -4   4   8         14.64         17.85         2.06 o                         
  -3   4   8        192.06        211.22         5.22 o                         
  -2   4   8        152.54        160.76         2.98 o                         
  -1   4   8        126.35        129.56         3.09 o                         
   0   4   8         40.15         52.26         4.48 o                         
   1   4   8        172.11        176.62         6.00 o                         
   2   4   8        164.29        154.82         5.50 o                         
   3   4   8        111.58        120.29         3.23 o                         
   4   4   8        136.33        138.01         4.80 o                         
   5   4   8        100.52        110.12         3.27 o                         
   6   4   8         16.18         12.75         2.61 o                         
   7   4   8          2.07          2.48         2.82 o                         
  -8   5   8          0.07         -2.03         2.76 o                         
  -7   5   8         10.39          9.29         2.86 o                         
  -6   5   8          0.34          1.83         4.46 o                         
  -5   5   8        201.02        193.11         4.44 o                         
  -4   5   8        130.79        131.37         3.35 o                         
  -3   5   8        475.29        459.78        11.36 o                         
  -2   5   8         37.06         38.26         1.65 o                         
  -1   5   8          9.91         10.74         2.63 o                         
   0   5   8         77.83         70.23         3.63 o                         
   1   5   8          2.72          3.54         1.31 o                         
   2   5   8        318.09        352.74         8.34 o                         
   3   5   8         25.38         26.03         2.04 o                         
   4   5   8        399.38        394.99         6.17 o                         
   5   5   8          0.14          2.07         2.67 o                         
   6   5   8         39.88         50.82         4.63 o                         
  -8   6   8        315.34        326.52         7.42 o                         
  -7   6   8        108.28        116.04         9.33 o                         
  -6   6   8         21.44         24.14         3.49 o                         
  -5   6   8        109.84        103.11         8.14 o                         
  -4   6   8         11.60         15.74         2.02 o                         
  -3   6   8         25.68         26.97         2.13 o                         
  -2   6   8         17.36         19.62         1.29 o                         
  -1   6   8        463.32        439.64         5.75 o                         
   0   6   8        131.08        134.52         3.21 o                         
   1   6   8         51.51         52.49         1.75 o                         
   2   6   8          6.66         10.76         4.26 o                         
   3   6   8        549.96        567.32         8.72 o                         
   4   6   8        275.88        284.46         5.57 o                         
   5   6   8         12.40         12.32         2.22 o                         
   6   6   8        206.97        198.91         5.80 o                         
  -8   7   8          9.33          5.61         3.16 o                         
  -7   7   8          6.78          5.63         3.13 o                         
  -6   7   8        164.33        169.46         7.23 o                         
  -5   7   8          2.60          4.40         2.26 o                         
  -4   7   8         67.33         57.50         2.56 o                         
  -3   7   8         65.64         65.39         2.77 o                         
  -2   7   8          0.11          0.96         0.73 o                         
  -1   7   8          0.00          0.82         0.82 o                         
   0   7   8       1585.61       1498.59        40.63 o                         
   1   7   8        333.95        330.02        10.13 o                         
   2   7   8         87.17         88.60         5.71 o                         
   3   7   8         72.06         82.52         3.09 o                         
   4   7   8         39.20         40.59         2.57 o                         
   5   7   8        129.36        119.06         3.80 o                         
   6   7   8        333.56        313.97         6.32 o                         
  -8   8   8          2.54          2.52         4.15 o                         
  -7   8   8         12.72          9.97         3.87 o                         
  -6   8   8         15.55         13.44         2.63 o                         
  -5   8   8        169.86        152.78         3.84 o                         
  -4   8   8         66.04         74.11         5.03 o                         
  -3   8   8        604.68        563.18         8.47 o                         
  -2   8   8        207.86        202.33         7.30 o                         
  -1   8   8         28.36         27.46         3.38 o                         
   0   8   8          3.27          4.17         2.13 o                         
   1   8   8        209.26        195.96         3.66 o                         
   2   8   8       1347.73       1338.65        34.08 o                         
   3   8   8        196.71        199.29         4.04 o                         
   4   8   8        266.37        273.03         4.82 o                         
   5   8   8         39.57         39.42         2.51 o                         
   6   8   8         93.46         90.52         5.43 o                         
  -7   9   8         88.95         88.28         5.30 o                         
  -6   9   8          0.41          2.29         4.09 o                         
  -5   9   8        139.59        128.99        10.96 o                         
  -4   9   8         65.36         54.26         4.26 o                         
  -3   9   8        160.41        141.01         5.02 o                         
  -2   9   8        412.95        399.63        18.67 o                         
  -1   9   8        402.24        372.85         8.59 o                         
   0   9   8         29.42         25.57         4.06 o                         
   1   9   8         42.30         71.02         6.49 o                         
   2   9   8        471.94        471.15        13.80 o                         
   3   9   8          3.98          6.09         4.87 o                         
   4   9   8        140.54        161.57         5.74 o                         
   5   9   8         97.76         96.69         5.48 o                         
  -7  10   8         26.87         24.42         5.07 o                         
  -6  10   8        121.42        104.44         5.59 o                         
  -5  10   8         35.82         46.74         9.13 o                         
  -4  10   8         27.50         36.92         8.12 o                         
  -3  10   8         12.33         13.47         3.73 o                         
  -2  10   8         27.43         20.35         3.22 o                         
  -1  10   8        390.42        377.12        25.57 o                         
   0  10   8         64.11         53.57         4.87 o                         
   1  10   8        264.62        257.69         9.33 o                         
   2  10   8         10.84          5.68         5.68 o                         
   3  10   8        398.93        411.09        15.02 o                         
   4  10   8          6.36          2.61         3.58 o                         
   5  10   8         32.52         28.05         4.30 o                         
  -6  11   8          7.64         11.44         4.28 o                         
  -5  11   8         23.51         28.12         6.29 o                         
  -4  11   8         21.54         24.92         4.28 o                         
  -3  11   8         14.33          9.33         3.30 o                         
  -2  11   8          3.66          1.03         3.12 o                         
  -1  11   8          0.15          0.56         2.32 o                         
   0  11   8        273.25        311.26        10.55 o                         
   1  11   8         84.98         88.87         6.90 o                         
   2  11   8         89.65         89.28         6.09 o                         
   3  11   8        259.05        265.00        12.17 o                         
   4  11   8         36.09         33.09         4.02 o                         
  -5  12   8          2.64          1.17         3.80 o                         
  -4  12   8         41.53         40.76         4.73 o                         
  -3  12   8         85.20         70.50         4.39 o                         
  -2  12   8          3.82          3.65         4.02 o                         
  -1  12   8         15.29         18.06         4.15 o                         
   0  12   8          3.82          2.03         4.06 o                         
   1  12   8          6.08          6.49         4.06 o                         
   2  12   8         10.90          6.49         4.87 o                         
   3  12   8        191.52        200.88         9.74 o                         
  -4  13   8          2.21          5.13         3.68 o                         
  -3  13   8          4.08          1.28         3.60 o                         
  -2  13   8         34.23         37.51         4.44 o                         
  -1  13   8          0.01         -2.33         3.22 o                         
   0  13   8         15.98         21.91         4.87 o                         
   1  13   8         13.45         24.75         4.46 o                         
   2  13   8          1.57          1.62         4.46 o                         
  -3  14   8          0.06          1.03         4.44 o                         
  -2  14   8          0.63         -2.26         4.87 o                         
  -1  14   8          2.03          3.73         3.60 o                         
   0  14   8          8.62          5.28         4.87 o                         
   1  14   8          8.24          2.03         6.49 o                         
  -9   0   9          0.73         -3.65         6.09 o                         
  -7   0   9        114.61        129.86         7.30 o                         
  -5   0   9        536.65        531.37         9.99 o                         
  -3   0   9          6.09          4.87         2.01 o                         
  -1   0   9          0.38          0.41         2.84 o                         
   1   0   9        394.78        368.48        10.55 o                         
   3   0   9        417.72        390.49         8.46 o                         
   5   0   9         58.41         51.16         4.02 o                         
   7   0   9         80.53         76.69         8.73 o                         
  -9   1   9          0.28         -1.62         4.30 o                         
  -8   1   9        325.31        331.01        12.38 o                         
  -7   1   9         34.86         41.70         3.52 o                         
  -6   1   9        472.78        491.01         8.14 o                         
  -5   1   9         53.68         51.55         6.03 o                         
  -4   1   9         86.44         74.36         2.10 o                         
  -3   1   9        116.36        122.15         3.04 o                         
  -2   1   9         47.89         60.32         1.96 o                         
  -1   1   9        184.30        184.13         6.90 o                         
   0   1   9         85.92         72.55         3.00 o                         
   1   1   9        188.28        168.06         4.44 o                         
   2   1   9         85.99         78.40         3.58 o                         
   3   1   9          9.20         11.82         2.79 o                         
   4   1   9        399.76        372.24         6.32 o                         
   5   1   9         49.44         47.77         4.22 o                         
   6   1   9         56.61         53.73         5.10 o                         
   7   1   9          4.22          4.93         2.94 o                         
  -9   2   9          5.28         10.55         6.49 o                         
  -8   2   9        106.37        105.08         5.30 o                         
  -7   2   9         68.46         71.64         3.97 o                         
  -6   2   9         71.59         71.25         3.45 o                         
  -5   2   9        803.24        797.00        11.58 o                         
  -4   2   9         79.22         69.08         3.16 o                         
  -3   2   9          1.20          1.85         1.06 o                         
  -2   2   9          0.02          0.20         1.33 o                         
  -1   2   9        576.69        566.37        25.57 o                         
   0   2   9        268.80        296.11         6.29 o                         
   1   2   9        305.25        307.36        14.81 o                         
   2   2   9          1.49         -0.58         2.71 o                         
   3   2   9         18.12         16.46         2.63 o                         
   4   2   9          4.86          3.89         2.20 o                         
   5   2   9         21.69         19.81         2.47 o                         
   6   2   9        148.23        147.21         4.16 o                         
  -9   3   9         42.54         24.49        18.26 o                         
  -8   3   9       1165.50       1203.22        18.19 o                         
  -7   3   9        340.59        338.29         6.70 o                         
  -6   3   9         75.33         84.37         3.91 o                         
  -5   3   9         10.95         12.36         2.26 o                         
  -4   3   9        274.82        289.41         5.18 o                         
  -3   3   9        686.60        695.49         8.45 o                         
  -2   3   9         12.50         12.41         1.67 o                         
  -1   3   9        629.02        609.86        13.08 o                         
   0   3   9         13.81         14.69         2.84 o                         
   1   3   9        105.42        113.49         6.09 o                         
   2   3   9        214.41        221.76         4.36 o                         
   3   3   9         13.88         18.09         2.24 o                         
   4   3   9        341.19        350.98         6.97 o                         
   5   3   9          5.36          5.16         2.41 o                         
   6   3   9          0.25          0.55         2.61 o                         
  -8   4   9         96.98         98.24         4.11 o                         
  -7   4   9        370.45        380.67         7.24 o                         
  -6   4   9        108.23        104.49         4.74 o                         
  -5   4   9         45.43         47.18         2.41 o                         
  -4   4   9        312.07        309.85         5.61 o                         
  -3   4   9         57.08         63.59         2.64 o                         
  -2   4   9       1069.50       1022.53        13.66 o                         
  -1   4   9         32.18         27.91         2.00 o                         
   0   4   9        224.66        229.84         4.36 o                         
   1   4   9          9.41          8.79         2.54 o                         
   2   4   9        208.77        228.19         7.34 o                         
   3   4   9          3.42          4.07         2.04 o                         
   4   4   9        325.63        344.59         6.49 o                         
   5   4   9         14.29         17.56         2.45 o                         
   6   4   9        108.23        106.60         4.10 o                         
  -8   5   9        123.52        117.21         5.76 o                         
  -7   5   9          6.34          3.45         2.61 o                         
  -6   5   9        662.32        655.97        12.49 o                         
  -5   5   9          5.80          6.63         2.34 o                         
  -4   5   9         80.04         72.83         2.79 o                         
  -3   5   9         43.42         51.89         2.71 o                         
  -2   5   9         58.95         52.29         1.88 o                         
  -1   5   9        105.97        112.00         2.87 o                         
   0   5   9        439.46        432.77        15.84 o                         
   1   5   9        103.76        102.07         2.94 o                         
   2   5   9         23.63         24.19         2.05 o                         
   3   5   9         85.21         88.50         3.00 o                         
   4   5   9          5.06          6.21         2.23 o                         
   5   5   9        154.55        158.44         3.96 o                         
   6   5   9        329.47        338.46         8.08 o                         
  -8   6   9          8.41          6.83         3.25 o                         
  -7   6   9        155.25        148.44         5.19 o                         
  -6   6   9          5.54         10.43         2.73 o                         
  -5   6   9          0.00         -0.89         2.32 o                         
  -4   6   9         19.95         26.48         2.94 o                         
  -3   6   9        277.21        242.11         7.59 o                         
  -2   6   9         11.56         16.07         3.23 o                         
  -1   6   9        376.27        386.61         8.74 o                         
   0   6   9          0.45          0.26         1.34 o                         
   1   6   9        266.74        253.68        10.94 o                         
   2   6   9        815.95        819.51        11.83 o                         
   3   6   9         23.84         23.66         3.86 o                         
   4   6   9          3.73          5.71         2.09 o                         
   5   6   9         11.16         13.51         2.41 o                         
   6   6   9         21.38         19.34         3.34 o                         
  -8   7   9         16.42         14.34         4.28 o                         
  -7   7   9         20.29         13.98         3.16 o                         
  -6   7   9        267.66        253.65         5.76 o                         
  -5   7   9        126.24        124.50         3.90 o                         
  -4   7   9         77.51         74.55         3.51 o                         
  -3   7   9        668.13        617.04         9.23 o                         
  -2   7   9         61.74         75.04         5.25 o                         
  -1   7   9         27.12         27.18         4.06 o                         
   0   7   9          0.37         -0.32         1.35 o                         
   1   7   9        317.04        311.50         5.32 o                         
   2   7   9          0.05         -0.21         1.68 o                         
   3   7   9        269.10        269.55         5.76 o                         
   4   7   9        201.70        189.48         4.34 o                         
   5   7   9        199.18        201.52         4.82 o                         
  -7   8   9          0.03         -0.61         3.73 o                         
  -6   8   9         81.40         90.21         4.73 o                         
  -5   8   9         36.73         32.42         3.73 o                         
  -4   8   9        119.21        123.05         7.71 o                         
  -3   8   9          3.07          4.91         3.29 o                         
  -2   8   9        393.27        359.08        12.58 o                         
  -1   8   9        572.34        556.78        15.83 o                         
   0   8   9        261.80        254.23         6.08 o                         
   1   8   9        169.41        164.00         4.67 o                         
   2   8   9        414.68        415.48         6.89 o                         
   3   8   9         66.74         70.62         2.80 o                         
   4   8   9         88.45        101.28         4.88 o                         
   5   8   9         33.25         35.34         4.44 o                         
  -7   9   9          9.90          4.32         4.15 o                         
  -6   9   9        152.28        161.72         6.31 o                         
  -5   9   9         63.70         61.15         6.49 o                         
  -4   9   9        290.55        259.27         9.74 o                         
  -3   9   9          9.89          8.42         3.29 o                         
  -2   9   9          1.13          0.85         3.00 o                         
  -1   9   9         46.80         49.41         3.12 o                         
   0   9   9         94.58         89.28         5.28 o                         
   1   9   9         24.20         28.00         4.87 o                         
   2   9   9         25.61         11.77         4.87 o                         
   3   9   9         43.28         44.64         5.68 o                         
   4   9   9        103.61         97.86         5.17 o                         
   5   9   9        159.52        168.82         7.60 o                         
  -6  10   9         17.25         13.78         4.15 o                         
  -5  10   9         50.24         37.21         4.28 o                         
  -4  10   9          0.00          3.03         3.41 o                         
  -3  10   9         94.94         83.28         4.56 o                         
  -2  10   9         11.51         10.30         3.70 o                         
  -1  10   9         51.14         49.94         4.44 o                         
   0  10   9          0.10         -0.41         4.06 o                         
   1  10   9         72.34         65.74         5.68 o                         
   2  10   9        177.31        165.98         7.71 o                         
   3  10   9          2.58          0.00         5.28 o                         
   4  10   9        238.00        217.13         8.93 o                         
  -6  11   9          7.18          7.37         4.39 o                         
  -5  11   9          4.86          4.78         3.70 o                         
  -4  11   9         14.24         16.36         3.70 o                         
  -3  11   9         35.87         40.13         6.29 o                         
  -2  11   9         72.70         71.51         6.70 o                         
  -1  11   9          2.50          1.85         3.87 o                         
   0  11   9          3.28          2.84         4.46 o                         
   1  11   9         50.88         51.13         5.28 o                         
   2  11   9         29.88         30.03         6.49 o                         
   3  11   9          9.52          4.87         5.28 o                         
  -5  12   9         31.76         27.51         5.14 o                         
  -4  12   9         17.19         32.19         4.09 o                         
  -3  12   9          4.22          6.44         3.58 o                         
  -2  12   9          5.14          2.99         3.51 o                         
  -1  12   9          6.56          9.27         3.41 o                         
   0  12   9         37.70         50.73         6.49 o                         
   1  12   9          0.00         -1.62         4.46 o                         
   2  12   9         48.75         45.86         5.68 o                         
   3  12   9          5.45          2.84         5.28 o                         
  -4  13   9          1.70          0.41         3.99 o                         
  -3  13   9         16.94         17.11         4.54 o                         
  -2  13   9          2.17          7.04         3.60 o                         
  -1  13   9          0.72          2.50         3.51 o                         
   0  13   9          3.59          0.00         4.87 o                         
   1  13   9          0.76          0.00         4.87 o                         
  -1  14   9         26.56         26.87         3.41 o                         
  -8   0  10        102.62         97.80         7.30 o                         
  -6   0  10        737.31        742.04        24.35 o                         
  -4   0  10       3282.26       3139.33       201.49 o                         
  -2   0  10       1539.09       1497.87        33.28 o                         
   0   0  10         47.20         50.73         3.65 o                         
   2   0  10        159.15        158.27         6.90 o                         
   4   0  10         31.41         26.99         4.44 o                         
   6   0  10        293.21        263.52         8.03 o                         
  -9   1  10        211.73        213.63         7.60 o                         
  -8   1  10        361.43        362.88        12.99 o                         
  -7   1  10         19.36         20.97         2.36 o                         
  -6   1  10        457.54        467.99         8.03 o                         
  -5   1  10         28.69         41.44         2.49 o                         
  -4   1  10         17.25         16.56         2.00 o                         
  -3   1  10       1131.47       1053.13        27.16 o                         
  -2   1  10         41.43         36.15         2.54 o                         
  -1   1  10         58.41         61.12         4.06 o                         
   0   1  10        180.09        192.76         5.02 o                         
   1   1  10         55.84         66.06         3.29 o                         
   2   1  10        241.52        247.11         6.16 o                         
   3   1  10         34.83         38.83         2.65 o                         
   4   1  10          0.37         -0.74         2.18 o                         
   5   1  10          0.82          0.06         2.82 o                         
   6   1  10         20.09         24.95         2.89 o                         
  -8   2  10        206.02        197.23        17.86 o                         
  -7   2  10         85.95         87.13         3.56 o                         
  -6   2  10       1745.10       1774.93        23.65 o                         
  -5   2  10        991.10        960.93        16.92 o                         
  -4   2  10         28.24         27.54         1.60 o                         
  -3   2  10        442.78        413.65         7.05 o                         
  -2   2  10        312.48        308.10        16.62 o                         
  -1   2  10         58.93         64.11         3.86 o                         
   0   2  10        152.52        136.36         8.93 o                         
   1   2  10        131.17        133.75         4.28 o                         
   2   2  10         13.73         11.46         2.63 o                         
   3   2  10         74.66         73.12         3.12 o                         
   4   2  10        285.64        295.76         5.66 o                         
   5   2  10          0.83          0.50         2.37 o                         
   6   2  10        137.78        136.52         4.20 o                         
  -8   3  10         62.94         71.78         5.30 o                         
  -7   3  10        152.73        171.76         6.48 o                         
  -6   3  10         35.76         37.18         2.77 o                         
  -5   3  10         82.76         73.14         3.35 o                         
  -4   3  10        684.21        636.48        15.29 o                         
  -3   3  10          0.03          0.38         1.63 o                         
  -2   3  10         50.61         57.54         3.56 o                         
  -1   3  10        462.36        426.65        30.44 o                         
   0   3  10        432.81        416.39        17.25 o                         
   1   3  10        658.32        667.85        12.34 o                         
   2   3  10         37.15         38.44         3.80 o                         
   3   3  10         18.46         19.74         2.47 o                         
   4   3  10          1.34          1.13         2.22 o                         
   5   3  10         13.94         14.18         2.55 o                         
   6   3  10         22.39         22.08         3.43 o                         
  -8   4  10          0.98          2.06         3.42 o                         
  -7   4  10         48.24         46.69         3.27 o                         
  -6   4  10       1326.58       1298.68        18.18 o                         
  -5   4  10          8.10         10.04         2.17 o                         
  -4   4  10        244.14        229.46         4.99 o                         
  -3   4  10        161.59        162.99         5.55 o                         
  -2   4  10         40.93         39.00         2.40 o                         
  -1   4  10        812.75        851.40        15.02 o                         
   0   4  10          7.83         21.46         4.46 o                         
   1   4  10        252.37        257.65        13.59 o                         
   2   4  10         26.13         35.20         3.66 o                         
   3   4  10        397.05        405.42         7.15 o                         
   4   4  10         62.13         71.63         2.82 o                         
   5   4  10         97.99        101.83         3.40 o                         
   6   4  10         50.46         50.15         4.74 o                         
  -8   5  10          2.08          1.75         2.89 o                         
  -7   5  10        140.44        133.07         4.58 o                         
  -6   5  10         34.94         33.69         5.17 o                         
  -5   5  10        167.55        148.76         5.11 o                         
  -4   5  10         62.48         59.59         3.81 o                         
  -3   5  10         22.79         26.24         1.89 o                         
  -2   5  10        338.72        321.30        11.60 o                         
  -1   5  10         60.35         55.71         4.81 o                         
   0   5  10        251.65        227.95         5.55 o                         
   1   5  10        204.02        218.08         5.36 o                         
   2   5  10        163.66        179.63         4.36 o                         
   3   5  10        309.12        315.54         5.98 o                         
   4   5  10          0.44          0.07         2.09 o                         
   5   5  10          2.63          1.40         2.94 o                         
  -8   6  10         18.29         21.15         5.82 o                         
  -7   6  10         18.77         14.74         2.73 o                         
  -6   6  10         33.57         29.13         3.21 o                         
  -5   6  10          4.41          3.63         2.44 o                         
  -4   6  10       1115.82       1023.80        14.43 o                         
  -3   6  10         30.17         34.89         4.02 o                         
  -2   6  10        105.64         91.67         3.07 o                         
  -1   6  10        208.94        184.73        11.36 o                         
   0   6  10         72.03         57.76         3.00 o                         
   1   6  10          0.19          0.84         1.80 o                         
   2   6  10        280.85        279.52         5.60 o                         
   3   6  10          1.07          2.96         2.47 o                         
   4   6  10          3.03          6.06         2.57 o                         
   5   6  10         59.08         62.29         3.55 o                         
  -7   7  10          0.48         -2.22         3.58 o                         
  -6   7  10        142.50        138.64         6.18 o                         
  -5   7  10         75.36         68.61         3.06 o                         
  -4   7  10          0.18          0.32         1.93 o                         
  -3   7  10         11.17          3.32         1.71 o                         
  -2   7  10         66.28         68.52         2.49 o                         
  -1   7  10         45.67         36.94         2.45 o                         
   0   7  10        115.16        103.33         2.60 o                         
   1   7  10         20.86         22.15         1.83 o                         
   2   7  10         14.29         14.20         2.16 o                         
   3   7  10          4.24          1.07         2.47 o                         
   4   7  10        586.26        573.27        15.82 o                         
   5   7  10         13.51          6.10         4.44 o                         
  -7   8  10         19.63         16.01         4.15 o                         
  -6   8  10         28.00         17.43         4.68 o                         
  -5   8  10          8.32          7.89         3.58 o                         
  -4   8  10          6.67          2.65         3.29 o                         
  -3   8  10         31.44         34.06         6.90 o                         
  -2   8  10         16.58         16.92         5.07 o                         
  -1   8  10        332.48        333.18        10.96 o                         
   0   8  10          4.71          1.22         4.46 o                         
   1   8  10          2.50          2.84         4.87 o                         
   2   8  10          7.34          5.28         4.87 o                         
   3   8  10         47.66         49.10         6.09 o                         
   4   8  10          9.82          5.02         4.06 o                         
   5   8  10         67.33         78.92         5.30 o                         
  -7   9  10         15.60         11.53         5.88 o                         
  -6   9  10         72.88         74.00         4.88 o                         
  -5   9  10         26.15         35.34         6.29 o                         
  -4   9  10          7.02         10.00         3.58 o                         
  -3   9  10        130.11        109.50         4.88 o                         
  -2   9  10         83.18         90.47         4.44 o                         
  -1   9  10          4.67          0.81         4.06 o                         
   0   9  10        121.89        121.34         6.90 o                         
   1   9  10        346.82        364.83        12.17 o                         
   2   9  10          6.34          6.49         4.87 o                         
   3   9  10        120.23        121.75         7.71 o                         
   4   9  10        205.41        204.94         7.17 o                         
  -6  10  10          4.47          6.90         4.30 o                         
  -5  10  10         22.63         17.09         3.99 o                         
  -4  10  10        129.93        125.36         5.43 o                         
  -3  10  10         30.22         43.03         4.28 o                         
  -2  10  10         19.83         11.58         3.99 o                         
  -1  10  10         57.61         64.93         5.68 o                         
   0  10  10         73.83         91.31         6.49 o                         
   1  10  10         54.23         55.19         5.68 o                         
   2  10  10         15.89          9.74         6.90 o                         
   3  10  10          3.56          4.87         4.87 o                         
  -5  11  10         15.35         15.52         4.95 o                         
  -4  11  10         44.73         56.20         4.56 o                         
  -3  11  10         10.59         15.67         4.87 o                         
  -2  11  10          5.35          1.42         3.41 o                         
  -1  11  10          4.10          4.06         4.87 o                         
   0  11  10          1.38         -1.22         6.09 o                         
   1  11  10          0.05         -0.41         4.87 o                         
   2  11  10          8.45         10.96         5.68 o                         
   3  11  10          3.12          6.09         5.28 o                         
  -4  12  10         53.31         59.91         4.85 o                         
  -3  12  10          0.25         -0.09         3.80 o                         
  -2  12  10          0.00          0.05         3.60 o                         
  -1  12  10         30.81         45.86         5.68 o                         
   0  12  10          9.51         11.36         4.87 o                         
   1  12  10          0.14         -3.25         4.87 o                         
   2  12  10          1.73          6.09         5.68 o                         
  -3  13  10         96.50        118.34         5.84 o                         
  -2  13  10         10.29         15.08         4.09 o                         
  -1  13  10         13.67         16.23         5.28 o                         
   0  13  10         27.30         35.71         6.09 o                         
  -7   0  11        703.96        673.25        19.48 o                         
  -5   0  11        269.85        278.39         9.74 o                         
  -3   0  11         10.52          5.68         3.65 o                         
  -1   0  11       1103.03       1015.76        24.35 o                         
   1   0  11        186.11        183.43         7.30 o                         
   3   0  11         25.49         27.60         6.09 o                         
   5   0  11         20.65         19.70         3.87 o                         
  -8   1  11         81.76         84.97         6.90 o                         
  -7   1  11         22.10         18.81         3.73 o                         
  -6   1  11        174.43        164.29         4.55 o                         
  -5   1  11        149.55        136.52         7.51 o                         
  -4   1  11       1817.34       1728.92        32.87 o                         
  -3   1  11        860.94        801.87        30.84 o                         
  -2   1  11       1785.64       1727.87        27.24 o                         
  -1   1  11        291.24        291.33         7.03 o                         
   0   1  11         93.28         92.66         6.29 o                         
   1   1  11         40.83         41.73         5.07 o                         
   2   1  11         96.12        104.29         4.15 o                         
   3   1  11         48.93         53.24         2.85 o                         
   4   1  11         11.50         10.01         2.42 o                         
   5   1  11         25.80         27.28         2.79 o                         
  -8   2  11         11.43          7.36         3.87 o                         
  -7   2  11         35.75         37.08         3.31 o                         
  -6   2  11        376.85        368.39         6.85 o                         
  -5   2  11         14.69         19.69         2.25 o                         
  -4   2  11         77.72         80.45         3.99 o                         
  -3   2  11          0.01          0.00         2.63 o                         
  -2   2  11        163.71        163.78         4.68 o                         
  -1   2  11         81.66         93.48         4.02 o                         
   0   2  11         36.36         36.90         3.13 o                         
   1   2  11         37.62         36.66         3.29 o                         
   2   2  11         14.22         12.20         3.00 o                         
   3   2  11        120.68        123.93         3.96 o                         
   4   2  11         87.35         85.90         3.51 o                         
   5   2  11         13.99         16.58         2.67 o                         
  -8   3  11        159.14        140.06         5.88 o                         
  -7   3  11        145.94        147.14         4.53 o                         
  -6   3  11          8.67          7.60         2.41 o                         
  -5   3  11          6.66          7.39         2.44 o                         
  -4   3  11       2348.86       2208.58        50.52 o                         
  -3   3  11        901.37        889.73        15.42 o                         
  -2   3  11        375.75        335.15         7.28 o                         
  -1   3  11        120.69        120.05         4.09 o                         
   0   3  11          9.10         13.76         2.63 o                         
   1   3  11        520.78        526.60        10.32 o                         
   2   3  11        155.00        148.91         4.97 o                         
   3   3  11        280.73        305.53         6.56 o                         
   4   3  11         11.47          9.40         2.71 o                         
   5   3  11        116.57        109.86         3.64 o                         
  -8   4  11        130.94        136.11         5.94 o                         
  -7   4  11         93.47         94.24         3.87 o                         
  -6   4  11         13.01         14.90         2.84 o                         
  -5   4  11        514.04        491.80         9.58 o                         
  -4   4  11         43.01         33.08         3.58 o                         
  -3   4  11          8.62          9.28         2.92 o                         
  -2   4  11        478.59        452.15        19.07 o                         
  -1   4  11        429.00        394.52         8.31 o                         
   0   4  11        142.66        157.05         4.48 o                         
   1   4  11        497.51        466.82        19.07 o                         
   2   4  11         88.79         90.82         3.08 o                         
   3   4  11         47.35         49.71         4.35 o                         
   4   4  11         77.81         83.51         3.16 o                         
   5   4  11        153.37        161.14         4.39 o                         
  -8   5  11         94.18         90.64         4.00 o                         
  -7   5  11          3.49          5.06         2.65 o                         
  -6   5  11          0.36          0.03         2.63 o                         
  -5   5  11        270.58        257.35         5.82 o                         
  -4   5  11        492.65        401.29         6.97 o                         
  -3   5  11        292.07        258.32        11.57 o                         
  -2   5  11        747.82        672.02        12.46 o                         
  -1   5  11        337.10        338.13        10.35 o                         
   0   5  11         37.18         39.06         4.46 o                         
   1   5  11         69.89         67.31         3.70 o                         
   2   5  11         56.77         53.14         3.03 o                         
   3   5  11          5.71          6.44         2.32 o                         
   4   5  11         61.83         62.12         4.63 o                         
   5   5  11        251.39        241.70         5.77 o                         
  -7   6  11         45.78         41.77         3.33 o                         
  -6   6  11         15.68         16.21         2.60 o                         
  -5   6  11         15.77         10.68         2.18 o                         
  -4   6  11          1.65          3.44         2.25 o                         
  -3   6  11         38.72         38.93         2.56 o                         
  -2   6  11         79.82         82.90         3.60 o                         
  -1   6  11         92.37         76.60         3.65 o                         
   0   6  11        117.25        127.30         4.19 o                         
   1   6  11        270.85        268.96         7.39 o                         
   2   6  11         13.27          7.77         1.98 o                         
   3   6  11        105.34         99.00         4.49 o                         
   4   6  11         18.22         20.49         2.45 o                         
   5   6  11        112.88        103.52         6.22 o                         
  -7   7  11         30.89         23.46         4.39 o                         
  -6   7  11        113.98        130.11         7.51 o                         
  -5   7  11         21.80         33.50         3.58 o                         
  -4   7  11         10.32          5.32         2.11 o                         
  -3   7  11        130.58        122.28         4.62 o                         
  -2   7  11        644.88        569.97        10.75 o                         
  -1   7  11        182.36        183.45         7.71 o                         
   0   7  11         51.15         48.68         2.23 o                         
   1   7  11        202.61        215.99         8.06 o                         
   2   7  11         19.16         20.63         2.41 o                         
   3   7  11          0.89          0.00         5.28 o                         
   4   7  11         59.32         71.25         4.88 o                         
  -7   8  11         14.90         13.03         4.78 o                         
  -6   8  11         92.00         85.84         5.02 o                         
  -5   8  11          2.51         -1.33         3.58 o                         
  -4   8  11        283.32        296.69         7.75 o                         
  -3   8  11         12.83         12.78         3.44 o                         
  -2   8  11          2.38          2.03         4.46 o                         
  -1   8  11          9.22          4.87         4.87 o                         
   0   8  11         62.42         77.51         6.09 o                         
   1   8  11          0.11          0.00         4.87 o                         
   2   8  11        141.24        138.79         7.71 o                         
   3   8  11        166.12        184.65         8.93 o                         
   4   8  11          0.06          1.37         4.46 o                         
  -6   9  11         89.43        109.93         5.59 o                         
  -5   9  11         61.51         61.45         4.59 o                         
  -4   9  11         22.19         13.15         3.58 o                         
  -3   9  11          5.01          8.98         3.86 o                         
  -2   9  11         48.70         62.09         5.68 o                         
  -1   9  11          0.80          2.84         4.46 o                         
   0   9  11         33.59         35.31         5.28 o                         
   1   9  11          2.32          1.22         6.49 o                         
   2   9  11          7.75          5.28         5.68 o                         
   3   9  11         35.31         41.39         6.49 o                         
  -5  10  11          0.00         -1.01         3.87 o                         
  -4  10  11         17.49         16.58         3.99 o                         
  -3  10  11         43.75         58.18         6.70 o                         
  -2  10  11          0.00          1.62         6.49 o                         
  -1  10  11         22.19         17.04         5.28 o                         
   0  10  11         16.77         30.84         5.28 o                         
   1  10  11          0.00         -0.81         4.87 o                         
   2  10  11         48.52         58.44         6.49 o                         
   3  10  11         74.62         67.37         6.90 o                         
  -5  11  11         12.51         18.86         4.44 o                         
  -4  11  11         96.76        124.09         5.72 o                         
  -3  11  11         28.51         45.76         4.28 o                         
  -2  11  11         41.61         21.91         7.30 o                         
  -1  11  11         13.26          7.71         7.30 o                         
   0  11  11          2.33          4.06         5.28 o                         
   1  11  11         96.50         98.21         7.30 o                         
   2  11  11         78.03         90.50         7.30 o                         
  -3  12  11          0.04         -0.77         4.09 o                         
  -2  12  11         31.79         26.23        23.94 o                         
  -1  12  11         42.48         58.03         6.49 o                         
   0  12  11         18.66          4.06         5.28 o                         
   1  12  11         36.53         36.52         6.09 o                         
  -8   0  12         11.21         12.17         7.30 o                         
  -6   0  12         30.92         29.22         4.87 o                         
  -4   0  12         83.47         60.87         4.87 o                         
  -2   0  12       2112.79       2035.58        45.05 o                         
   0   0  12       1269.26       1312.41        32.06 o                         
   2   0  12         51.39         65.74         5.28 o                         
   4   0  12         39.23         42.84         4.02 o                         
  -8   1  12          8.13          7.06         4.46 o                         
  -7   1  12          0.14         -0.20         3.44 o                         
  -6   1  12         51.64         52.35         3.87 o                         
  -5   1  12        593.17        557.94        11.62 o                         
  -4   1  12        128.49        134.93         4.85 o                         
  -3   1  12        217.26        219.87         5.88 o                         
  -2   1  12         39.33         50.81         3.29 o                         
  -1   1  12         96.73         89.98         4.15 o                         
   0   1  12         16.19         19.44         3.00 o                         
   1   1  12        252.33        252.36        18.46 o                         
   2   1  12        190.11        187.19         5.88 o                         
   3   1  12         82.77         97.95         3.65 o                         
   4   1  12         30.57         27.96         2.84 o                         
   5   1  12          7.65         10.03         2.79 o                         
  -8   2  12         54.05         51.13         4.73 o                         
  -7   2  12        175.85        160.75         8.52 o                         
  -6   2  12         91.66         99.49         8.52 o                         
  -5   2  12        108.03         95.24         5.68 o                         
  -4   2  12         61.95         47.30         6.70 o                         
  -3   2  12        407.61        377.54         8.02 o                         
  -2   2  12       1309.33       1263.50        20.92 o                         
  -1   2  12       2345.75       2218.58        34.43 o                         
   0   2  12       1236.85       1163.22        19.94 o                         
   1   2  12        483.25        481.86         9.90 o                         
   2   2  12          0.28          3.29         2.83 o                         
   3   2  12        234.53        229.18         5.38 o                         
   4   2  12        341.14        343.24         6.19 o                         
   5   2  12        181.15        180.56         4.81 o                         
  -8   3  12          8.50          7.94         3.99 o                         
  -7   3  12         53.52         60.48         4.28 o                         
  -6   3  12          4.90          5.48         2.41 o                         
  -5   3  12        304.87        297.25         7.44 o                         
  -4   3  12         59.06         59.07         3.41 o                         
  -3   3  12        779.14        722.35        13.69 o                         
  -2   3  12         37.58         30.56         3.04 o                         
  -1   3  12         25.25         26.94         3.04 o                         
   0   3  12        413.57        414.71         9.04 o                         
   1   3  12        594.98        576.39        11.62 o                         
   2   3  12         52.12         54.13         3.51 o                         
   3   3  12        510.60        502.21         9.07 o                         
   4   3  12          7.71          7.82         2.61 o                         
   5   3  12         44.80         42.81         4.19 o                         
  -8   4  12         29.54         31.20         4.28 o                         
  -7   4  12         51.79         42.71         3.13 o                         
  -6   4  12          2.32         -0.60         2.52 o                         
  -5   4  12         52.52         54.15         4.44 o                         
  -4   4  12         54.27         51.54         3.73 o                         
  -3   4  12        470.39        458.52         9.58 o                         
  -2   4  12       1041.66        919.78        16.20 o                         
  -1   4  12        139.27        136.93         9.54 o                         
   0   4  12        792.46        735.59        29.83 o                         
   1   4  12        168.24        171.55         5.26 o                         
   2   4  12          8.68         11.55         2.28 o                         
   3   4  12        209.05        219.04         5.69 o                         
   4   4  12        138.84        136.57         4.07 o                         
  -7   5  12         64.07         71.40         3.82 o                         
  -6   5  12         75.07         84.29         4.72 o                         
  -5   5  12        130.69        129.80         3.93 o                         
  -4   5  12         38.76         40.90         3.51 o                         
  -3   5  12          0.17          0.95         2.64 o                         
  -2   5  12         24.93         30.83         2.76 o                         
  -1   5  12          4.59          3.51         2.14 o                         
   0   5  12        149.95        133.38         4.85 o                         
   1   5  12          2.87          3.50         3.00 o                         
   2   5  12         84.02         87.43         3.18 o                         
   3   5  12          0.38          2.43         3.05 o                         
   4   5  12          2.43          0.64         2.34 o                         
  -7   6  12          7.37         10.67         3.99 o                         
  -6   6  12         60.57         53.20         3.47 o                         
  -5   6  12         30.86         31.94         3.13 o                         
  -4   6  12          0.01         -0.48         2.39 o                         
  -3   6  12          3.33          4.19         2.64 o                         
  -2   6  12         77.81         46.90         3.30 o                         
  -1   6  12         27.80         30.86         2.76 o                         
   0   6  12        377.57        355.14         7.90 o                         
   1   6  12          1.10          2.81         1.86 o                         
   2   6  12          0.02         -0.10         2.10 o                         
   3   6  12          0.01          0.82         2.35 o                         
   4   6  12         57.32         48.32         4.88 o                         
  -7   7  12         10.91         10.72         4.85 o                         
  -6   7  12          4.88          4.51         3.87 o                         
  -5   7  12          4.15          6.29         3.73 o                         
  -4   7  12         19.36         11.97         3.44 o                         
  -3   7  12          4.18          3.25         4.87 o                         
  -2   7  12         19.33         22.32         5.28 o                         
  -1   7  12          6.70          6.90         4.87 o                         
   0   7  12        130.19        125.40         7.30 o                         
   1   7  12         11.91          5.68         4.87 o                         
   2   7  12         21.82         18.26         5.68 o                         
   3   7  12         35.24         35.71         6.49 o                         
   4   7  12          0.51          2.03         4.30 o                         
  -6   8  12          2.37          2.84         4.68 o                         
  -5   8  12         15.87         18.61         4.78 o                         
  -4   8  12        291.45        312.63         8.66 o                         
  -3   8  12          0.78         -2.03         5.28 o                         
  -2   8  12         27.26         22.32         5.68 o                         
  -1   8  12         17.73          7.71         4.87 o                         
   0   8  12        168.94        157.05         8.12 o                         
   1   8  12         50.08         56.81         5.68 o                         
   2   8  12         34.64         32.06         5.68 o                         
   3   8  12          9.11          6.09         5.68 o                         
  -6   9  12        109.68        107.65        13.19 o                         
  -5   9  12          4.01          0.68         3.87 o                         
  -4   9  12          5.13          9.79         4.19 o                         
  -3   9  12          0.00          0.66         3.04 o                         
  -2   9  12        225.06        240.65        10.15 o                         
  -1   9  12          0.31          0.81         5.28 o                         
   0   9  12          0.07         -1.22         5.28 o                         
   1   9  12          3.46         -0.41         6.90 o                         
   2   9  12         33.28         39.77         6.49 o                         
   3   9  12          0.04         -2.43         5.68 o                         
  -5  10  12          2.00          1.22         4.02 o                         
  -4  10  12         47.81         59.06         6.16 o                         
  -3  10  12         36.79         34.24         3.30 o                         
  -2  10  12         13.82         12.99         5.68 o                         
  -1  10  12          2.72          2.03         5.28 o                         
   0  10  12         41.18         41.39         5.68 o                         
   1  10  12          0.00         -0.81         6.90 o                         
   2  10  12         21.69          6.90         8.12 o                         
  -4  11  12         19.15         19.28         6.03 o                         
  -3  11  12          3.87          3.81         4.28 o                         
  -2  11  12         32.36         32.47         6.09 o                         
  -1  11  12          0.66         -1.62         5.28 o                         
   0  11  12          1.38          6.09         5.28 o                         
   1  11  12          0.16          1.62         5.68 o                         
  -7   0  13          9.11          0.41         4.87 o                         
  -5   0  13         29.59         31.25         5.28 o                         
  -3   0  13        639.33        584.78        16.23 o                         
  -1   0  13        324.41        319.38        10.55 o                         
   1   0  13         71.78         73.05         5.68 o                         
   3   0  13         69.43         66.94         4.30 o                         
  -7   1  13          0.11         -1.61         3.58 o                         
  -6   1  13         72.42         86.45         5.68 o                         
  -5   1  13         58.53         55.40         3.73 o                         
  -4   1  13          8.95          5.28         2.87 o                         
  -3   1  13         28.72         24.77         3.00 o                         
  -2   1  13         37.19         31.24         3.41 o                         
  -1   1  13        155.38        140.58         7.91 o                         
   0   1  13        844.03        829.79        15.20 o                         
   1   1  13        636.49        605.37        12.19 o                         
   2   1  13        581.16        618.08        12.63 o                         
   3   1  13        145.28        149.53         4.45 o                         
   4   1  13          0.87          3.24         2.57 o                         
  -7   2  13         27.07         37.71         4.26 o                         
  -6   2  13         28.26         31.38         3.65 o                         
  -5   2  13          1.81          1.96         3.58 o                         
  -4   2  13         81.97         81.42         4.67 o                         
  -3   2  13          1.11          0.39         2.83 o                         
  -2   2  13          4.40          4.06         3.86 o                         
  -1   2  13         89.72         95.02         3.99 o                         
   0   2  13         36.89         30.55         3.12 o                         
   1   2  13        113.61        100.70         6.70 o                         
   2   2  13         21.97         19.89         3.98 o                         
   3   2  13         90.69         86.91         3.94 o                         
   4   2  13        183.64        174.18         4.55 o                         
  -7   3  13          5.07          2.06         3.70 o                         
  -6   3  13        119.03        124.65         5.55 o                         
  -5   3  13          8.63          4.81         2.92 o                         
  -4   3  13         51.96         53.65         4.87 o                         
  -3   3  13         49.76         39.06         4.06 o                         
  -2   3  13         42.36         45.93         3.22 o                         
  -1   3  13          1.45          0.70         2.63 o                         
   0   3  13        386.59        386.01         8.59 o                         
   1   3  13        264.46        247.11         6.58 o                         
   2   3  13       1033.80        979.60        18.51 o                         
   3   3  13         13.87         18.46         3.03 o                         
   4   3  13          7.12          8.65         2.86 o                         
  -7   4  13         14.64          7.34         3.60 o                         
  -6   4  13        168.79        174.90         5.36 o                         
  -5   4  13          9.11         14.17         3.58 o                         
  -4   4  13         25.04         38.98         3.87 o                         
  -3   4  13         72.96         76.22         8.52 o                         
  -2   4  13         17.00          9.88         2.45 o                         
  -1   4  13        242.50        207.61         6.16 o                         
   0   4  13         20.60         34.40         3.58 o                         
   1   4  13         45.48         43.91         5.48 o                         
   2   4  13        103.76        112.47         6.90 o                         
   3   4  13        285.51        274.07         6.73 o                         
   4   4  13         16.83         18.45         2.86 o                         
  -7   5  13         78.99         61.31         4.11 o                         
  -6   5  13         29.37         34.99         4.86 o                         
  -5   5  13         18.92         13.67         3.13 o                         
  -4   5  13          5.87          5.90         4.26 o                         
  -3   5  13          4.76          4.91         3.12 o                         
  -2   5  13          9.27         10.69         3.22 o                         
  -1   5  13        200.73        216.53        13.19 o                         
   0   5  13        111.91         87.58         6.90 o                         
   1   5  13        134.87        136.61        12.78 o                         
   2   5  13        238.08        217.16         5.12 o                         
   3   5  13        111.01         99.73         5.28 o                         
   4   5  13         28.15         28.35         3.98 o                         
  -6   6  13         10.69         13.18         3.87 o                         
  -5   6  13         63.00         75.46         8.52 o                         
  -4   6  13         76.24         73.45         6.49 o                         
  -3   6  13        214.97        207.01        14.41 o                         
  -2   6  13          8.72          3.90         2.70 o                         
  -1   6  13         90.33         73.40         6.49 o                         
   0   6  13          0.82          2.90         2.92 o                         
   1   6  13          1.66          0.81         5.28 o                         
   2   6  13        245.10        205.34         9.74 o                         
   3   6  13          3.23          4.06         8.12 o                         
  -6   7  13        101.30         97.33         6.87 o                         
  -5   7  13        105.03        107.10         5.30 o                         
  -4   7  13          0.34         -0.81         5.28 o                         
  -3   7  13         31.74         45.45         6.09 o                         
  -2   7  13        154.77        160.30         8.12 o                         
  -1   7  13         93.79        105.11         7.30 o                         
   0   7  13         98.63         76.29         6.90 o                         
   1   7  13        150.64        147.72         8.52 o                         
   2   7  13        140.75        120.93         8.12 o                         
   3   7  13         71.68        144.06        10.96 o                         
  -5   8  13         36.26         31.46         4.73 o                         
  -4   8  13          6.44          3.65         5.28 o                         
  -3   8  13        153.91        170.85        10.15 o                         
  -2   8  13         39.70         53.57         6.09 o                         
  -1   8  13         64.17         94.15         6.90 o                         
   0   8  13        156.09        175.31         8.93 o                         
   1   8  13          0.06          3.65         5.28 o                         
   2   8  13          0.03         -2.43         5.68 o                         
  -5   9  13          5.72         11.97         4.30 o                         
  -4   9  13          1.74          2.88         3.00 o                         
  -3   9  13         54.59         79.54         6.90 o                         
  -2   9  13         65.14         68.58         6.90 o                         
  -1   9  13         36.13         48.29         6.09 o                         
   0   9  13         17.70         21.10         6.09 o                         
   1   9  13         52.97         56.81         6.49 o                         
  -4  10  13          9.26          5.68         4.30 o                         
  -3  10  13         21.62         27.60         6.49 o                         
  -2  10  13         63.10         70.61         6.90 o                         
  -1  10  13         20.95         18.26         5.68 o                         
   0  10  13         76.20         92.93         7.71 o                         
  -6   0  14         40.85         49.10         5.68 o                         
  -4   0  14        104.41        120.93         7.71 o                         
  -2   0  14         90.05         87.25         6.90 o                         
   0   0  14          2.34          1.62         4.46 o                         
   2   0  14        365.78        368.48        12.58 o                         
  -7   1  14         45.97         45.00         4.44 o                         
  -6   1  14          6.22          4.67         3.44 o                         
  -5   1  14         21.08         30.64         9.13 o                         
  -4   1  14          0.44          0.87         3.00 o                         
  -3   1  14        106.59        121.00         4.97 o                         
  -2   1  14         16.50         19.83         3.25 o                         
  -1   1  14         27.48         26.13         3.29 o                         
   0   1  14          0.42          1.72         3.00 o                         
   1   1  14          7.38          7.27         3.12 o                         
   2   1  14          0.80          1.22         3.29 o                         
   3   1  14         13.78         12.72         3.57 o                         
  -7   2  14         40.79         45.91         4.44 o                         
  -6   2  14          8.66         13.07         3.41 o                         
  -5   2  14          1.76         -1.75         3.44 o                         
  -4   2  14        205.34        218.69        10.55 o                         
  -3   2  14          1.73         -0.57         2.83 o                         
  -2   2  14         15.49         17.39         5.48 o                         
  -1   2  14         16.87         13.56         3.86 o                         
   0   2  14         16.43         20.98         3.22 o                         
   1   2  14         39.46         39.55         5.48 o                         
   2   2  14         89.33         93.11         5.72 o                         
   3   2  14        258.48        248.57         6.93 o                         
  -7   3  14         33.74         28.84         6.29 o                         
  -6   3  14          1.95          4.38         3.22 o                         
  -5   3  14          0.26          2.15         2.92 o                         
  -4   3  14          0.58          0.18         3.12 o                         
  -3   3  14          0.14          2.92         2.70 o                         
  -2   3  14         55.29         53.39         3.51 o                         
  -1   3  14         87.05         96.50         4.73 o                         
   0   3  14         14.63         16.26         3.90 o                         
   1   3  14        200.06        205.99         7.51 o                         
   2   3  14          6.68          5.75         2.71 o                         
   3   3  14        111.14        102.21         4.84 o                         
  -6   4  14          0.03          2.64         3.30 o                         
  -5   4  14         20.26         13.46         3.30 o                         
  -4   4  14         18.69         18.84         3.65 o                         
  -3   4  14          8.50         15.84         3.98 o                         
  -2   4  14        146.81        147.74         5.07 o                         
  -1   4  14          5.92          6.56         3.29 o                         
   0   4  14          6.10          3.65         2.70 o                         
   1   4  14          9.96         11.36         4.46 o                         
   2   4  14         36.07         33.14         3.51 o                         
   3   4  14          9.06          7.17         3.59 o                         
  -6   5  14        128.16        129.05         8.52 o                         
  -5   5  14          0.31         -0.24         3.00 o                         
  -4   5  14         64.29         67.68         4.67 o                         
  -3   5  14          7.66          4.09         3.30 o                         
  -2   5  14         47.39         49.20         3.80 o                         
  -1   5  14         46.60         48.81         3.90 o                         
   0   5  14          0.04          0.87         2.76 o                         
   1   5  14         21.53         19.07         3.70 o                         
   2   5  14         31.58         35.55         2.94 o                         
   3   5  14          0.68         -3.25         8.12 o                         
  -6   6  14          1.75          2.16         2.90 o                         
  -5   6  14          0.08          4.46         5.68 o                         
  -4   6  14         53.27         50.32         6.49 o                         
  -3   6  14         71.68         82.38         6.90 o                         
  -2   6  14          4.02          8.93         5.28 o                         
  -1   6  14         19.79         28.00         5.68 o                         
   0   6  14          0.20         -0.81         5.68 o                         
   1   6  14          2.59          0.00         5.68 o                         
   2   6  14         36.46         45.05         6.49 o                         
  -5   7  14        118.61        135.54         8.52 o                         
  -4   7  14         63.13         70.21         7.30 o                         
  -3   7  14          3.03          4.06         5.28 o                         
  -2   7  14         88.60         86.84         6.90 o                         
  -1   7  14         20.72         36.12         6.09 o                         
   0   7  14         58.43         72.24         6.90 o                         
   1   7  14         32.00         51.94         6.49 o                         
   2   7  14         21.09         17.86         8.52 o                         
  -5   8  14          0.67          5.28         8.12 o                         
  -4   8  14          7.29          5.28         6.09 o                         
  -3   8  14         13.37         23.94         6.09 o                         
  -2   8  14          2.17          8.12         5.68 o                         
  -1   8  14        109.57        133.51         8.52 o                         
   0   8  14         88.74         64.93         7.71 o                         
   1   8  14          9.18          4.87         6.09 o                         
  -3   9  14         11.11          9.33         6.09 o                         
  -2   9  14          6.64          9.74         5.68 o                         
  -1   9  14          4.68          2.03         5.68 o                         
   0   9  14        171.82        174.91         9.74 o                         
  -5   0  15         16.85         17.04         4.87 o                         
  -3   0  15        221.09        243.49         9.33 o                         
  -1   0  15        139.64        149.34         7.71 o                         
   1   0  15         86.51         83.60         6.49 o                         
  -6   1  15         11.89         15.44         3.73 o                         
  -5   1  15         14.40         10.93         3.99 o                         
  -4   1  15          0.62         -0.60         3.29 o                         
  -3   1  15         77.14         73.17         4.48 o                         
  -2   1  15         96.37        108.12         9.13 o                         
  -1   1  15         97.98        110.61         5.68 o                         
   0   1  15        123.22        119.72         7.30 o                         
   1   1  15          1.15          0.83         3.68 o                         
   2   1  15          5.09          8.28         3.58 o                         
  -6   2  15         10.63         10.05         3.58 o                         
  -5   2  15        153.53        145.69         5.55 o                         
  -4   2  15         10.02         10.89         4.26 o                         
  -3   2  15          0.78          1.20         2.83 o                         
  -2   2  15          0.14          1.91         3.00 o                         
  -1   2  15         94.80        107.79         5.43 o                         
   0   2  15         39.01         49.66         5.28 o                         
   1   2  15          1.89          1.80         3.29 o                         
   2   2  15         13.01         13.17         3.80 o                         
  -6   3  15          1.69          2.81         4.15 o                         
  -5   3  15        159.06        177.59         6.01 o                         
  -4   3  15          0.04          0.60         3.22 o                         
  -3   3  15         15.48         25.19         6.49 o                         
  -2   3  15         42.59         51.63         3.80 o                         
  -1   3  15          1.08         -2.49         2.92 o                         
   0   3  15         60.60         62.85         4.30 o                         
   1   3  15          7.80          8.27         3.87 o                         
   2   3  15         14.30         11.03         2.85 o                         
  -6   4  15         51.57         58.22         5.02 o                         
  -5   4  15          0.83          1.52         3.22 o                         
  -4   4  15        125.19        151.83         7.30 o                         
  -3   4  15         12.18         19.17         3.65 o                         
  -2   4  15          2.82          0.33         3.00 o                         
  -1   4  15          3.83          3.38         3.00 o                         
   0   4  15         70.05         61.52         7.51 o                         
   1   4  15         17.02         14.13         4.15 o                         
   2   4  15         38.24         41.31         3.23 o                         
  -5   5  15          1.49          1.22         6.09 o                         
  -4   5  15          0.36          2.43         5.68 o                         
  -3   5  15          4.57          3.25         5.28 o                         
  -2   5  15          2.66          2.43         5.68 o                         
  -1   5  15          6.97          5.68         5.28 o                         
   0   5  15         25.42         17.86         5.68 o                         
   1   5  15         29.45         36.12         6.49 o                         
  -5   6  15          9.56          4.87         6.09 o                         
  -4   6  15          2.61          5.68         5.68 o                         
  -3   6  15         51.95         53.97         6.90 o                         
  -2   6  15         37.63         49.51         6.49 o                         
  -1   6  15          5.34          6.90         5.68 o                         
   0   6  15        107.17        129.86         8.52 o                         
   1   6  15          0.31          1.62         6.09 o                         
  -4   7  15         26.48          9.33         6.09 o                         
  -3   7  15          0.00          8.12         8.12 o                         
  -2   7  15          0.04          1.22         7.71 o                         
  -1   7  15          1.35          4.87         6.09 o                         
   0   7  15          2.50         -1.22         6.09 o                         
  -3   8  15         30.34         37.74         6.90 o                         
  -2   8  15          8.00          8.12         6.09 o                         
  -1   8  15          2.26         -0.41         6.09 o                         
  -4   0  16          4.53          6.09         5.28 o                         
  -2   0  16         26.09         18.26         5.28 o                         
   0   0  16         25.87         22.32         5.28 o                         
  -5   1  16         70.16         74.36         5.07 o                         
  -4   1  16         13.85         12.13         4.09 o                         
  -3   1  16          4.66          9.11         5.07 o                         
  -2   1  16         13.38         12.99         4.59 o                         
  -1   1  16        114.93        129.24         7.10 o                         
   0   1  16         16.15         13.78         3.58 o                         
   1   1  16        138.43        150.77         5.88 o                         
  -5   2  16          0.59         -1.72         3.70 o                         
  -4   2  16          7.08          6.33         4.87 o                         
  -3   2  16        121.03        128.56         5.59 o                         
  -2   2  16          3.24          2.98         3.22 o                         
  -1   2  16          2.26          2.06         3.22 o                         
   0   2  16          7.82         11.40         3.41 o                         
   1   2  16         52.19         58.80         4.44 o                         
  -5   3  16          4.98          3.05         4.15 o                         
  -4   3  16         22.23         27.79         3.70 o                         
  -3   3  16         54.85         52.90         4.59 o                         
  -2   3  16         45.85         50.62         6.90 o                         
  -1   3  16         42.70         38.69         3.80 o                         
   0   3  16          8.85         11.18         3.51 o                         
   1   3  16          0.76          1.04         3.51 o                         
  -4   4  16          4.38          1.22         5.68 o                         
  -3   4  16         32.52         50.27         4.44 o                         
  -2   4  16          1.53         -0.72         3.07 o                         
  -1   4  16          5.13          5.14         3.30 o                         
   0   4  16          2.39          4.09         3.30 o                         
  -4   5  16         83.07         88.47         7.71 o                         
  -3   5  16         56.73         75.48         7.30 o                         
  -2   5  16         42.16         64.52         6.90 o                         
  -1   5  16          7.90          5.68         6.09 o                         
   0   5  16         13.12         21.10         6.09 o                         
  -3   6  16         13.26          4.06         6.49 o                         
  -2   6  16          1.25          5.68         6.09 o                         
  -1   6  16          0.90         -4.06         6.49 o                         
  -3   0  17         37.33         44.23         7.71 o                         
  -1   0  17          0.07          1.22         5.28 o                         
  -4   1  17         46.79         57.61         7.51 o                         
  -3   1  17          4.25          5.32         4.26 o                         
  -2   1  17         22.43         39.73         5.48 o                         
  -1   1  17         44.34         51.71         9.94 o                         
  -3   2  17         50.87         52.88         4.28 o                         
  -2   2  17          2.68          9.97         6.09 o                         
  -1   2  17         57.44         66.27         4.39 o                         
  -3   3  17         24.31         15.45         3.80 o                         
  -2   3  17         26.84         31.69         3.99 o                         
                                                                                
