# Supplementary material for: Different mol­ecular conformations in the crystal structures of three 5-nitro­imidazolyl derivatives
Source: Acta Crystallogr E Crystallogr Commun. 2018 Feb 23;74(Pt 3):380–4. doi: 10.1107/S2056989018002876 (PMC5947808; doi:10.1107/S2056989018002876)
Supplement: Supplementary file 6 [file e-74-00380-IIIsup4.hkl]

data_III                                                                        
_shelx_title ' 2013ncs0483'                                                     
_shelx_refln_list_code          4                                               
_shelx_F_calc_maximum      291.42                                               
_exptl_crystal_F_000       680.00                                               
_reflns_d_resolution_high  0.7690                                               
                                                                                
loop_                                                                           
 _space_group_symop_operation_xyz                                               
 'x, y, z'                                                                      
 '-x+1/2, y+1/2, -z+1/2'                                                        
 '-x, -y, -z'                                                                   
 'x-1/2, -y-1/2, z-1/2'                                                         
                                                                                
_cell_length_a     7.6024                                                       
_cell_length_b    12.7526                                                       
_cell_length_c    13.8954                                                       
_cell_angle_alpha  90.000                                                       
_cell_angle_beta  104.869                                                       
_cell_angle_gamma  90.000                                                       
                                                                                
_shelx_F_squared_multiplier     1.000                                           
                                                                                
loop_                                                                           
 _refln_index_h                                                                 
 _refln_index_k                                                                 
 _refln_index_l                                                                 
 _refln_F_squared_calc                                                          
 _refln_F_squared_meas                                                          
 _refln_F_squared_sigma                                                         
 _refln_observed_status                                                         
   4   0   0        737.21        764.79        57.76 o                         
   6   0   0        138.35        131.58         6.67 o                         
   8   0   0        175.07        157.74        21.69 o                         
   1   1   0         38.44         80.76         5.25 o                         
   2   1   0      22610.65      20539.12       429.02 o                         
   3   1   0       1625.31       1458.51       113.04 o                         
   4   1   0      14818.56      10778.50       417.72 o                         
   5   1   0        140.09        137.45         7.76 o                         
   6   1   0       2145.64       1845.17       107.00 o                         
   7   1   0          0.40          2.61         1.13 o                         
   8   1   0        183.31        226.56        22.07 o                         
   9   1   0        113.57        158.93        18.75 o                         
   0   2   0       3286.46       3465.85        34.40 o                         
   1   2   0        185.48        249.13         5.14 o                         
   2   2   0      35928.26      31711.92       893.12 o                         
   3   2   0        931.06        911.64        18.13 o                         
   4   2   0       2925.78       2901.93        93.79 o                         
   5   2   0        872.68        752.30        90.01 o                         
   6   2   0        354.45        298.49        29.43 o                         
   7   2   0        570.01        566.48        39.55 o                         
   8   2   0        282.62        307.39        24.30 o                         
   9   2   0        228.97        295.66        27.05 o                         
   1   3   0       7454.57       8091.49        66.83 o                         
   2   3   0        488.77        492.34         9.47 o                         
   3   3   0       2272.64       2134.54        36.76 o                         
   4   3   0         20.33         18.00         0.99 o                         
   5   3   0        366.08        306.73        11.51 o                         
   6   3   0       1186.54        974.08        98.00 o                         
   7   3   0         77.74         43.22        10.48 o                         
   8   3   0        474.24        542.53        22.64 o                         
   9   3   0         25.34         43.71         6.30 o                         
   0   4   0       2329.64       2522.11        52.15 o                         
   1   4   0        195.82        238.15         4.63 o                         
   2   4   0       2950.79       3319.58        25.43 o                         
   3   4   0       2224.93       2362.39        57.67 o                         
   4   4   0        517.66        552.35        13.60 o                         
   5   4   0       3167.49       2837.40       101.13 o                         
   6   4   0        613.45        538.55        77.73 o                         
   7   4   0       1261.51        949.01       121.23 o                         
   8   4   0          0.04         14.47        16.97 o                         
   9   4   0         65.42         88.27        11.98 o                         
   1   5   0       7971.84       8382.71        59.02 o                         
   2   5   0       6289.14       6926.57        49.33 o                         
   3   5   0       2298.95       2298.02        36.46 o                         
   4   5   0        627.46        653.50        13.58 o                         
   5   5   0        146.79        135.10         6.39 o                         
   6   5   0        214.44        206.62        23.66 o                         
   7   5   0          1.76          4.17         6.74 o                         
   8   5   0         30.73         44.33        11.19 o                         
   9   5   0        220.22        252.83        12.86 o                         
   0   6   0      11165.87      11780.90       118.56 o                         
   1   6   0        420.53        447.88        10.13 o                         
   2   6   0       1515.45       1519.04        20.33 o                         
   3   6   0       1489.53       1551.60        36.21 o                         
   4   6   0        314.23        314.70         9.06 o                         
   5   6   0       1556.07       1501.66        50.92 o                         
   6   6   0         19.50         22.41         1.72 o                         
   7   6   0        491.74        430.43        55.44 o                         
   8   6   0        178.27        148.97        41.04 o                         
   1   7   0        549.55        508.85        11.46 o                         
   2   7   0        126.12        102.07         3.51 o                         
   3   7   0       1372.67       1479.99        28.13 o                         
   4   7   0       3179.27       3236.21        64.09 o                         
   5   7   0        352.86        332.26        12.45 o                         
   6   7   0       1756.95       1732.93        82.41 o                         
   7   7   0        150.12        118.43        15.88 o                         
   8   7   0        313.27        295.77        78.10 o                         
   0   8   0       2807.22       2565.36        67.82 o                         
   1   8   0        129.21        175.57         5.73 o                         
   2   8   0       3096.33       3188.53        59.88 o                         
   3   8   0          3.71         17.38         5.02 o                         
   4   8   0       1084.40       1138.23        28.43 o                         
   5   8   0         82.10         80.97         6.40 o                         
   6   8   0         10.21         14.46         1.63 o                         
   7   8   0        228.77        180.25        27.26 o                         
   8   8   0        327.00        253.74        60.96 o                         
   1   9   0        152.03        158.18         4.79 o                         
   2   9   0       1204.47       1324.71        26.17 o                         
   3   9   0        103.76        104.29         3.34 o                         
   4   9   0       1239.31       1224.24        27.67 o                         
   5   9   0         98.92         96.69         4.71 o                         
   6   9   0        529.78        516.43        35.04 o                         
   7   9   0          1.45          5.33         1.76 o                         
   8   9   0         72.35         70.85        11.71 o                         
   0  10   0       1908.25       1881.43        52.59 o                         
   1  10   0         68.21         71.53         2.01 o                         
   2  10   0       1088.68       1065.61        26.20 o                         
   3  10   0         88.31         93.04         3.33 o                         
   4  10   0        143.45        137.71         5.70 o                         
   5  10   0        545.38        558.49        15.48 o                         
   6  10   0          2.72         -2.39         3.23 o                         
   7  10   0        690.39        557.69        85.03 o                         
   1  11   0       1065.33       1020.37        26.60 o                         
   2  11   0        200.39        177.44         5.94 o                         
   3  11   0       1764.66       1759.01        45.31 o                         
   4  11   0          3.52         11.00         3.55 o                         
   5  11   0        262.94        258.37        14.30 o                         
   6  11   0          7.94         15.76         2.62 o                         
   7  11   0         73.38         58.29        11.43 o                         
   0  12   0        156.78        158.80         8.71 o                         
   1  12   0        443.76        430.31        11.42 o                         
   2  12   0        555.51        494.79        12.08 o                         
   3  12   0        783.07        764.28        19.23 o                         
   4  12   0        142.97        146.23         7.19 o                         
   5  12   0        907.06        865.08        44.61 o                         
   6  12   0         10.29          6.30         3.31 o                         
   1  13   0       2334.16       2275.77        57.66 o                         
   2  13   0        798.32        773.80        19.67 o                         
   3  13   0        272.76        268.26        12.80 o                         
   4  13   0        222.90        210.35         9.76 o                         
   5  13   0          1.21          5.53         6.64 o                         
   0  14   0       2625.41       2343.45       161.35 o                         
   1  14   0          8.60          9.66         3.08 o                         
   2  14   0        351.32        374.37         9.37 o                         
   3  14   0        439.67        473.06        28.19 o                         
   4  14   0        313.62        300.69        16.74 o                         
   5  14   0        396.95        366.76        17.52 o                         
   1  15   0         65.01         93.94         4.29 o                         
   2  15   0        262.10        262.94        10.64 o                         
   3  15   0         34.34         40.97         4.57 o                         
   4  15   0       1007.16        972.86        27.00 o                         
   0  16   0        597.27        609.30        34.58 o                         
   1  16   0         80.33         88.74         7.97 o                         
   2  16   0       1149.24       1045.53        28.79 o                         
  -9   0   1         96.41        117.19        19.18 o                         
  -7   0   1        476.02        467.06        33.81 o                         
  -5   0   1        224.35        203.28        25.55 o                         
  -3   0   1       2441.83       1772.19       139.17 o                         
  -1   0   1       5111.97       3925.75        77.29 o                         
   3   0   1        911.02        703.78        29.43 o                         
   5   0   1       2671.48       2587.45       146.16 o                         
   7   0   1         36.57         43.18         3.14 o                         
   9   0   1         72.38         75.10        15.69 o                         
  -9   1   1         71.48         85.15        10.75 o                         
  -8   1   1         56.05         51.02         9.44 o                         
  -7   1   1        884.80        814.63        42.87 o                         
  -6   1   1         53.13         51.65         5.12 o                         
  -5   1   1       1631.48       1199.53        59.31 o                         
  -4   1   1         75.90         74.10         6.18 o                         
  -3   1   1       1500.02       1466.32       130.95 o                         
  -2   1   1       4162.24       4576.28       183.75 o                         
  -1   1   1        534.33        585.41        11.74 o                         
   0   1   1        118.25        135.81         5.04 o                         
   1   1   1         19.75         26.83         1.59 o                         
   2   1   1      84926.14      63455.52      3043.17 o                         
   3   1   1        578.71        509.32        18.73 o                         
   4   1   1        930.05        843.49        33.68 o                         
   5   1   1       1194.95       1168.45        61.81 o                         
   6   1   1        422.09        392.48        14.74 o                         
   7   1   1        771.89        817.06        41.68 o                         
   8   1   1          5.02          5.26         2.96 o                         
   9   1   1        245.66        329.84        22.23 o                         
  -9   2   1        139.72        183.07        16.71 o                         
  -8   2   1        235.13        257.81        20.17 o                         
  -7   2   1          3.98          7.81         4.11 o                         
  -6   2   1        343.39        229.78        21.87 o                         
  -5   2   1         16.00         15.96         0.91 o                         
  -4   2   1       2373.01       2186.49       170.78 o                         
  -3   2   1        574.81        526.63        20.04 o                         
  -2   2   1      16326.77      16390.17       324.61 o                         
  -1   2   1       2860.92       2933.90        20.82 o                         
   0   2   1      11303.23      12038.22        82.55 o                         
   1   2   1       3107.23       3239.47        29.29 o                         
   2   2   1          9.12         10.87         0.90 o                         
   3   2   1       3153.18       2833.72        63.67 o                         
   5   2   1         31.80         25.29         4.96 o                         
   6   2   1       4478.95       3947.52       224.57 o                         
   7   2   1          0.87          9.88         2.71 o                         
   8   2   1         89.34         84.52        17.69 o                         
   9   2   1         23.47         18.78         4.05 o                         
  -9   3   1         76.03        104.44        12.25 o                         
  -8   3   1        275.87        281.45        22.32 o                         
  -7   3   1          5.19          5.33         3.43 o                         
  -6   3   1        547.65        403.13        61.79 o                         
  -5   3   1        409.54        376.25        20.37 o                         
  -4   3   1         28.08         57.93         3.68 o                         
  -3   3   1        694.91        669.97        13.97 o                         
  -2   3   1       3121.67       3334.31        25.00 o                         
  -1   3   1         29.00         43.06         0.91 o                         
   0   3   1      32759.66      31130.67       313.89 o                         
   1   3   1        608.77        712.75        14.17 o                         
   2   3   1       2789.67       2672.78        26.84 o                         
   3   3   1        129.85        126.33         3.30 o                         
   4   3   1      14804.77      14050.43       352.75 o                         
   5   3   1        245.81        223.43        10.21 o                         
   6   3   1         38.72         37.19         6.98 o                         
   7   3   1        180.09        140.15        25.29 o                         
   8   3   1        959.41       1021.19        45.23 o                         
   9   3   1         19.86         29.20         9.70 o                         
  -9   4   1          0.32         -3.01         3.15 o                         
  -8   4   1        192.55        231.96        10.71 o                         
  -7   4   1         32.06         18.07         5.63 o                         
  -6   4   1       2792.81       2526.57       181.86 o                         
  -5   4   1         43.10         45.90         1.77 o                         
  -4   4   1       5027.45       4592.31       153.08 o                         
  -3   4   1         26.95         32.85         1.21 o                         
  -2   4   1       5429.30       5703.31        40.59 o                         
  -1   4   1        396.86        415.07         7.99 o                         
   0   4   1       8819.32       9274.76        64.61 o                         
   1   4   1        163.24        180.47         3.78 o                         
   2   4   1        742.77        805.04        15.38 o                         
   3   4   1        539.43        623.07        14.74 o                         
   4   4   1       4408.94       4229.10        96.09 o                         
   5   4   1         79.05         74.46         2.37 o                         
   6   4   1       1504.07       1215.58       110.57 o                         
   7   4   1          3.03          7.70         3.01 o                         
   8   4   1       1216.41       1176.87       152.40 o                         
   9   4   1         10.14         23.72        13.51 o                         
  -9   5   1        126.28        168.51        22.61 o                         
  -8   5   1        470.06        458.58        47.08 o                         
  -7   5   1         26.04         21.38        12.84 o                         
  -6   5   1        194.29        171.47        21.58 o                         
  -5   5   1        570.29        558.83        21.31 o                         
  -4   5   1        240.21        281.19         7.56 o                         
  -3   5   1        278.24        296.40         6.81 o                         
  -2   5   1       4344.64       4500.30        34.14 o                         
  -1   5   1        617.34        775.12        14.20 o                         
   0   5   1       3297.33       3260.81        30.11 o                         
   1   5   1        870.01       1055.31        19.62 o                         
   2   5   1      12469.85      13527.80       162.25 o                         
   3   5   1         74.75         80.73         2.08 o                         
   4   5   1        479.53        425.08        13.17 o                         
   5   5   1        299.64        299.88         7.88 o                         
   6   5   1        393.05        389.26        29.24 o                         
   7   5   1        375.58        281.45        37.98 o                         
   8   5   1         29.71         26.68         7.31 o                         
  -9   6   1         84.17        129.67        16.06 o                         
  -8   6   1        225.57        256.21        21.80 o                         
  -7   6   1         49.05         39.63         7.74 o                         
  -6   6   1        627.43        579.69        39.66 o                         
  -5   6   1        137.70        129.17         4.41 o                         
  -4   6   1       2200.61       2316.49        47.95 o                         
  -3   6   1          6.94         18.53         1.40 o                         
  -2   6   1       1034.41       1168.18        19.60 o                         
  -1   6   1       1185.68       1215.03        18.30 o                         
   0   6   1        369.38        436.28         8.47 o                         
   1   6   1       7140.90       7897.69        72.14 o                         
   2   6   1         17.81         23.26         1.27 o                         
   3   6   1       2852.60       3029.19        63.75 o                         
   4   6   1         20.22         29.57         1.44 o                         
   5   6   1        442.34        415.90        21.74 o                         
   6   6   1        990.16        909.33        56.37 o                         
   7   6   1          4.47          8.86         1.34 o                         
   8   6   1        316.94        315.25        71.46 o                         
  -8   7   1          2.23         -5.86         5.86 o                         
  -7   7   1        879.27        734.49       131.19 o                         
  -6   7   1          2.92          4.59         2.36 o                         
  -5   7   1       1285.99       1282.92        31.81 o                         
  -4   7   1        102.37        100.42         3.45 o                         
  -3   7   1       4461.39       4605.96        83.75 o                         
  -2   7   1         60.77         79.88         2.21 o                         
  -1   7   1       2821.35       2971.97        54.44 o                         
   0   7   1        179.55        201.59         4.65 o                         
   1   7   1        253.05        296.32         6.98 o                         
   2   7   1         37.25         75.57         3.25 o                         
   3   7   1        949.37       1048.75        20.37 o                         
   4   7   1        366.68        398.70         9.86 o                         
   5   7   1       1242.42       1264.51        54.16 o                         
   6   7   1        130.83        105.58        11.57 o                         
   7   7   1        497.32        446.34        58.62 o                         
   8   7   1          4.43          1.48        10.16 o                         
  -8   8   1          0.60         -1.32         3.86 o                         
  -7   8   1        391.80        371.17        39.41 o                         
  -6   8   1         44.99         41.37         4.28 o                         
  -5   8   1        125.78        131.92         9.12 o                         
  -4   8   1        505.28        514.01        16.41 o                         
  -3   8   1       2324.44       2389.15        44.99 o                         
  -2   8   1        186.56        220.54         5.69 o                         
  -1   8   1       6500.81       6688.87       111.16 o                         
   0   8   1        124.22        162.74         4.25 o                         
   1   8   1       4691.29       4797.10        93.55 o                         
   2   8   1         25.31         30.16         2.26 o                         
   3   8   1       2659.25       2751.19        59.63 o                         
   4   8   1         29.56         30.81         3.74 o                         
   5   8   1        937.85        950.04        59.19 o                         
   6   8   1         96.74         95.38         6.90 o                         
   7   8   1        150.15        121.06        17.90 o                         
   8   8   1         40.16         38.45         9.21 o                         
  -8   9   1         46.63         46.12         8.43 o                         
  -7   9   1        474.00        304.71        65.95 o                         
  -6   9   1        480.08        449.48        31.39 o                         
  -5   9   1       4236.12       3887.29       124.88 o                         
  -4   9   1          1.39         10.72         3.22 o                         
  -3   9   1       3801.83       3902.96       103.19 o                         
  -2   9   1       1563.32       1593.89        31.09 o                         
  -1   9   1       1166.94       1176.27        22.70 o                         
   0   9   1       1230.49       1278.34        24.55 o                         
   1   9   1        311.45        354.63         9.38 o                         
   2   9   1        640.14        625.54        12.54 o                         
   3   9   1        209.60        217.68         6.62 o                         
   4   9   1        334.64        366.24        12.96 o                         
   5   9   1        359.26        376.37        19.88 o                         
   6   9   1        381.10        356.65        21.89 o                         
   7   9   1        783.60        654.02        73.23 o                         
  -7  10   1        370.77        354.44        26.99 o                         
  -6  10   1        268.00        261.89        16.67 o                         
  -5  10   1        160.40        158.04         7.46 o                         
  -4  10   1       1484.31       1470.90        38.49 o                         
  -3  10   1        657.58        690.13        16.20 o                         
  -2  10   1       2404.44       2393.37        58.23 o                         
  -1  10   1       3981.44       3935.89        81.70 o                         
   0  10   1        426.58        470.41        11.09 o                         
   1  10   1       2438.87       2510.01        48.87 o                         
   2  10   1         34.37         41.60         2.38 o                         
   3  10   1        932.06        934.22        24.16 o                         
   4  10   1        669.79        701.04        18.52 o                         
   5  10   1        409.72        410.13        26.88 o                         
   6  10   1        803.53        760.24        46.93 o                         
   7  10   1         18.92         19.67         5.63 o                         
  -7  11   1         38.78         25.86         8.60 o                         
  -6  11   1          9.43          0.37         4.63 o                         
  -5  11   1        261.54        216.66        11.29 o                         
  -4  11   1          5.86         12.45         3.26 o                         
  -3  11   1       1280.10       1299.08        33.64 o                         
  -2  11   1         24.78         32.41         3.35 o                         
  -1  11   1        542.75        542.89        17.75 o                         
   0  11   1       4250.02       3966.75        91.39 o                         
   1  11   1        135.57        120.70         4.48 o                         
   2  11   1       3890.66       3884.34       102.65 o                         
   3  11   1        555.47        547.42        14.27 o                         
   4  11   1       1936.85       1937.28        48.52 o                         
   5  11   1        312.33        288.20        12.21 o                         
   6  11   1         27.94         23.78         4.78 o                         
  -6  12   1        456.01        415.01        32.57 o                         
  -5  12   1         16.96         12.78         2.57 o                         
  -4  12   1        689.96        699.42        23.38 o                         
  -3  12   1        108.21        102.84         4.15 o                         
  -2  12   1        938.15        932.41        23.48 o                         
  -1  12   1         28.52         24.97         1.98 o                         
   0  12   1       1840.14       1771.57        49.80 o                         
   1  12   1        644.38        637.45        17.18 o                         
   2  12   1          3.40         12.53         2.22 o                         
   3  12   1        162.85        183.60         7.03 o                         
   4  12   1       1274.67       1283.17        41.94 o                         
   5  12   1         28.93         38.61         6.24 o                         
   6  12   1        647.00        579.88        48.58 o                         
  -6  13   1         82.54         68.11         8.10 o                         
  -5  13   1         65.38         70.08         4.03 o                         
  -4  13   1         28.40         29.50         4.59 o                         
  -3  13   1        104.72         98.80         5.45 o                         
  -2  13   1        926.43        936.65        29.80 o                         
  -1  13   1          3.90         18.72         6.77 o                         
   0  13   1        317.35        325.78         8.48 o                         
   1  13   1          4.72         12.21         4.10 o                         
   2  13   1       2388.75       2267.73        68.77 o                         
   3  13   1        276.32        251.58         6.55 o                         
   4  13   1        513.05        536.30        31.84 o                         
   5  13   1          6.76          9.98         3.50 o                         
  -5  14   1         54.51         46.61         5.56 o                         
  -4  14   1        186.74        177.92         9.88 o                         
  -3  14   1         14.08         21.22         5.29 o                         
  -2  14   1        515.84        539.24        13.96 o                         
  -1  14   1        365.63        358.69        16.16 o                         
   0  14   1          7.82         15.26         2.88 o                         
   1  14   1       1319.94       1213.46        31.12 o                         
   2  14   1          7.75         12.49         4.21 o                         
   3  14   1        349.13        318.53        14.64 o                         
   4  14   1         29.88         35.18         5.25 o                         
  -4  15   1         97.84         94.01         7.10 o                         
  -3  15   1        885.27        853.23        46.80 o                         
  -2  15   1          2.46         -0.32         8.19 o                         
  -1  15   1        310.07        308.35        15.77 o                         
   0  15   1        406.17        395.37        23.55 o                         
   1  15   1         32.99         30.38         3.09 o                         
   2  15   1          4.07         11.86         3.11 o                         
   3  15   1         19.64         14.85         3.78 o                         
  -2  16   1        109.29         89.07         7.96 o                         
  -1  16   1        542.22        481.71        19.36 o                         
   0  16   1          1.01          2.07         4.70 o                         
   1  16   1       1104.12       1097.79        46.88 o                         
   2  16   1          0.95          6.51         7.03 o                         
  -8   0   2       1164.10       1155.74        85.36 o                         
  -6   0   2       1874.51       1365.43        76.18 o                         
  -4   0   2         27.04         30.66         2.93 o                         
  -2   0   2         17.37         31.18         5.14 o                         
   2   0   2      11792.02       8430.68       824.14 o                         
   4   0   2      35220.09      31127.65      1116.95 o                         
   6   0   2         44.30         39.20         2.90 o                         
   8   0   2         36.83         61.96        16.32 o                         
  -9   1   2         18.88         39.00        10.17 o                         
  -8   1   2         87.84         94.02        13.11 o                         
  -7   1   2         13.31         21.48         7.76 o                         
  -6   1   2       1835.81       1410.12        56.55 o                         
  -5   1   2        314.96        238.03        19.71 o                         
  -4   1   2       6655.83       4905.33       129.32 o                         
  -3   1   2        292.82        291.90         9.08 o                         
  -2   1   2      11408.03      11008.97       306.54 o                         
  -1   1   2       1128.30       1128.23        22.49 o                         
   0   1   2      12201.94      12202.60       144.62 o                         
   1   1   2        349.13        362.46         7.81 o                         
   2   1   2       4177.72       3535.16        94.32 o                         
   3   1   2        372.23        315.78        12.23 o                         
   4   1   2         49.41         49.41         3.14 o                         
   5   1   2         19.80         21.73         8.38 o                         
   6   1   2       2364.93       2544.04       104.30 o                         
   7   1   2        446.55        498.11        19.63 o                         
   8   1   2       1539.82       1726.40        94.02 o                         
   9   1   2          0.11         -0.93         6.88 o                         
  -9   2   2        104.52        124.59        11.53 o                         
  -8   2   2        660.86        657.70        74.29 o                         
  -7   2   2        198.81        175.22        11.98 o                         
  -6   2   2        965.89        610.17        61.85 o                         
  -5   2   2       1424.82       1096.59        75.03 o                         
  -4   2   2       1374.58       1381.15        66.67 o                         
  -3   2   2       1435.80       1442.15        52.64 o                         
  -2   2   2       2123.32       2225.00        32.11 o                         
  -1   2   2       1681.96       1771.41        13.35 o                         
   0   2   2       6166.27       6730.22        51.52 o                         
   1   2   2       1224.31       1379.31        31.07 o                         
   2   2   2       7689.86       7211.98       125.54 o                         
   3   2   2        174.33        164.97         4.47 o                         
   4   2   2         34.31         46.12         6.74 o                         
   5   2   2        257.36        226.89         8.30 o                         
   6   2   2       4423.00       4316.71       190.72 o                         
   7   2   2        386.48        420.77        18.48 o                         
   8   2   2         69.76         53.22         7.16 o                         
   9   2   2        176.78        254.93        12.20 o                         
  -9   3   2        269.81        331.28        20.81 o                         
  -8   3   2          9.84         15.24         8.39 o                         
  -7   3   2        354.78        317.24        30.15 o                         
  -6   3   2        177.07        148.18        20.48 o                         
  -5   3   2          9.11          9.71         2.33 o                         
  -4   3   2       2171.26       1949.68       131.69 o                         
  -3   3   2          7.36          6.80         0.63 o                         
  -2   3   2       2266.70       2397.56        29.41 o                         
  -1   3   2       1778.55       1851.57        15.95 o                         
   0   3   2        832.79        957.07        18.29 o                         
   1   3   2       3526.13       3732.55        35.26 o                         
   2   3   2        248.87        265.71         5.15 o                         
   3   3   2       3169.18       2883.99        45.39 o                         
   4   3   2        153.53        140.01         4.23 o                         
   5   3   2       3247.28       3085.66       130.14 o                         
   6   3   2          5.92         19.37         4.16 o                         
   7   3   2        105.02        106.55         8.17 o                         
   8   3   2         10.60          8.94         3.58 o                         
   9   3   2          0.89          9.69        13.92 o                         
  -9   4   2         22.09         26.82         7.03 o                         
  -8   4   2         11.25         15.57         4.46 o                         
  -7   4   2       1232.31       1027.25        93.45 o                         
  -6   4   2         14.37         16.32         4.25 o                         
  -5   4   2       1680.81       1602.12        50.33 o                         
  -4   4   2         65.95         75.22         2.83 o                         
  -3   4   2       5054.81       5160.24       103.04 o                         
  -2   4   2        575.03        645.82        12.75 o                         
  -1   4   2       4608.96       4997.22        35.64 o                         
   0   4   2         28.82         26.50         0.74 o                         
   1   4   2       1819.87       2018.03        29.16 o                         
   2   4   2        765.68        882.84        16.56 o                         
   3   4   2          8.97         18.98         1.82 o                         
   4   4   2        403.90        407.36        11.71 o                         
   5   4   2        491.45        432.73        12.68 o                         
   6   4   2        656.60        615.36        35.12 o                         
   7   4   2        903.79        909.31        70.97 o                         
   8   4   2        120.10         99.85        17.74 o                         
  -9   5   2        534.29        600.58        39.42 o                         
  -8   5   2         24.51         28.58        10.67 o                         
  -7   5   2        464.75        457.59        48.29 o                         
  -6   5   2        218.39        216.43        24.62 o                         
  -5   5   2         76.25         80.45         3.58 o                         
  -4   5   2       1634.90       1713.70        38.47 o                         
  -3   5   2        333.44        354.39         8.10 o                         
  -2   5   2        482.12        483.66         9.80 o                         
  -1   5   2        381.57        357.08         6.58 o                         
   0   5   2        337.48        309.17         5.97 o                         
   1   5   2       6636.68       7006.96        49.78 o                         
   2   5   2         44.41         48.02         1.94 o                         
   3   5   2       7783.21       8183.62       136.72 o                         
   4   5   2        774.88        761.53        15.60 o                         
   5   5   2        760.13        726.52        27.89 o                         
   6   5   2        721.79        614.86        50.02 o                         
   7   5   2        116.97        104.19        14.45 o                         
   8   5   2         61.68         67.71         8.62 o                         
  -9   6   2        145.68        185.73        15.47 o                         
  -8   6   2        122.55        134.21        21.96 o                         
  -7   6   2        123.89        102.21        20.10 o                         
  -6   6   2        494.26        452.71        38.15 o                         
  -5   6   2       1645.07       1596.22        62.83 o                         
  -4   6   2         24.23         21.72         2.33 o                         
  -3   6   2       2447.11       2449.87        50.63 o                         
  -2   6   2       1339.65       1535.13        22.15 o                         
  -1   6   2       6065.75       6449.59        59.24 o                         
   0   6   2       7208.40       7542.26        70.50 o                         
   1   6   2       1162.06       1249.94        25.23 o                         
   2   6   2       2222.37       2222.38        34.34 o                         
   3   6   2        325.21        338.12         8.36 o                         
   4   6   2       2440.46       2521.35        52.80 o                         
   5   6   2        890.92        827.02        29.32 o                         
   6   6   2         30.98         32.95         3.89 o                         
   7   6   2        220.55        196.13        24.49 o                         
   8   6   2          2.91         28.73        12.42 o                         
  -8   7   2         27.46         33.74         7.33 o                         
  -7   7   2        237.12        180.55        38.13 o                         
  -6   7   2       1389.94       1423.37        90.75 o                         
  -5   7   2        572.25        549.64        22.34 o                         
  -4   7   2       3066.21       2866.19        87.81 o                         
  -3   7   2        210.39        229.21         5.83 o                         
  -2   7   2       5681.25       5957.73        94.88 o                         
  -1   7   2       3135.09       3511.44        52.37 o                         
   0   7   2        543.74        537.78        12.36 o                         
   1   7   2       3133.34       3352.18        53.34 o                         
   2   7   2        306.30        385.18         9.69 o                         
   3   7   2        321.02        298.51         7.98 o                         
   4   7   2        360.24        379.64        12.29 o                         
   5   7   2        113.07         97.87         7.30 o                         
   6   7   2        306.10        285.98        15.09 o                         
   7   7   2          5.83         17.11         5.94 o                         
   8   7   2        581.98        597.48       125.70 o                         
  -8   8   2        644.74        669.74        61.25 o                         
  -7   8   2         24.39         22.32         6.01 o                         
  -6   8   2        156.19        134.55        12.44 o                         
  -5   8   2          5.34          9.34         1.43 o                         
  -4   8   2          3.29         11.43         3.66 o                         
  -3   8   2       1011.36       1113.01        21.55 o                         
  -2   8   2       1105.81       1139.70        21.69 o                         
  -1   8   2        339.05        371.77         9.21 o                         
   0   8   2       3737.50       3907.67        75.26 o                         
   1   8   2          4.83         10.64         1.71 o                         
   2   8   2       3524.14       3643.78        66.95 o                         
   3   8   2        228.20        258.52         6.25 o                         
   4   8   2       1258.93       1262.24        29.14 o                         
   5   8   2          5.39         11.63         2.91 o                         
   6   8   2        505.38        524.61        33.21 o                         
   7   8   2         17.80         13.66         4.68 o                         
   8   8   2         96.86         94.15        15.85 o                         
  -8   9   2        414.94        419.26        51.69 o                         
  -7   9   2         40.85         31.47         7.88 o                         
  -6   9   2        430.54        387.96        33.86 o                         
  -5   9   2         92.54         86.02         5.03 o                         
  -4   9   2       1264.60       1273.23        29.42 o                         
  -3   9   2        274.00        279.77         8.48 o                         
  -2   9   2        891.33        887.16        17.64 o                         
  -1   9   2        248.79        288.96         7.74 o                         
   0   9   2       1162.96       1134.21        22.00 o                         
   1   9   2         39.92         33.87         1.67 o                         
   2   9   2        101.88        115.79         3.01 o                         
   3   9   2        124.69        134.82         5.15 o                         
   4   9   2        136.39        148.17         5.00 o                         
   5   9   2        101.85        103.79         4.34 o                         
   6   9   2        719.13        671.57        45.09 o                         
   7   9   2         12.39         11.92         5.37 o                         
  -7  10   2        464.22        434.94        36.31 o                         
  -6  10   2         56.07         47.01         4.03 o                         
  -5  10   2       1025.68       1002.63        27.10 o                         
  -4  10   2        346.28        349.97         9.67 o                         
  -3  10   2       1263.40       1348.11        30.48 o                         
  -2  10   2        215.98        232.92         7.35 o                         
  -1  10   2        268.94        282.39         7.59 o                         
   0  10   2         17.15         24.88         2.95 o                         
   1  10   2         40.88         42.94         2.74 o                         
   2  10   2       1261.51       1274.40        31.48 o                         
   3  10   2        410.90        406.79        11.67 o                         
   4  10   2       1012.18       1023.23        24.38 o                         
   5  10   2         27.91         40.26         3.78 o                         
   6  10   2        270.26        245.45        21.27 o                         
   7  10   2         31.10         38.14         7.66 o                         
  -7  11   2         52.64         44.79         5.87 o                         
  -6  11   2        419.66        320.91        37.53 o                         
  -5  11   2        128.82        138.77         7.31 o                         
  -4  11   2        123.48        121.45         6.26 o                         
  -3  11   2          1.06         18.40         3.40 o                         
  -2  11   2          9.72         19.10         5.08 o                         
  -1  11   2       2482.51       2462.19        60.27 o                         
   0  11   2        103.62         96.33         3.47 o                         
   1  11   2       3704.89       3599.35        89.45 o                         
   2  11   2        145.34        144.18         4.96 o                         
   3  11   2        671.07        708.49        16.54 o                         
   4  11   2          3.67         13.41         3.07 o                         
   5  11   2        200.57        210.12        12.06 o                         
   6  11   2         91.53         79.90         8.28 o                         
  -6  12   2         10.94          6.22         3.97 o                         
  -5  12   2        570.26        561.55        28.44 o                         
  -4  12   2          2.16         14.40         3.86 o                         
  -3  12   2       2106.08       2139.07        54.34 o                         
  -2  12   2        115.70        104.69         4.83 o                         
  -1  12   2       2412.67       2426.31        63.27 o                         
   0  12   2        230.86        223.96         9.27 o                         
   1  12   2        121.55        118.35         4.96 o                         
   2  12   2        683.05        681.08        15.83 o                         
   3  12   2        101.31        135.89         8.48 o                         
   4  12   2         30.01         29.01         2.62 o                         
   5  12   2        876.39        829.08        24.10 o                         
   6  12   2         14.73         15.39         6.81 o                         
  -6  13   2        134.10        113.12        11.90 o                         
  -5  13   2        172.87        167.07         9.25 o                         
  -4  13   2         54.75         63.35         5.40 o                         
  -3  13   2        176.96        167.07         8.15 o                         
  -2  13   2        231.32        220.77        13.82 o                         
  -1  13   2        225.77        235.86         8.49 o                         
   0  13   2        193.38        189.17         7.26 o                         
   1  13   2       1460.74       1437.87        36.19 o                         
   2  13   2        645.40        612.47        15.71 o                         
   3  13   2       2459.75       2336.23        76.86 o                         
   4  13   2         15.62         19.91         3.78 o                         
   5  13   2        270.92        291.75        14.12 o                         
  -5  14   2        194.96        186.37         9.91 o                         
  -4  14   2         47.92         51.07         3.69 o                         
  -3  14   2        678.10        647.38        38.48 o                         
  -2  14   2          9.32         19.56         4.53 o                         
  -1  14   2        578.21        583.65        14.57 o                         
   0  14   2        601.54        582.70        14.50 o                         
   1  14   2        126.84        134.22         8.55 o                         
   2  14   2         98.63         98.01         5.61 o                         
   3  14   2         43.32         42.54         6.46 o                         
   4  14   2       1070.60        985.43        40.15 o                         
  -4  15   2        633.47        594.36        16.74 o                         
  -3  15   2        134.88        131.00         9.36 o                         
  -2  15   2        359.10        331.38         9.97 o                         
  -1  15   2        203.92        198.60         8.97 o                         
   0  15   2        744.97        701.47        42.53 o                         
   1  15   2        228.88        239.43        11.60 o                         
   2  15   2         28.97         28.25         3.34 o                         
   3  15   2         59.85         69.17         5.84 o                         
  -2  16   2        325.39        318.57         9.81 o                         
  -1  16   2          3.65          8.00         4.39 o                         
   0  16   2        118.13         86.76         7.11 o                         
   1  16   2         27.95         31.53         4.25 o                         
   2  16   2        833.67        739.35        41.30 o                         
  -9   0   3       1059.44       1053.97       177.71 o                         
  -7   0   3        551.57        440.81        32.41 o                         
  -5   0   3         74.76         49.42         4.06 o                         
  -3   0   3         16.00         11.49         1.47 o                         
  -1   0   3       2353.99       2092.85        42.24 o                         
   3   0   3       3842.02       2465.64        67.39 o                         
   5   0   3       1740.66       1840.18        93.20 o                         
   7   0   3        203.17        241.38        15.93 o                         
   9   0   3        226.08        301.10        23.19 o                         
  -9   1   3         19.87         22.96         4.64 o                         
  -8   1   3        123.21        112.38        14.32 o                         
  -7   1   3       1021.58        776.15        42.90 o                         
  -6   1   3        291.43        214.87        11.12 o                         
  -5   1   3       2765.67       1747.64       163.08 o                         
  -4   1   3        285.60        180.14        27.83 o                         
  -3   1   3       4137.67       3708.98       101.59 o                         
  -2   1   3        888.13        934.75        46.00 o                         
  -1   1   3       3026.29       3085.43        57.68 o                         
   0   1   3         58.77         70.52         3.25 o                         
   1   1   3       1442.26       1398.94        62.56 o                         
   2   1   3       1387.13       1015.64        26.27 o                         
   3   1   3         13.09         16.53         4.64 o                         
   4   1   3        587.88        612.40        51.65 o                         
   5   1   3        218.80        217.56        11.73 o                         
   6   1   3       2268.90       2676.57        85.83 o                         
   7   1   3        395.22        474.11        13.89 o                         
   8   1   3        203.50        213.36        13.89 o                         
  -9   2   3        267.11        320.32        24.97 o                         
  -8   2   3         41.94         27.34        12.81 o                         
  -7   2   3        723.86        558.34        28.45 o                         
  -6   2   3        344.59        274.67        14.10 o                         
  -5   2   3        166.50        117.86         9.82 o                         
  -4   2   3       3889.00       3388.32       163.13 o                         
  -3   2   3       1203.92       1351.33        43.87 o                         
  -2   2   3      10471.80      10980.07       176.58 o                         
  -1   2   3       1561.89       1600.51        25.02 o                         
   0   2   3       4400.77       4763.15        36.54 o                         
   1   2   3       1922.24       1952.25        26.77 o                         
   2   2   3         70.06         67.01         1.67 o                         
   3   2   3       2558.88       2165.14        51.00 o                         
   4   2   3         21.04         25.66         2.61 o                         
   5   2   3        954.90        942.33        46.32 o                         
   6   2   3         84.24         90.87         6.82 o                         
   7   2   3        505.13        608.22        21.29 o                         
   8   2   3        605.35        607.89        57.99 o                         
  -9   3   3         15.23         17.55         4.72 o                         
  -8   3   3        745.89        742.23        93.10 o                         
  -7   3   3         15.62         18.19         8.05 o                         
  -6   3   3       2992.82       2145.35       255.66 o                         
  -5   3   3       1825.73       1777.64        87.67 o                         
  -4   3   3       1704.47       1722.53        64.47 o                         
  -3   3   3       1182.70       1122.65        24.70 o                         
  -2   3   3        330.64        409.77         8.91 o                         
  -1   3   3        425.93        497.08         9.28 o                         
   0   3   3      14968.50      16540.34       156.22 o                         
   1   3   3         32.47         35.75         1.58 o                         
   2   3   3       5079.00       4926.39        87.52 o                         
   3   3   3         15.52         17.52         1.63 o                         
   4   3   3       4028.07       3544.12        92.22 o                         
   5   3   3        127.00        114.79         4.18 o                         
   6   3   3        258.39        285.53        22.27 o                         
   7   3   3        166.26        177.07        12.81 o                         
   8   3   3        989.25       1111.83        71.10 o                         
  -9   4   3          7.53         13.22         7.05 o                         
  -8   4   3         96.14         69.15         7.73 o                         
  -7   4   3        113.61         82.48        14.13 o                         
  -6   4   3        991.24        899.97        85.42 o                         
  -5   4   3          1.67          2.55         2.42 o                         
  -4   4   3       6169.65       6306.66       200.75 o                         
  -3   4   3        519.53        542.30        12.88 o                         
  -2   4   3      15418.45      16936.38       174.91 o                         
  -1   4   3        879.51       1035.51        19.49 o                         
   0   4   3       7180.23       7551.74        53.04 o                         
   1   4   3        100.09        111.20         2.27 o                         
   2   4   3       1095.02       1138.83        21.87 o                         
   3   4   3        138.29        143.57         3.93 o                         
   4   4   3        240.65        205.53         6.36 o                         
   5   4   3        114.89        104.17         4.96 o                         
   6   4   3        687.03        673.01        29.06 o                         
   7   4   3        175.75        167.03         9.46 o                         
   8   4   3        243.31        276.04        36.56 o                         
  -9   5   3        174.24        179.05        24.41 o                         
  -8   5   3       1057.67       1065.24        76.97 o                         
  -7   5   3         26.17         18.40         4.12 o                         
  -6   5   3        798.39        821.51        61.92 o                         
  -5   5   3        570.18        592.99        17.57 o                         
  -4   5   3       1254.07       1284.78        26.76 o                         
  -3   5   3         66.97         64.26         1.74 o                         
  -2   5   3         24.57         20.99         2.94 o                         
  -1   5   3        350.30        381.17         8.08 o                         
   0   5   3       3997.22       4425.97        33.22 o                         
   1   5   3        210.96        214.70         4.90 o                         
   2   5   3       9300.13       9801.61       143.23 o                         
   3   5   3        372.24        405.14        10.39 o                         
   4   5   3       1609.51       1560.66        32.50 o                         
   5   5   3        161.22        151.05         6.40 o                         
   6   5   3        963.02        957.89        30.95 o                         
   7   5   3          2.04         10.35         5.12 o                         
   8   5   3          5.87          6.32         5.32 o                         
  -9   6   3        470.13        474.86        31.80 o                         
  -8   6   3         52.77         49.44        10.26 o                         
  -7   6   3       1008.82        826.24       137.67 o                         
  -6   6   3        190.75        189.23        18.32 o                         
  -5   6   3        220.40        209.37         8.33 o                         
  -4   6   3       2368.99       2356.32        54.91 o                         
  -3   6   3        163.91        189.82         4.83 o                         
  -2   6   3       2446.76       2601.27        47.50 o                         
  -1   6   3        277.71        300.88         6.74 o                         
   0   6   3       3157.85       3235.93        37.81 o                         
   1   6   3         66.89        111.17         2.61 o                         
   2   6   3         80.63         82.98         2.51 o                         
   3   6   3        824.97        806.39        19.70 o                         
   4   6   3         57.40         56.19         2.15 o                         
   5   6   3       1544.55       1548.15        45.79 o                         
   6   6   3         79.00         82.57         5.55 o                         
   7   6   3        130.25        123.32        25.15 o                         
   8   6   3         49.57         56.59         8.01 o                         
  -8   7   3         30.41         32.99         5.62 o                         
  -7   7   3       1402.14       1359.85       147.56 o                         
  -6   7   3        586.25        503.61        39.11 o                         
  -5   7   3       1211.84       1245.81        38.66 o                         
  -4   7   3         45.58         46.42         1.95 o                         
  -3   7   3       3393.65       3405.78        64.11 o                         
  -2   7   3        234.55        243.17         6.03 o                         
  -1   7   3       2300.05       2175.83        31.44 o                         
   0   7   3         30.20         31.36         2.07 o                         
   1   7   3       2015.98       2033.74        42.36 o                         
   2   7   3         52.59         55.41         1.64 o                         
   3   7   3        583.52        632.78        12.71 o                         
   4   7   3        493.70        511.56        17.32 o                         
   5   7   3         16.91         22.14         3.39 o                         
   6   7   3         35.14         30.53         3.21 o                         
   7   7   3        353.29        299.04        21.18 o                         
   8   7   3         46.00         62.49        15.31 o                         
  -8   8   3          0.75         19.88         5.62 o                         
  -7   8   3       1094.23       1137.67        77.09 o                         
  -6   8   3         88.97         83.05         5.00 o                         
  -5   8   3       1273.85       1332.01        40.63 o                         
  -4   8   3        247.72        251.37         7.52 o                         
  -3   8   3         75.08         87.60         2.78 o                         
  -2   8   3         59.16         74.00         2.23 o                         
  -1   8   3        515.45        508.15        10.42 o                         
   0   8   3        450.36        537.97        11.22 o                         
   1   8   3       2716.90       2732.45        51.13 o                         
   2   8   3         54.40         50.61         2.10 o                         
   3   8   3       2351.32       2435.62        60.15 o                         
   4   8   3         64.46         78.17         4.06 o                         
   5   8   3       1136.50       1083.95        53.09 o                         
   6   8   3          6.09         14.03         5.14 o                         
   7   8   3        272.88        275.20        13.80 o                         
  -8   9   3         87.57         98.98        13.62 o                         
  -7   9   3        122.62        102.39        13.24 o                         
  -6   9   3        757.17        678.84        52.51 o                         
  -5   9   3       2023.21       2050.90        55.71 o                         
  -4   9   3         30.12         34.37         1.61 o                         
  -3   9   3       3727.39       3654.28        96.61 o                         
  -2   9   3          3.31         11.97         4.28 o                         
  -1   9   3       3509.06       3536.46        66.16 o                         
   0   9   3        172.07        176.18         4.78 o                         
   1   9   3       1901.74       1915.33        38.22 o                         
   2   9   3       1260.00       1348.17        33.55 o                         
   3   9   3        198.64        185.41         6.32 o                         
   4   9   3        301.33        355.10        10.47 o                         
   5   9   3        328.60        309.16         9.15 o                         
   6   9   3         22.00         28.50         4.11 o                         
   7   9   3         89.30         73.96        10.00 o                         
  -7  10   3        392.76        365.86        35.01 o                         
  -6  10   3        597.99        527.61        41.11 o                         
  -5  10   3        149.93        154.93         8.67 o                         
  -4  10   3        351.89        378.92         9.86 o                         
  -3  10   3        672.86        714.68        16.70 o                         
  -2  10   3       2001.17       2097.76        51.54 o                         
  -1  10   3         59.21         62.00         2.21 o                         
   0  10   3       1324.23       1337.80        33.29 o                         
   1  10   3       1370.87       1375.43        34.41 o                         
   2  10   3        753.90        754.87        17.32 o                         
   3  10   3       2096.67       2226.08        54.95 o                         
   4  10   3         20.52         25.39         2.57 o                         
   5  10   3        429.09        415.98        17.76 o                         
   6  10   3         85.09         79.15         4.82 o                         
   7  10   3         63.26         52.62         5.27 o                         
  -7  11   3        229.08        158.79        28.44 o                         
  -6  11   3        358.21        299.55        34.04 o                         
  -5  11   3        160.34        161.63         8.28 o                         
  -4  11   3        377.08        382.34         9.99 o                         
  -3  11   3         18.48         28.41         2.89 o                         
  -2  11   3         63.56         70.36         3.67 o                         
  -1  11   3       1440.14       1460.23        32.88 o                         
   0  11   3        422.62        437.77        14.66 o                         
   1  11   3       1324.57       1306.75        32.88 o                         
   2  11   3        357.59        372.66         9.65 o                         
   3  11   3         81.01         75.20         4.60 o                         
   4  11   3       2008.81       1991.49        50.81 o                         
   5  11   3          0.60         11.77         3.63 o                         
   6  11   3        572.77        545.27        38.52 o                         
  -6  12   3         69.00         63.73         6.26 o                         
  -5  12   3        294.12        280.28        13.55 o                         
  -4  12   3       1943.79       1999.97        66.19 o                         
  -3  12   3        125.87        119.82         5.59 o                         
  -2  12   3       1460.47       1483.70        33.69 o                         
  -1  12   3         54.63         43.15         2.47 o                         
   0  12   3       1196.32       1176.71        30.53 o                         
   1  12   3        411.33        392.44        14.92 o                         
   2  12   3        217.21        227.45         7.74 o                         
   3  12   3          1.43          3.84         5.50 o                         
   4  12   3        240.85        233.82        10.87 o                         
   5  12   3        278.92        263.17        11.62 o                         
  -6  13   3        410.92        373.46        32.22 o                         
  -5  13   3        131.76        119.92         6.69 o                         
  -4  13   3        248.49        244.68        11.14 o                         
  -3  13   3        173.89        170.58         8.33 o                         
  -2  13   3         14.60         22.64         2.49 o                         
  -1  13   3        173.74        171.88        10.81 o                         
   0  13   3        430.38        423.15        10.84 o                         
   1  13   3         20.46         18.82         2.76 o                         
   2  13   3       1378.70       1368.77        44.64 o                         
   3  13   3        113.34        106.02         5.23 o                         
   4  13   3         69.13         72.81         4.96 o                         
   5  13   3         64.07         73.12         6.00 o                         
  -5  14   3        235.71        225.02         7.01 o                         
  -4  14   3        151.21        151.12         8.51 o                         
  -3  14   3         60.85         66.99         4.04 o                         
  -2  14   3       1121.74       1136.46        58.57 o                         
  -1  14   3        748.76        713.11        18.57 o                         
   0  14   3        415.34        404.95        10.35 o                         
   1  14   3        200.95        202.51        12.51 o                         
   2  14   3        192.90        167.78         7.73 o                         
   3  14   3        480.28        441.63        12.78 o                         
   4  14   3         60.18         61.69         7.25 o                         
  -4  15   3        170.23        176.21         8.44 o                         
  -3  15   3        646.96        606.70        33.51 o                         
  -2  15   3          3.74         12.10         4.42 o                         
  -1  15   3        866.50        773.08        21.81 o                         
   0  15   3        157.30        162.01         9.15 o                         
   1  15   3        175.99        181.54        10.06 o                         
   2  15   3          4.29          6.77         5.73 o                         
   3  15   3          0.46         -2.26         6.16 o                         
  -2  16   3          2.77         10.69        10.34 o                         
  -1  16   3          5.00         -2.89         3.72 o                         
   0  16   3         79.62         76.54         6.32 o                         
   1  16   3        724.61        647.84        18.13 o                         
  -8   0   4       1273.11       1012.26        71.05 o                         
  -6   0   4       2083.79       1315.85        76.49 o                         
  -4   0   4       4022.88       3029.22       126.69 o                         
  -2   0   4       2192.50       1854.43        60.58 o                         
   0   0   4        427.62        462.73        23.08 o                         
   2   0   4       1658.57       1278.18        62.54 o                         
   4   0   4       5521.31       4960.36       152.29 o                         
   6   0   4        911.48       1203.24        61.56 o                         
   8   0   4        777.56        992.71        49.05 o                         
  -9   1   4        147.71        139.95        11.67 o                         
  -8   1   4        122.20         88.27        12.34 o                         
  -7   1   4        726.73        509.76        28.38 o                         
  -6   1   4        180.26        120.74        10.80 o                         
  -5   1   4          7.62          7.13         1.73 o                         
  -4   1   4       1205.39        991.03        72.05 o                         
  -3   1   4          2.26          4.86         0.72 o                         
  -1   1   4         87.30        108.91         5.68 o                         
   0   1   4      17813.29      15765.57       308.10 o                         
   1   1   4         27.12         26.43         3.99 o                         
   2   1   4       4137.25       3377.64        91.88 o                         
   3   1   4       1001.29        913.19        43.13 o                         
   4   1   4         52.74         52.35         1.80 o                         
   5   1   4        190.76        211.68         7.67 o                         
   6   1   4         36.58         33.56         1.86 o                         
   7   1   4         52.70         76.36         6.36 o                         
   8   1   4        106.85        129.38         7.92 o                         
  -9   2   4         21.40         32.66         6.88 o                         
  -8   2   4        151.02        114.09        19.84 o                         
  -7   2   4         17.75         17.89        11.56 o                         
  -6   2   4       1516.26       1140.10       114.88 o                         
  -5   2   4       2172.48       2060.96       153.63 o                         
  -4   2   4       3430.69       2789.77       226.75 o                         
  -3   2   4       1049.16        935.11        30.47 o                         
  -2   2   4       2343.94       2391.84        51.52 o                         
  -1   2   4       2086.27       2150.07        45.31 o                         
   0   2   4         71.93         81.48         1.73 o                         
   1   2   4       2882.19       2932.91        55.77 o                         
   2   2   4       4508.00       4193.19        57.85 o                         
   3   2   4        792.83        708.07        24.15 o                         
   4   2   4        689.40        645.78        44.08 o                         
   5   2   4          0.08          6.44         1.71 o                         
   6   2   4        743.42        882.27        37.56 o                         
   7   2   4         95.40        125.15         6.73 o                         
   8   2   4          3.31          2.98         4.76 o                         
  -9   3   4        868.41        789.16       111.72 o                         
  -8   3   4          3.30         13.22         2.69 o                         
  -7   3   4       1414.79       1294.93       141.30 o                         
  -6   3   4        503.41        415.98        56.30 o                         
  -5   3   4       1589.07       1460.42        95.55 o                         
  -4   3   4        368.71        406.52        24.84 o                         
  -3   3   4        327.83        311.92         7.61 o                         
  -2   3   4       1109.12       1219.37        23.68 o                         
  -1   3   4        155.85        191.67         3.65 o                         
   0   3   4        908.89       1013.76        18.00 o                         
   1   3   4       1634.31       1647.31        30.11 o                         
   2   3   4        825.78        787.30        19.05 o                         
   3   3   4       1856.40       1696.48        38.08 o                         
   4   3   4        339.82        325.08        12.06 o                         
   5   3   4       1487.99       1449.35        98.25 o                         
   6   3   4         83.00         79.20         5.81 o                         
   7   3   4        316.19        389.78        16.29 o                         
   8   3   4         33.64         44.76         5.09 o                         
  -9   4   4        328.64        339.04        30.51 o                         
  -8   4   4          8.48         14.09         3.60 o                         
  -7   4   4        267.91        246.26        12.87 o                         
  -6   4   4          3.80          4.15         2.13 o                         
  -5   4   4        558.53        551.69        28.79 o                         
  -4   4   4        295.64        315.78        10.15 o                         
  -3   4   4      10999.95      12062.00       294.23 o                         
  -2   4   4        827.40        928.84        17.07 o                         
  -1   4   4       6644.81       7022.43        66.06 o                         
   0   4   4       1260.75       1443.77        18.21 o                         
   1   4   4       1755.00       1639.22        28.44 o                         
   2   4   4        763.13        751.78        17.12 o                         
   3   4   4        450.25        441.74        12.87 o                         
   4   4   4         36.00         35.75         2.31 o                         
   5   4   4         16.04         21.82         6.90 o                         
   6   4   4         47.31         55.59         4.86 o                         
   7   4   4         30.92         38.06         3.54 o                         
   8   4   4         10.59         12.08         4.23 o                         
  -9   5   4         80.79         92.53        11.05 o                         
  -8   5   4         73.39         76.96         8.16 o                         
  -7   5   4       2115.95       1871.88       141.36 o                         
  -6   5   4         62.68         64.17         5.58 o                         
  -5   5   4       4585.48       4392.32       227.18 o                         
  -4   5   4       2297.61       2219.43        67.62 o                         
  -3   5   4        554.38        566.38        13.38 o                         
  -2   5   4       2796.63       3007.27        35.09 o                         
  -1   5   4       2116.84       2485.82        37.86 o                         
   0   5   4       2672.92       2847.74        34.98 o                         
   1   5   4       2132.33       2172.99        33.12 o                         
   2   5   4        283.14        279.44         7.02 o                         
   3   5   4       1151.19       1056.78        20.14 o                         
   4   5   4          1.11          9.37         3.08 o                         
   5   5   4       1169.51       1110.54        36.04 o                         
   6   5   4        228.54        225.37        12.88 o                         
   7   5   4        682.64        734.36        55.14 o                         
   8   5   4         63.74         66.59         8.01 o                         
  -9   6   4         61.76         59.90        10.40 o                         
  -8   6   4        872.59        852.73        72.26 o                         
  -7   6   4        553.58        547.36        51.72 o                         
  -6   6   4       1525.19       1401.99       115.37 o                         
  -5   6   4       2507.03       2495.33        69.48 o                         
  -4   6   4        253.25        266.29         7.79 o                         
  -3   6   4       1944.77       1935.86        35.63 o                         
  -2   6   4        976.19       1132.98        20.27 o                         
  -1   6   4       4483.34       4677.64        68.34 o                         
   0   6   4        675.40        673.72        14.65 o                         
   1   6   4       1496.66       1531.94        33.85 o                         
   2   6   4       5484.36       5927.90       124.23 o                         
   3   6   4        156.82        173.40         4.78 o                         
   4   6   4       3409.27       3305.25        85.96 o                         
   5   6   4         13.66         12.62         1.36 o                         
   6   6   4        254.58        250.95        21.96 o                         
   7   6   4         62.85         67.94        10.40 o                         
   8   6   4         71.91         75.21         9.23 o                         
  -8   7   4        393.27        403.06        45.65 o                         
  -7   7   4         80.96         63.00         9.13 o                         
  -6   7   4        444.10        401.76        32.08 o                         
  -5   7   4        373.43        356.30        12.94 o                         
  -4   7   4       1357.73       1321.49        27.03 o                         
  -3   7   4        641.01        672.71        13.37 o                         
  -2   7   4       9872.23      10585.18       185.47 o                         
  -1   7   4          7.51         17.94         0.84 o                         
   0   7   4       6068.58       6292.06       106.76 o                         
   1   7   4        418.08        432.18        11.00 o                         
   2   7   4       2480.15       2531.34        49.08 o                         
   3   7   4        586.98        627.18        12.55 o                         
   4   7   4         11.79         15.84         2.91 o                         
   5   7   4        168.66        157.27         8.32 o                         
   6   7   4        224.87        202.94        11.34 o                         
   7   7   4         42.29         40.79         7.30 o                         
  -8   8   4        136.15        154.06        18.60 o                         
  -7   8   4         84.55         67.48        13.20 o                         
  -6   8   4       1526.16       1397.57       114.91 o                         
  -5   8   4       1242.38       1280.71        36.62 o                         
  -4   8   4       4360.46       4292.37       123.64 o                         
  -3   8   4        202.35        215.32         5.23 o                         
  -2   8   4         13.28         20.36         2.83 o                         
  -1   8   4          0.61         10.44         1.18 o                         
   0   8   4       1229.87       1254.15        24.00 o                         
   1   8   4          1.06          7.17         1.96 o                         
   2   8   4       1979.05       2051.85        40.10 o                         
   3   8   4        205.79        203.72         6.23 o                         
   4   8   4       2758.48       2707.54        66.45 o                         
   5   8   4          7.32         15.91         5.50 o                         
   6   8   4       1004.23        983.60        69.51 o                         
   7   8   4         21.35         12.44         8.22 o                         
  -8   9   4         13.35         21.75        13.45 o                         
  -7   9   4         70.49         76.76         7.43 o                         
  -6   9   4          8.19         12.11         4.11 o                         
  -5   9   4        473.57        463.44        14.09 o                         
  -4   9   4       1975.58       2107.64        47.02 o                         
  -3   9   4        291.02        303.92         9.05 o                         
  -2   9   4       1781.28       1926.14        37.50 o                         
  -1   9   4        935.07        962.38        19.04 o                         
   0   9   4       4818.34       4814.63        98.20 o                         
   1   9   4       1313.57       1339.48        27.24 o                         
   2   9   4       1257.26       1288.86        31.68 o                         
   3   9   4        188.15        186.27         6.26 o                         
   4   9   4        176.59        181.81         8.11 o                         
   5   9   4          7.24         14.73         1.74 o                         
   6   9   4         86.46         88.83         6.45 o                         
   7   9   4         16.52         23.43         4.66 o                         
  -7  10   4          8.61          7.16         2.19 o                         
  -6  10   4        308.12        306.63        22.64 o                         
  -5  10   4          7.29         18.36         3.77 o                         
  -4  10   4         19.93         26.19         1.75 o                         
  -3  10   4       6276.33       6185.24       178.50 o                         
  -2  10   4        459.12        469.81        16.12 o                         
  -1  10   4       3435.43       3281.01        87.65 o                         
   0  10   4         85.85         96.80         5.15 o                         
   1  10   4         51.16         55.07         2.07 o                         
   2  10   4       1060.54       1100.26        27.01 o                         
   3  10   4          4.67          9.12         4.97 o                         
   4  10   4        330.49        324.53        11.08 o                         
   5  10   4         18.35         25.32         2.96 o                         
   6  10   4        496.21        435.31        28.03 o                         
  -7  11   4       1673.73       1655.32        93.34 o                         
  -6  11   4         81.09         82.32        11.32 o                         
  -5  11   4       1395.37       1343.47        46.89 o                         
  -4  11   4          3.18         15.70         3.78 o                         
  -3  11   4          8.93         10.54         3.28 o                         
  -2  11   4        810.13        856.64        21.29 o                         
  -1  11   4         90.56         90.29         3.20 o                         
   0  11   4        157.91        138.18         4.74 o                         
   1  11   4       1106.48       1134.97        28.17 o                         
   2  11   4        249.60        268.27         9.66 o                         
   3  11   4       1941.68       1975.19        50.54 o                         
   4  11   4          1.91          9.82         4.88 o                         
   5  11   4        596.31        568.29        36.29 o                         
   6  11   4         11.52          9.65         8.79 o                         
  -6  12   4         78.02         68.45         5.39 o                         
  -5  12   4       2043.92       1921.02       106.20 o                         
  -4  12   4          1.90          9.91         4.79 o                         
  -3  12   4        889.02        928.45        26.91 o                         
  -2  12   4         10.13         17.64         3.84 o                         
  -1  12   4       1633.91       1662.16        39.26 o                         
   0  12   4         25.42         31.68         2.63 o                         
   1  12   4       2070.44       2053.21        47.05 o                         
   2  12   4          1.76          5.33         4.98 o                         
   3  12   4        274.55        247.04        11.82 o                         
   4  12   4        161.98        149.31         6.95 o                         
   5  12   4         41.34         35.53         5.49 o                         
  -6  13   4          4.35         11.06         2.43 o                         
  -5  13   4        271.86        283.93        10.28 o                         
  -4  13   4         35.11         28.89         3.16 o                         
  -3  13   4        533.92        547.85        13.33 o                         
  -2  13   4        673.55        696.08        17.74 o                         
  -1  13   4        172.80        176.20        10.96 o                         
   0  13   4         36.93         30.60         4.43 o                         
   1  13   4        449.92        469.96        15.53 o                         
   2  13   4         95.28         91.00         5.78 o                         
   3  13   4        257.83        268.97        12.15 o                         
   4  13   4          0.01          0.53         4.66 o                         
  -5  14   4         14.34         13.85         4.27 o                         
  -4  14   4        377.95        419.56        26.61 o                         
  -3  14   4        543.60        563.43        38.68 o                         
  -2  14   4         53.22         52.36         6.81 o                         
  -1  14   4        673.04        668.86        34.83 o                         
   0  14   4          9.20          8.28         4.78 o                         
   1  14   4        366.22        331.96        15.03 o                         
   2  14   4        146.62        133.44         5.69 o                         
   3  14   4        121.03        124.82         8.98 o                         
   4  14   4        533.35        497.51        21.71 o                         
  -4  15   4        116.64         95.65         7.72 o                         
  -3  15   4         11.55          7.51         2.69 o                         
  -2  15   4        400.79        371.60        20.48 o                         
  -1  15   4         93.35         95.68         5.56 o                         
   0  15   4       1199.77       1093.29        43.60 o                         
   1  15   4         18.77         19.61         4.33 o                         
   2  15   4        261.87        282.72        15.99 o                         
  -1  16   4          0.18          4.80         4.09 o                         
   0  16   4          1.71         12.60         6.42 o                         
  -9   0   5         88.43         90.72        11.22 o                         
  -7   0   5       2671.57       1826.54       124.57 o                         
  -3   0   5       2613.39       2500.99        90.74 o                         
  -1   0   5         87.71        122.69        17.99 o                         
   1   0   5        995.41        921.84        53.43 o                         
   3   0   5       2684.48       2341.45        81.08 o                         
   5   0   5       3515.10       3702.56       141.03 o                         
   7   0   5        563.62        802.39        29.22 o                         
  -9   1   5        394.44        328.81        82.27 o                         
  -8   1   5        681.94        470.54        58.42 o                         
  -7   1   5        139.29         98.12         6.83 o                         
  -6   1   5        846.32        601.15        53.39 o                         
  -5   1   5        280.69        209.37        21.53 o                         
  -4   1   5        140.38        110.69        11.84 o                         
  -3   1   5       9713.42      10335.19       353.96 o                         
  -2   1   5        180.44        153.11         6.82 o                         
  -1   1   5      12731.66      12674.66       592.47 o                         
   0   1   5         33.97         49.20         2.45 o                         
   1   1   5       8477.29       6794.93       139.10 o                         
   2   1   5         40.57         26.81         1.31 o                         
   3   1   5       2835.74       2384.19        69.84 o                         
   4   1   5        162.96        182.20         9.86 o                         
   5   1   5        116.51        138.19         5.92 o                         
   6   1   5        832.37       1064.01        40.20 o                         
   7   1   5         70.61         95.00         8.21 o                         
   8   1   5          2.80          5.38         4.82 o                         
  -9   2   5        348.13        317.50        35.04 o                         
  -8   2   5        275.43        193.44        24.31 o                         
  -7   2   5       1205.96        891.70        79.60 o                         
  -6   2   5          0.51          6.15         1.94 o                         
  -5   2   5       1876.94       1512.20       225.83 o                         
  -3   2   5       4844.38       5190.09       141.35 o                         
  -2   2   5       1247.21       1117.25        23.95 o                         
  -1   2   5        216.32        245.27         5.08 o                         
   0   2   5       4326.69       4079.67        85.96 o                         
   1   2   5       1617.12       1592.35        24.06 o                         
   2   2   5       4445.62       3988.30       140.85 o                         
   3   2   5       2975.70       2645.67       133.64 o                         
   4   2   5        466.63        517.79        47.04 o                         
   5   2   5        777.20        806.43        29.36 o                         
   6   2   5         10.46         17.64         3.26 o                         
   7   2   5        377.92        501.12        15.73 o                         
   8   2   5         25.19         35.98         4.63 o                         
  -9   3   5         24.17         14.47        11.51 o                         
  -8   3   5        424.18        420.75        50.87 o                         
  -7   3   5        104.52         80.86         5.74 o                         
  -6   3   5       1885.58       1716.97       183.97 o                         
  -5   3   5        330.43        320.54        17.78 o                         
  -4   3   5       5215.18       5331.07       208.45 o                         
  -3   3   5         88.72         68.42         3.22 o                         
  -2   3   5       4007.79       4240.42        53.53 o                         
  -1   3   5      11190.88      12764.94       211.44 o                         
   0   3   5         42.30         66.93         1.73 o                         
   1   3   5       3956.25       4129.85        70.77 o                         
   2   3   5       1977.48       1962.91        39.98 o                         
   3   3   5         56.95         40.46         4.10 o                         
   4   3   5       2946.74       2728.08       172.04 o                         
   5   3   5          3.91          7.63         4.31 o                         
   6   3   5        823.47        897.35        43.24 o                         
   7   3   5          2.48          8.69         3.59 o                         
   8   3   5        472.74        529.05        27.17 o                         
  -9   4   5          1.49         11.68         4.45 o                         
  -8   4   5        185.87        178.48        16.80 o                         
  -7   4   5        107.10        112.71        13.54 o                         
  -6   4   5         36.97         38.90         3.92 o                         
  -5   4   5        242.72        227.42        13.03 o                         
  -4   4   5         48.40         91.28         2.56 o                         
  -3   4   5        862.19        974.42        25.24 o                         
  -2   4   5      12204.93      13047.02       180.79 o                         
  -1   4   5          3.82          8.88         1.60 o                         
   0   4   5      10261.01      11283.84       131.64 o                         
   1   4   5       1134.02       1310.49        42.33 o                         
   2   4   5       5182.77       5084.21       147.52 o                         
   3   4   5         97.16        112.55         8.55 o                         
   4   4   5       1331.83       1256.83        74.40 o                         
   5   4   5          6.13         15.90         4.43 o                         
   6   4   5          0.05         15.10         5.48 o                         
   7   4   5          0.23         12.24         2.93 o                         
   8   4   5        306.27        343.04        31.26 o                         
  -9   5   5         61.27         63.31         9.87 o                         
  -8   5   5        309.91        306.69        22.36 o                         
  -7   5   5         97.88        115.18         7.61 o                         
  -6   5   5       2781.06       2817.58       119.33 o                         
  -5   5   5        636.88        621.28        15.58 o                         
  -4   5   5       2895.07       2816.51       127.91 o                         
  -3   5   5        458.92        537.85        11.26 o                         
  -2   5   5        764.28        757.12        17.08 o                         
  -1   5   5       1217.33       1400.38        30.56 o                         
   0   5   5       1889.51       2043.34        27.50 o                         
   1   5   5        187.67        194.55         5.68 o                         
   2   5   5        646.74        644.01        14.24 o                         
   3   5   5         11.29         10.74         2.03 o                         
   4   5   5       3195.46       3182.60        91.57 o                         
   5   5   5         42.07         45.32         5.04 o                         
   6   5   5       1584.07       1704.96       101.68 o                         
   7   5   5         13.02         15.31        11.72 o                         
   8   5   5         84.41         93.46        11.69 o                         
  -9   6   5         82.33         83.10        11.27 o                         
  -8   6   5         69.45         67.93        10.08 o                         
  -7   6   5         96.28         89.64        10.81 o                         
  -6   6   5        495.42        444.84        28.43 o                         
  -5   6   5       1973.59       2034.71        56.94 o                         
  -4   6   5       1507.68       1566.02        36.03 o                         
  -3   6   5       2224.09       2362.47        43.74 o                         
  -2   6   5        224.37        191.79         4.82 o                         
  -1   6   5         47.48         53.11         2.14 o                         
   0   6   5       5110.89       5210.53        85.85 o                         
   1   6   5        712.11        847.37        22.52 o                         
   2   6   5       2679.29       2778.90        54.41 o                         
   3   6   5        525.76        521.68        11.48 o                         
   4   6   5        443.82        427.16        16.73 o                         
   5   6   5        338.59        321.69        16.59 o                         
   6   6   5          2.25         16.19         6.25 o                         
   7   6   5        120.18        145.53        11.96 o                         
  -8   7   5        116.51        133.27         9.24 o                         
  -7   7   5         75.11         66.87         8.68 o                         
  -6   7   5         23.75         29.67         4.80 o                         
  -5   7   5        233.42        242.31        12.24 o                         
  -4   7   5        500.59        510.79        11.49 o                         
  -3   7   5       4645.80       4752.05        85.61 o                         
  -2   7   5       2333.53       2419.86        47.03 o                         
  -1   7   5       2554.74       2669.13        47.87 o                         
   0   7   5        279.81        296.58         7.63 o                         
   1   7   5       4730.06       4850.95        82.25 o                         
   2   7   5         88.75         92.73         2.62 o                         
   3   7   5        965.52        971.75        24.59 o                         
   4   7   5          2.74          9.07         3.12 o                         
   5   7   5        111.58        108.88         5.83 o                         
   6   7   5        154.92        144.66        16.91 o                         
   7   7   5         16.64         20.38         4.46 o                         
  -8   8   5          0.15         12.40         7.93 o                         
  -7   8   5       1002.55        988.06        79.76 o                         
  -6   8   5        564.63        467.15        45.09 o                         
  -5   8   5       1330.76       1325.55        48.84 o                         
  -4   8   5        305.88        302.99         9.66 o                         
  -3   8   5       3452.67       3527.09        67.10 o                         
  -2   8   5         27.79         42.70         2.48 o                         
  -1   8   5       1244.89       1286.44        25.13 o                         
   0   8   5        559.78        574.03        14.53 o                         
   1   8   5       1359.21       1372.45        26.81 o                         
   2   8   5         27.16         26.61         2.42 o                         
   3   8   5       2457.09       2525.32        57.34 o                         
   4   8   5         14.99         19.69         2.16 o                         
   5   8   5        627.92        630.58        24.96 o                         
   6   8   5         39.94         37.92         4.54 o                         
   7   8   5         92.42         83.25        10.60 o                         
  -8   9   5          3.91         14.51        13.15 o                         
  -7   9   5        247.38        180.12        27.78 o                         
  -6   9   5         26.46         23.35         4.07 o                         
  -5   9   5         22.27         24.50         2.55 o                         
  -4   9   5        850.25        850.66        21.14 o                         
  -3   9   5        133.24        140.06         4.39 o                         
  -2   9   5       1890.21       2008.40        49.05 o                         
  -1   9   5       8852.01       8995.15       193.86 o                         
   0   9   5        512.60        533.77        11.02 o                         
   1   9   5       2401.86       2514.37        62.69 o                         
   2   9   5        345.30        367.16        12.41 o                         
   3   9   5         35.29         39.49         2.64 o                         
   4   9   5         59.55         60.72         2.51 o                         
   5   9   5        104.01         93.71         6.88 o                         
   6   9   5        264.99        276.44        13.43 o                         
  -7  10   5         92.05         75.16        15.95 o                         
  -6  10   5         18.88         17.36         5.14 o                         
  -5  10   5       2037.61       1946.64        63.06 o                         
  -4  10   5         43.66         41.73         2.46 o                         
  -3  10   5        516.01        551.18        14.36 o                         
  -2  10   5       1608.87       1733.17        38.79 o                         
  -1  10   5         57.28         49.03         4.36 o                         
   0  10   5        986.72       1022.83        23.74 o                         
   1  10   5         17.77         23.23         1.86 o                         
   2  10   5       1830.60       1855.43        46.48 o                         
   3  10   5        131.66        142.62         6.42 o                         
   4  10   5        134.82        131.62         8.19 o                         
   5  10   5        344.73        327.95        15.99 o                         
   6  10   5          1.09          1.38         5.54 o                         
  -7  11   5         23.18          8.65         9.64 o                         
  -6  11   5        801.27        659.09        63.42 o                         
  -5  11   5         45.78         46.02         3.28 o                         
  -4  11   5        807.29        864.03        22.15 o                         
  -3  11   5        828.05        843.48        19.15 o                         
  -2  11   5        244.80        264.83         7.73 o                         
  -1  11   5        499.88        469.84        11.97 o                         
   0  11   5        551.66        543.76        13.59 o                         
   1  11   5          8.42         14.95         2.95 o                         
   2  11   5        290.49        312.01        14.03 o                         
   3  11   5        711.26        730.21        22.26 o                         
   4  11   5       1005.54       1062.01        27.59 o                         
   5  11   5         52.53         51.19         5.33 o                         
  -6  12   5         11.82         19.73         4.50 o                         
  -5  12   5        315.85        295.03        15.57 o                         
  -4  12   5        271.88        241.74        11.73 o                         
  -3  12   5         49.86         46.64         3.74 o                         
  -2  12   5        360.50        388.84         9.90 o                         
  -1  12   5        162.78        159.73         7.20 o                         
   0  12   5       2347.77       2338.28        53.61 o                         
   1  12   5         11.08         14.07         4.58 o                         
   2  12   5        845.13        828.64        20.75 o                         
   3  12   5        315.64        311.88        11.45 o                         
   4  12   5        527.39        516.09        14.72 o                         
   5  12   5        112.10         93.23         8.25 o                         
  -6  13   5        213.85        201.03        27.06 o                         
  -5  13   5         75.86         58.44         5.95 o                         
  -4  13   5        241.28        248.12        10.23 o                         
  -3  13   5       1163.55       1141.54        29.24 o                         
  -2  13   5        485.90        503.56        16.49 o                         
  -1  13   5        298.58        277.60        13.27 o                         
   0  13   5         14.05         20.95         2.60 o                         
   1  13   5        280.23        278.84        13.23 o                         
   2  13   5          5.56         15.39         4.74 o                         
   3  13   5        193.98        178.46        10.35 o                         
   4  13   5        206.18        190.90        15.37 o                         
  -5  14   5        360.45        327.90        15.60 o                         
  -4  14   5        106.83         97.78         8.72 o                         
  -3  14   5        292.65        298.49        10.89 o                         
  -2  14   5        146.39        134.70         5.84 o                         
  -1  14   5         28.06         24.74         3.63 o                         
   0  14   5         39.53         40.92         3.97 o                         
   1  14   5        672.33        661.69        39.22 o                         
   2  14   5        615.43        629.11        17.81 o                         
   3  14   5        333.40        324.69        13.19 o                         
  -3  15   5        744.32        695.91        27.96 o                         
  -2  15   5         35.65         52.74         4.44 o                         
  -1  15   5       1261.33       1223.63        66.53 o                         
   0  15   5         60.71         66.09         4.93 o                         
   1  15   5        801.83        729.86        29.02 o                         
   2  15   5         22.04         20.39         6.63 o                         
  -8   0   6        154.59        123.68        22.22 o                         
  -6   0   6       4888.94       3471.13       239.40 o                         
  -4   0   6       4287.08       4458.77       358.35 o                         
  -2   0   6        394.84        293.05        25.47 o                         
   2   0   6        113.31         89.14        15.77 o                         
   4   0   6        154.27        141.79         5.91 o                         
   6   0   6        837.19       1158.94        41.14 o                         
   8   0   6        849.81       1054.37        70.21 o                         
  -9   1   6          3.30          8.32         3.21 o                         
  -8   1   6        477.63        354.52        43.92 o                         
  -7   1   6          5.59         14.35         2.36 o                         
  -6   1   6        325.29        221.60        39.62 o                         
  -5   1   6        647.17        661.16        35.88 o                         
  -4   1   6        257.51        272.96        23.81 o                         
  -3   1   6       2933.38       3016.37        77.92 o                         
  -2   1   6       5735.63       6094.16        54.20 o                         
  -1   1   6         49.44         34.58         2.72 o                         
   0   1   6       1464.11       1376.28        94.92 o                         
   1   1   6          5.80          9.52         1.24 o                         
   2   1   6       2664.83       2110.12        73.54 o                         
   3   1   6         36.91         32.10         3.17 o                         
   4   1   6       1468.41       1544.65        34.87 o                         
   5   1   6         54.81         53.16         3.37 o                         
   6   1   6        166.70        241.59        12.19 o                         
   7   1   6        269.14        363.28        16.91 o                         
   8   1   6          1.69          6.36         3.16 o                         
  -9   2   6        135.55        132.53        12.53 o                         
  -8   2   6        340.51        260.57        32.53 o                         
  -7   2   6        315.27        247.94        32.65 o                         
  -6   2   6        105.12         79.22        20.30 o                         
  -5   2   6         91.90        104.27         8.23 o                         
  -4   2   6       1367.47       1422.49        44.21 o                         
  -3   2   6         55.32         43.61         1.96 o                         
  -2   2   6       2982.09       3240.16        53.24 o                         
  -1   2   6       7726.74       8680.42       198.94 o                         
   0   2   6        409.29        475.96        27.24 o                         
   1   2   6       2451.61       2269.03        91.64 o                         
   2   2   6         86.53         76.82         4.51 o                         
   3   2   6       1214.42       1124.39        47.34 o                         
   4   2   6        691.52        686.54        54.33 o                         
   5   2   6        532.60        604.09        25.42 o                         
   6   2   6        328.97        429.97        17.50 o                         
   7   2   6          3.06          7.65         4.53 o                         
   8   2   6         54.46         75.58         6.57 o                         
  -9   3   6         60.18         58.98        12.16 o                         
  -8   3   6         27.66         27.10         8.28 o                         
  -7   3   6        898.94        756.89       122.33 o                         
  -6   3   6          0.78          5.03         3.90 o                         
  -5   3   6       3683.04       3754.17       149.11 o                         
  -4   3   6          0.58          4.75         2.20 o                         
  -3   3   6       3201.19       3173.25       127.42 o                         
  -2   3   6       2464.64       2694.50       101.55 o                         
  -1   3   6       3685.02       3802.32        49.23 o                         
   0   3   6       3135.74       3516.90        44.01 o                         
   1   3   6        166.37        188.98         4.75 o                         
   2   3   6        364.49        357.39        17.13 o                         
   3   3   6        555.09        532.14        22.73 o                         
   4   3   6         63.72         54.56         6.04 o                         
   5   3   6       1476.08       1527.96        80.57 o                         
   6   3   6         75.70         88.54         7.11 o                         
   7   3   6        406.50        541.49        37.46 o                         
  -9   4   6        369.07        382.18        34.14 o                         
  -8   4   6        189.42        195.41        22.02 o                         
  -7   4   6        296.42        239.04        31.19 o                         
  -6   4   6         21.02         24.72         2.82 o                         
  -5   4   6        114.16        117.64         6.29 o                         
  -4   4   6         27.15         34.69         1.38 o                         
  -3   4   6       1752.21       1777.46        36.34 o                         
  -2   4   6        533.25        581.88        14.39 o                         
  -1   4   6       1016.12        894.52        20.58 o                         
   0   4   6          1.73          8.11         1.79 o                         
   1   4   6      11517.81      11980.25       280.45 o                         
   2   4   6        670.18        739.92        27.20 o                         
   3   4   6       4166.18       3884.57        81.78 o                         
   4   4   6          8.69         21.87         4.10 o                         
   5   4   6        175.37        178.41        20.76 o                         
   6   4   6         29.24         35.55         4.15 o                         
   7   4   6          0.29          6.18         5.30 o                         
  -9   5   6        278.59        287.41        19.16 o                         
  -8   5   6        265.80        258.69        15.94 o                         
  -7   5   6        810.15        820.11       106.54 o                         
  -6   5   6          8.92         11.29         1.73 o                         
  -5   5   6        725.91        689.25        33.18 o                         
  -4   5   6        730.07        726.18        23.14 o                         
  -3   5   6       5275.41       5599.83       101.48 o                         
  -2   5   6         67.15        111.94         2.93 o                         
  -1   5   6       4260.03       4821.69        58.69 o                         
   0   5   6       6879.67       7790.90       101.85 o                         
   1   5   6         97.39        115.60         3.03 o                         
   2   5   6        486.27        517.43        16.62 o                         
   3   5   6       1298.99       1357.97        30.05 o                         
   4   5   6        171.04        163.41         7.82 o                         
   5   5   6       1139.65       1070.65        52.60 o                         
   6   5   6        151.69        181.89        15.48 o                         
   7   5   6        422.21        485.65        17.47 o                         
  -9   6   6        120.83        139.07        17.02 o                         
  -8   6   6          6.84          8.23         3.56 o                         
  -7   6   6        108.04         89.64         9.26 o                         
  -6   6   6       1086.55       1113.85        45.11 o                         
  -5   6   6         38.53         36.18         2.60 o                         
  -4   6   6       4485.56       4432.75       104.23 o                         
  -3   6   6         78.08         99.02         2.99 o                         
  -2   6   6       1355.79       1460.28        27.94 o                         
  -1   6   6       3751.64       4187.70        74.06 o                         
   0   6   6         64.42         72.76         2.69 o                         
   1   6   6       1516.99       1618.41        30.94 o                         
   2   6   6        299.43        305.37         8.19 o                         
   3   6   6       2289.61       2365.35        70.89 o                         
   4   6   6        698.38        706.63        20.33 o                         
   5   6   6        310.94        309.86        25.12 o                         
   6   6   6       1256.36       1374.93        71.24 o                         
   7   6   6        133.53        136.63        14.17 o                         
  -8   7   6         14.26         22.72         5.49 o                         
  -7   7   6         58.65         53.66         6.50 o                         
  -6   7   6        188.52        169.00        13.80 o                         
  -5   7   6        668.65        697.95        27.47 o                         
  -4   7   6        462.26        453.92        14.23 o                         
  -3   7   6         15.48         26.83         2.59 o                         
  -2   7   6       4733.77       5017.42        84.96 o                         
  -1   7   6        420.44        438.66        12.08 o                         
   0   7   6       2158.58       2225.55        40.91 o                         
   1   7   6        308.02        324.63         8.69 o                         
   2   7   6       6268.12       6416.12       121.59 o                         
   3   7   6        168.43        160.20         5.46 o                         
   4   7   6       1642.88       1728.12        51.35 o                         
   5   7   6        247.94        251.03        18.14 o                         
   6   7   6         58.95         77.49         7.69 o                         
   7   7   6         14.75         15.01         5.73 o                         
  -8   8   6        523.46        539.51        48.62 o                         
  -7   8   6         48.57         37.29         8.29 o                         
  -6   8   6        965.68        992.92        50.38 o                         
  -5   8   6        129.79        120.94         5.65 o                         
  -4   8   6       1056.10       1056.90        25.85 o                         
  -3   8   6         22.13         25.46         1.44 o                         
  -2   8   6       5463.70       5705.22       108.38 o                         
  -1   8   6        256.67        290.20         7.12 o                         
   0   8   6       3186.76       3156.63        65.09 o                         
   1   8   6        346.32        347.39         8.71 o                         
   2   8   6        706.41        738.74        18.38 o                         
   3   8   6        243.16        240.66         7.97 o                         
   4   8   6        645.68        631.75        16.81 o                         
   5   8   6        104.26        101.11         9.65 o                         
   6   8   6        377.87        397.22        39.36 o                         
  -8   9   6        769.34        822.59        53.78 o                         
  -7   9   6        194.37        167.96        23.80 o                         
  -6   9   6        119.43        111.24         9.22 o                         
  -5   9   6        421.63        422.62        15.70 o                         
  -4   9   6        849.18        809.67        21.66 o                         
  -3   9   6          5.12         19.42         2.68 o                         
  -2   9   6         42.86         53.99         3.54 o                         
  -1   9   6        882.17        921.79        22.89 o                         
   0   9   6       3843.30       3704.02       124.39 o                         
   1   9   6        423.90        403.21        13.68 o                         
   2   9   6       1741.13       1811.54        44.49 o                         
   3   9   6        776.95        773.44        17.67 o                         
   4   9   6       1533.86       1504.85        37.58 o                         
   5   9   6        596.38        583.93        35.61 o                         
   6   9   6        143.59        122.23        10.23 o                         
  -7  10   6         54.62         43.71         6.78 o                         
  -6  10   6        803.07        619.66        66.75 o                         
  -5  10   6         60.51         58.53         4.68 o                         
  -4  10   6       2357.67       2474.30        56.98 o                         
  -3  10   6         25.18         30.65         4.23 o                         
  -2  10   6        295.61        332.67        10.85 o                         
  -1  10   6        561.76        561.07        14.26 o                         
   0  10   6          3.87         11.08         3.11 o                         
   1  10   6       6185.97       5858.86       190.66 o                         
   2  10   6        531.50        534.34        13.11 o                         
   3  10   6       1054.98       1066.06        27.72 o                         
   4  10   6        145.92        158.03         9.91 o                         
   5  10   6         37.04         48.55         4.97 o                         
   6  10   6        418.18        379.07        19.44 o                         
  -7  11   6        189.03        133.72        25.77 o                         
  -6  11   6         49.96         45.00         5.85 o                         
  -5  11   6        776.40        731.62        29.56 o                         
  -4  11   6         24.37         24.32         2.12 o                         
  -3  11   6       3386.16       3397.17        85.84 o                         
  -2  11   6       1206.15       1214.99        27.66 o                         
  -1  11   6        703.11        724.42        18.61 o                         
   0  11   6         55.22         53.95         2.74 o                         
   1  11   6         50.63         42.85         4.09 o                         
   2  11   6        303.27        297.38         7.73 o                         
   3  11   6        212.53        220.90        10.79 o                         
   4  11   6         14.28         14.89         4.30 o                         
   5  11   6        840.03        846.04        39.64 o                         
  -6  12   6        184.19        144.69        16.56 o                         
  -5  12   6          1.19          7.01         3.94 o                         
  -4  12   6         11.01         15.62         5.08 o                         
  -3  12   6        747.18        749.28        18.66 o                         
  -2  12   6         21.83         23.68         3.00 o                         
  -1  12   6       2857.44       2785.33        72.71 o                         
   0  12   6          5.77         18.37         5.23 o                         
   1  12   6        854.80        877.81        22.92 o                         
   2  12   6        196.70        202.86         9.78 o                         
   3  12   6        831.43        847.32        43.80 o                         
   4  12   6         98.51         95.10         6.76 o                         
  -5  13   6       1204.63       1083.18        63.44 o                         
  -4  13   6         55.42         67.26         4.26 o                         
  -3  13   6        790.30        814.73        42.21 o                         
  -2  13   6         24.53         27.88         2.63 o                         
  -1  13   6        532.01        545.42        13.28 o                         
   0  13   6         19.70         26.65         4.03 o                         
   1  13   6          1.59          9.48         5.13 o                         
   2  13   6        496.72        507.38        30.10 o                         
   3  13   6        352.35        353.79        19.61 o                         
   4  13   6         21.42         21.15         2.96 o                         
  -4  14   6         35.71         36.94         3.99 o                         
  -3  14   6         78.76         85.37         5.59 o                         
  -2  14   6        225.23        231.16         9.55 o                         
  -1  14   6        335.20        337.84        20.49 o                         
   0  14   6        299.22        298.91        12.23 o                         
   1  14   6        717.91        704.54        19.97 o                         
   2  14   6         51.63         56.04         6.66 o                         
   3  14   6        281.94        250.82         7.27 o                         
  -3  15   6        151.53        169.18         9.47 o                         
  -2  15   6        213.76        195.50        15.70 o                         
  -1  15   6         94.85         85.59         7.02 o                         
   0  15   6        495.14        454.98        17.96 o                         
   1  15   6         32.56         41.96         3.81 o                         
  -9   0   7        261.33        217.95        33.27 o                         
  -7   0   7        436.94        339.64        24.83 o                         
  -5   0   7       2287.39       1863.11       229.51 o                         
  -3   0   7       7730.18       7069.32       471.04 o                         
  -1   0   7      14559.30      15985.37       973.74 o                         
   1   0   7       1641.72       1353.04        30.41 o                         
   3   0   7         55.05         58.45         2.92 o                         
   5   0   7        483.29        618.60        22.91 o                         
   7   0   7        342.61        440.54        22.53 o                         
  -9   1   7        699.64        549.21        30.24 o                         
  -8   1   7          0.62         13.30         2.59 o                         
  -7   1   7        843.89        574.34        67.04 o                         
  -6   1   7        356.56        269.63        28.23 o                         
  -5   1   7        739.95        772.05        38.78 o                         
  -4   1   7       2975.55       3075.06       218.91 o                         
  -3   1   7         95.18        113.37         3.38 o                         
  -2   1   7        549.97        589.86        28.64 o                         
  -1   1   7        907.72        784.29        50.75 o                         
   0   1   7        103.49        143.37        13.31 o                         
   1   1   7       7066.45       6015.49       349.55 o                         
   2   1   7         26.14         38.96         3.50 o                         
   3   1   7       3929.80       3618.61        83.47 o                         
   4   1   7          4.05         10.22         2.88 o                         
   5   1   7       1084.64       1332.22        40.64 o                         
   6   1   7          8.84         15.51         1.80 o                         
   7   1   7        155.88        205.83        12.38 o                         
  -9   2   7         18.31         33.04         8.45 o                         
  -8   2   7        489.00        367.27        32.90 o                         
  -7   2   7        611.73        466.84        65.61 o                         
  -6   2   7        560.82        610.47       113.55 o                         
  -5   2   7       2319.93       2522.48        71.97 o                         
  -4   2   7          6.83         12.18         0.90 o                         
  -3   2   7       4037.25       4277.73       105.81 o                         
  -2   2   7       1465.21       1622.88        38.05 o                         
  -1   2   7       1719.01       1647.67        20.69 o                         
   0   2   7       6561.93       5996.39       129.04 o                         
   1   2   7       2332.39       2186.01        73.04 o                         
   2   2   7        223.70        160.73         8.15 o                         
   3   2   7         78.16         84.22         7.23 o                         
   4   2   7        756.20        744.22        81.87 o                         
   5   2   7        298.73        345.20        15.76 o                         
   6   2   7        276.46        374.36        16.56 o                         
   7   2   7        417.23        569.64        19.01 o                         
  -9   3   7        152.16        140.29        16.14 o                         
  -8   3   7        264.06        244.94        19.00 o                         
  -7   3   7        576.15        502.87        43.30 o                         
  -6   3   7       1786.02       1818.83        84.35 o                         
  -5   3   7         70.90         84.25         2.78 o                         
  -4   3   7       2359.73       2429.54        56.47 o                         
  -3   3   7         69.81         80.61         3.18 o                         
  -2   3   7       4176.35       4125.99        82.78 o                         
  -1   3   7        595.46        667.11        23.07 o                         
   0   3   7       3322.60       3444.78       126.69 o                         
   1   3   7          8.90         23.17         3.13 o                         
   2   3   7          5.29          7.66         4.00 o                         
   3   3   7       1282.78       1263.51        36.42 o                         
   4   3   7        464.95        432.06        25.89 o                         
   5   3   7        591.46        617.53        38.75 o                         
   6   3   7        307.30        389.03        15.79 o                         
   7   3   7          3.72          9.69         6.11 o                         
  -9   4   7          2.40          5.08         5.12 o                         
  -8   4   7        438.24        395.61        51.00 o                         
  -7   4   7         30.73         27.75         6.41 o                         
  -6   4   7        566.14        602.18        23.83 o                         
  -5   4   7        137.90        162.43         6.90 o                         
  -4   4   7         28.74         24.50         2.58 o                         
  -3   4   7        175.24        211.33         8.41 o                         
  -2   4   7        971.75        923.70        18.77 o                         
  -1   4   7        290.25        342.49         7.99 o                         
   0   4   7        427.67        373.33        11.72 o                         
   1   4   7         97.27        135.42         8.48 o                         
   2   4   7       9210.50       9336.10       378.02 o                         
   3   4   7         74.23         57.81         6.88 o                         
   4   4   7       1252.32       1177.89       102.43 o                         
   5   4   7          4.11         17.56         3.54 o                         
   6   4   7        283.51        361.39        14.65 o                         
   7   4   7          4.73          7.47         6.25 o                         
  -9   5   7         34.32         49.91         8.35 o                         
  -8   5   7         92.41         88.47         8.05 o                         
  -7   5   7         75.60         77.67         6.78 o                         
  -6   5   7        253.13        233.16        20.02 o                         
  -5   5   7          0.99          7.12         2.12 o                         
  -4   5   7       3268.47       3285.35        89.48 o                         
  -3   5   7          6.63         11.89         2.61 o                         
  -2   5   7       5443.66       5804.50        95.74 o                         
  -1   5   7       1301.14       1422.45        34.09 o                         
   0   5   7       1043.69       1070.65        23.40 o                         
   1   5   7         83.10         70.28         2.23 o                         
   2   5   7        416.14        431.48        11.46 o                         
   3   5   7        783.12        834.57        46.90 o                         
   4   5   7         30.46         35.70         4.81 o                         
   5   5   7         16.12         27.07         4.86 o                         
   6   5   7        603.89        726.82        52.98 o                         
   7   5   7         11.30         10.69         2.50 o                         
  -9   6   7          4.06          8.21         3.28 o                         
  -8   6   7        240.43        239.92        20.10 o                         
  -7   6   7        616.19        679.64        37.42 o                         
  -6   6   7        153.62        141.88        13.52 o                         
  -5   6   7       1286.75       1388.14        42.05 o                         
  -4   6   7        330.26        354.63         9.75 o                         
  -3   6   7        309.78        275.54         7.82 o                         
  -2   6   7        218.38        218.72         5.94 o                         
  -1   6   7       1884.16       1970.54        37.65 o                         
   0   6   7       4200.74       4503.52        93.92 o                         
   1   6   7        151.38        161.55         5.34 o                         
   2   6   7        290.38        263.45        21.16 o                         
   3   6   7        105.57        104.12         5.34 o                         
   4   6   7       1969.51       2039.89        90.70 o                         
   5   6   7        196.10        221.82        19.48 o                         
   6   6   7        326.81        324.56        22.39 o                         
   7   6   7        220.30        265.31        13.06 o                         
  -8   7   7          0.40          2.29         5.84 o                         
  -7   7   7        432.13        391.45        46.64 o                         
  -6   7   7        313.66        258.65        25.29 o                         
  -5   7   7        131.13        118.40         7.43 o                         
  -4   7   7        209.86        223.66         7.38 o                         
  -3   7   7       1388.44       1453.60        29.85 o                         
  -2   7   7        298.24        316.59         7.78 o                         
  -1   7   7        557.81        562.35        14.44 o                         
   0   7   7       2104.20       2203.48        40.69 o                         
   1   7   7       1910.24       1970.82        37.28 o                         
   2   7   7        246.47        247.70         7.47 o                         
   3   7   7        958.48        982.05        26.08 o                         
   4   7   7        431.44        454.66        13.96 o                         
   5   7   7       1357.04       1373.33       118.56 o                         
   6   7   7          3.03          6.94        11.48 o                         
  -8   8   7         17.70         22.15        11.31 o                         
  -7   8   7        547.19        421.32        68.58 o                         
  -6   8   7        572.60        572.16        38.48 o                         
  -5   8   7       1980.41       1965.56        90.20 o                         
  -4   8   7         51.87         47.37         2.74 o                         
  -3   8   7       2460.12       2551.05        62.84 o                         
  -2   8   7        618.87        619.00        15.51 o                         
  -1   8   7        128.37        123.43         3.08 o                         
   0   8   7        679.00        696.45        17.57 o                         
   1   8   7        804.74        785.85        20.17 o                         
   2   8   7        323.91        349.21        11.54 o                         
   3   8   7        126.00        124.00         5.38 o                         
   4   8   7         68.16         86.21         7.23 o                         
   5   8   7        766.98        748.66        45.18 o                         
   6   8   7          0.81         12.03         7.13 o                         
  -8   9   7        130.99        132.52        17.59 o                         
  -7   9   7        308.66        248.84        32.98 o                         
  -6   9   7        197.63        170.00        10.80 o                         
  -5   9   7        166.44        166.73         7.38 o                         
  -4   9   7          6.70         16.25         1.77 o                         
  -3   9   7         10.36         15.11         2.61 o                         
  -2   9   7         50.50         58.33         2.23 o                         
  -1   9   7        483.30        534.70        16.51 o                         
   0   9   7        728.69        792.27        18.43 o                         
   1   9   7       1230.59       1187.07        30.47 o                         
   2   9   7        226.16        254.70         9.04 o                         
   3   9   7       2640.80       2616.73        65.58 o                         
   4   9   7        473.13        480.75        18.60 o                         
   5   9   7        217.83        217.77        10.77 o                         
   6   9   7         18.68         36.72         5.24 o                         
  -7  10   7        192.59        151.42        22.27 o                         
  -6  10   7        262.57        240.97        19.65 o                         
  -5  10   7        243.14        254.40        12.89 o                         
  -4  10   7         25.69         24.48         2.21 o                         
  -3  10   7        562.52        589.46        15.12 o                         
  -2  10   7        971.34        960.92        24.54 o                         
  -1  10   7       1426.29       1406.19        35.70 o                         
   0  10   7         76.43         85.56         3.60 o                         
   1  10   7          4.74         16.42         2.96 o                         
   2  10   7       1188.51       1247.68        32.44 o                         
   3  10   7        131.24        123.74         6.06 o                         
   4  10   7        404.37        385.14        18.74 o                         
   5  10   7          6.93         12.95         6.25 o                         
  -7  11   7          4.59          2.95         5.17 o                         
  -6  11   7        436.60        391.77        25.92 o                         
  -5  11   7        517.98        511.92        28.16 o                         
  -4  11   7       1011.29       1045.05        34.04 o                         
  -3  11   7        116.69        121.91         4.96 o                         
  -2  11   7       1543.06       1698.37        38.42 o                         
  -1  11   7        352.95        385.16        14.46 o                         
   0  11   7        122.33        147.04         6.66 o                         
   1  11   7        166.14        165.01         6.48 o                         
   2  11   7          4.01         12.82         5.27 o                         
   3  11   7         58.73         59.95         5.52 o                         
   4  11   7        107.74        103.08         5.89 o                         
   5  11   7         15.94         18.34         3.31 o                         
  -6  12   7         89.50         79.92        10.23 o                         
  -5  12   7          0.46          0.91         4.06 o                         
  -4  12   7         33.81         37.62         3.58 o                         
  -3  12   7          0.52         13.81         4.20 o                         
  -2  12   7         14.84         17.69         2.35 o                         
  -1  12   7         54.48         53.48         4.25 o                         
   0  12   7       1892.45       1900.21        47.11 o                         
   1  12   7          1.36          8.09         6.39 o                         
   2  12   7        573.63        577.82        29.76 o                         
   3  12   7          1.48          9.50         4.60 o                         
   4  12   7        593.81        589.61        23.73 o                         
  -5  13   7        113.15        104.84         8.97 o                         
  -4  13   7       1055.73       1036.94        31.85 o                         
  -3  13   7        164.72        161.42         7.60 o                         
  -2  13   7        743.15        747.78        38.48 o                         
  -1  13   7        285.17        290.16        13.07 o                         
   0  13   7        634.13        619.10        31.93 o                         
   1  13   7        259.46        245.48        10.15 o                         
   2  13   7         22.14         22.57         3.04 o                         
   3  13   7         59.76         58.67         5.03 o                         
  -4  14   7         77.79         71.21         6.01 o                         
  -3  14   7        589.55        597.32        33.50 o                         
  -2  14   7        125.12        126.55         7.10 o                         
  -1  14   7        411.66        385.50        11.04 o                         
   0  14   7        422.37        405.98        11.99 o                         
   1  14   7         37.79         38.43         3.98 o                         
   2  14   7        600.60        558.58        22.31 o                         
  -2  15   7        702.28        680.96        18.60 o                         
  -1  15   7        568.08        553.14        15.06 o                         
   0  15   7         14.71         23.21         3.89 o                         
  -8   0   8          2.04         18.88         4.71 o                         
  -6   0   8       1157.40       1202.29        97.79 o                         
  -4   0   8       5834.19       6006.51       282.23 o                         
  -2   0   8       6673.94       4968.79       166.57 o                         
   0   0   8       1280.23        880.64        47.75 o                         
   2   0   8         21.74         41.63         4.82 o                         
   4   0   8         73.04         83.67         4.16 o                         
   6   0   8         79.08        108.01         9.65 o                         
  -9   1   8         76.04         60.47         7.13 o                         
  -8   1   8        737.51        562.90        68.11 o                         
  -7   1   8        261.86        237.09        41.94 o                         
  -6   1   8        837.06        867.52        42.71 o                         
  -5   1   8        113.04        128.73         5.55 o                         
  -4   1   8        151.30        155.23        12.59 o                         
  -3   1   8        502.99        490.38        13.57 o                         
  -2   1   8        799.81        836.65        27.03 o                         
  -1   1   8        779.66        700.23        60.62 o                         
   0   1   8       2797.05       2573.47       315.43 o                         
   1   1   8       1933.76       1873.26       187.25 o                         
   2   1   8       2808.15       2501.28        63.06 o                         
   3   1   8          7.30         11.95         1.73 o                         
   4   1   8        628.71        668.04        18.45 o                         
   5   1   8        144.54        171.69         7.70 o                         
   6   1   8        303.08        420.33        10.79 o                         
   7   1   8         26.14         37.58         4.50 o                         
  -9   2   8        608.64        561.12        59.18 o                         
  -8   2   8        268.59        260.15        43.29 o                         
  -7   2   8       1126.08        892.09       258.15 o                         
  -6   2   8        868.97       1019.01        44.12 o                         
  -5   2   8        307.55        306.07        30.44 o                         
  -4   2   8        946.02       1008.71        46.85 o                         
  -3   2   8        146.37        163.88         6.20 o                         
  -2   2   8        914.70        885.64        33.88 o                         
  -1   2   8         66.33         52.90         3.16 o                         
   0   2   8       1146.29       1019.54        80.25 o                         
   1   2   8       1371.77       1070.41        30.46 o                         
   2   2   8        657.26        677.38        32.43 o                         
   3   2   8       2889.29       2718.76        95.82 o                         
   4   2   8         39.23         41.72         2.02 o                         
   5   2   8        467.25        545.52        18.13 o                         
   6   2   8        228.42        278.70        13.81 o                         
   7   2   8         16.19         30.93         3.82 o                         
  -9   3   8          1.54          3.02         6.39 o                         
  -8   3   8        105.51         85.20         8.87 o                         
  -7   3   8         99.78         90.32        15.58 o                         
  -6   3   8          7.14         10.89         1.49 o                         
  -5   3   8       2310.60       2525.11        76.72 o                         
  -4   3   8         91.69        103.13         8.51 o                         
  -3   3   8       4668.62       4969.31        98.19 o                         
  -2   3   8         26.42         27.24         2.40 o                         
  -1   3   8       6492.69       7061.93       153.60 o                         
   0   3   8         31.76         16.23         4.00 o                         
   1   3   8        845.02        766.77        22.70 o                         
   2   3   8         11.77         10.15         2.82 o                         
   3   3   8        127.95        127.52        11.49 o                         
   4   3   8       1357.76       1381.91        71.34 o                         
   5   3   8         99.57        104.11         6.41 o                         
   6   3   8         31.14         34.35         3.79 o                         
   7   3   8        249.99        308.69        15.06 o                         
  -9   4   8        432.11        434.90        35.89 o                         
  -8   4   8          8.18         12.17         3.90 o                         
  -7   4   8       1647.00       1358.77       265.25 o                         
  -6   4   8         62.80         71.15         5.13 o                         
  -5   4   8       2489.40       2845.55        84.10 o                         
  -4   4   8        163.97        171.80         5.68 o                         
  -3   4   8          5.25          6.64         2.92 o                         
  -2   4   8          9.35         15.18         1.88 o                         
  -1   4   8       1384.59       1535.33        38.21 o                         
   0   4   8         23.05         28.24         2.51 o                         
   1   4   8       3748.41       3706.94       139.60 o                         
   2   4   8        124.83        118.10         4.01 o                         
   3   4   8       1211.64       1187.33        58.49 o                         
   4   4   8         49.14         52.41         3.89 o                         
   5   4   8       1097.78       1240.52        82.94 o                         
   6   4   8         25.86         17.22         3.80 o                         
   7   4   8        217.44        290.69        10.59 o                         
  -9   5   8        200.10        172.13        23.16 o                         
  -8   5   8        278.71        263.91        27.73 o                         
  -7   5   8         72.24         82.40         8.16 o                         
  -6   5   8        229.80        227.74        19.68 o                         
  -5   5   8       2621.10       2737.16       101.86 o                         
  -4   5   8          2.20          8.16         2.04 o                         
  -3   5   8       6055.10       6067.97       198.84 o                         
  -2   5   8         34.15         32.96         1.18 o                         
  -1   5   8       1506.96       1480.63        27.13 o                         
   0   5   8        357.90        337.69         9.48 o                         
   1   5   8       1056.58       1084.47        29.27 o                         
   2   5   8         53.93         56.63         3.37 o                         
   3   5   8          9.25         11.56         4.95 o                         
   4   5   8       1059.55       1148.83        79.50 o                         
   5   5   8         20.69         27.16         3.94 o                         
   6   5   8          1.28         29.35         5.43 o                         
  -8   6   8        203.16        166.71        25.87 o                         
  -7   6   8        777.28        799.03        76.91 o                         
  -6   6   8        365.50        327.08        30.21 o                         
  -5   6   8        517.40        513.47        26.36 o                         
  -4   6   8        742.90        766.97        20.52 o                         
  -3   6   8         10.25         17.06         2.95 o                         
  -2   6   8       1969.81       2080.33        48.54 o                         
  -1   6   8       2092.57       2203.14        52.45 o                         
   0   6   8       1395.14       1438.67        26.95 o                         
   1   6   8        316.13        335.51        10.60 o                         
   2   6   8         40.00         37.16         3.02 o                         
   3   6   8        375.47        371.31        13.74 o                         
   4   6   8         98.00         88.95         8.53 o                         
   5   6   8        211.35        233.92        18.18 o                         
   6   6   8         22.60         30.94         5.67 o                         
  -8   7   8        580.59        552.80        56.60 o                         
  -7   7   8         66.99         53.11        11.29 o                         
  -6   7   8        381.93        369.31        28.30 o                         
  -5   7   8        150.21        158.40         6.78 o                         
  -4   7   8        125.28        139.68         5.13 o                         
  -3   7   8        357.79        407.21        13.02 o                         
  -2   7   8         32.34         33.57         2.27 o                         
  -1   7   8        461.27        547.11        13.15 o                         
   0   7   8         22.53         25.61         4.04 o                         
   1   7   8        108.43        114.56         3.57 o                         
   2   7   8       3268.10       3197.95        83.82 o                         
   3   7   8        141.91        121.64         7.99 o                         
   4   7   8        332.77        322.86        23.14 o                         
   5   7   8         64.50         54.29         8.27 o                         
   6   7   8        802.38        898.84        80.83 o                         
  -8   8   8          1.34          4.84         6.05 o                         
  -7   8   8          7.91         10.78         3.78 o                         
  -6   8   8        462.07        477.92        22.72 o                         
  -5   8   8         56.69         47.28         4.62 o                         
  -4   8   8       1546.99       1576.56        41.57 o                         
  -3   8   8        270.37        292.11        10.38 o                         
  -2   8   8       1873.18       2111.65        49.71 o                         
  -1   8   8        764.64        762.55        19.81 o                         
   0   8   8       2200.19       2239.39        54.64 o                         
   1   8   8         10.64         10.41         2.76 o                         
   2   8   8       2081.39       2120.65        53.58 o                         
   3   8   8         16.46         17.29         2.45 o                         
   4   8   8         33.41         31.27         2.47 o                         
   5   8   8         15.80         32.48        11.07 o                         
   6   8   8        331.09        347.53        41.95 o                         
  -7   9   8         18.98         12.90         3.21 o                         
  -6   9   8        884.77        864.57        42.59 o                         
  -5   9   8        308.57        297.29        19.60 o                         
  -4   9   8       1672.25       1754.85        41.78 o                         
  -3   9   8       1022.72       1040.94        26.32 o                         
  -2   9   8         46.02         49.19         2.92 o                         
  -1   9   8        540.38        554.85        13.88 o                         
   0   9   8       1516.05       1497.88        38.17 o                         
   1   9   8         79.78         67.78         4.98 o                         
   2   9   8        106.50         99.51         4.64 o                         
   3   9   8         65.50         65.11         5.47 o                         
   4   9   8       1524.20       1525.36        92.15 o                         
   5   9   8         24.40         25.71         4.34 o                         
  -7  10   8        517.15        421.40        74.80 o                         
  -6  10   8          3.54         10.73         2.47 o                         
  -5  10   8        301.06        317.50        14.75 o                         
  -4  10   8        522.56        566.47        16.97 o                         
  -3  10   8        384.78        429.35        13.80 o                         
  -2  10   8       2309.70       2319.51        53.12 o                         
  -1  10   8         11.15         18.52         3.61 o                         
   0  10   8       2061.49       2118.98        48.82 o                         
   1  10   8        419.95        436.52        11.54 o                         
   2  10   8         76.28         71.61         5.61 o                         
   3  10   8        627.24        592.84        14.76 o                         
   4  10   8          0.12         -1.68         2.16 o                         
   5  10   8        415.36        401.59        20.10 o                         
  -6  11   8        289.66        263.96        20.36 o                         
  -5  11   8        970.17        997.35        54.61 o                         
  -4  11   8        161.42        164.68        11.04 o                         
  -3  11   8       1467.52       1592.04        40.13 o                         
  -2  11   8        336.81        351.08        21.65 o                         
  -1  11   8       1155.92       1168.00        29.18 o                         
   0  11   8        135.40        119.52         7.45 o                         
   1  11   8        572.28        536.11        16.55 o                         
   2  11   8       1272.45       1230.31        33.63 o                         
   3  11   8          2.87          2.37         4.01 o                         
   4  11   8         65.36         60.40         7.79 o                         
  -6  12   8         32.89         16.52         5.64 o                         
  -5  12   8        298.32        303.98        17.85 o                         
  -4  12   8         25.20         17.25         3.30 o                         
  -3  12   8        199.97        227.19        12.65 o                         
  -2  12   8         14.42         19.68         1.66 o                         
  -1  12   8        725.54        790.32        25.71 o                         
   0  12   8        118.14        102.87         6.55 o                         
   1  12   8        856.07        837.29        43.11 o                         
   2  12   8        356.96        300.26        14.93 o                         
   3  12   8        452.64        414.61        23.17 o                         
  -5  13   8        450.14        423.31        18.10 o                         
  -4  13   8         36.88         36.82         3.97 o                         
  -3  13   8       1054.56       1066.03        34.22 o                         
  -2  13   8        163.41        151.64         6.53 o                         
  -1  13   8        884.63        912.55        54.12 o                         
   0  13   8         58.76         62.35         4.20 o                         
   1  13   8        482.16        444.36        14.58 o                         
   2  13   8        174.32        165.21        11.60 o                         
   3  13   8         15.55         12.76         3.73 o                         
  -4  14   8        466.02        432.87        23.46 o                         
  -3  14   8         38.18         40.72         4.17 o                         
  -2  14   8        353.95        336.81        18.55 o                         
  -1  14   8          1.47         11.04         2.90 o                         
   0  14   8         23.58         26.81         4.28 o                         
   1  14   8        170.69        167.17        13.51 o                         
  -9   0   9         30.23         10.64         4.98 o                         
  -7   0   9        640.73        633.24        43.08 o                         
  -5   0   9        776.79       1006.42        64.49 o                         
  -3   0   9       4301.19       3983.90       459.81 o                         
  -1   0   9       7428.27       4339.02       224.62 o                         
   1   0   9       3861.20       3496.73       467.67 o                         
   3   0   9       1840.93       1597.95       186.45 o                         
   5   0   9         27.78         26.59         9.18 o                         
   7   0   9        219.03        346.19        66.31 o                         
  -9   1   9        139.89        133.15        23.29 o                         
  -8   1   9          3.93         11.61         2.89 o                         
  -7   1   9       1945.88       1781.58       214.90 o                         
  -6   1   9         95.85         98.34         7.91 o                         
  -5   1   9       4019.64       4456.67       138.66 o                         
  -4   1   9        684.66        729.44        35.54 o                         
  -3   1   9       2188.27       2233.78       115.35 o                         
  -2   1   9       2149.21       2160.42       109.85 o                         
  -1   1   9        122.48        111.29        19.46 o                         
   0   1   9        381.21        332.65        38.38 o                         
   1   1   9        728.71        712.03        51.26 o                         
   2   1   9         48.90         43.92         1.70 o                         
   3   1   9       1739.17       1644.87        70.85 o                         
   4   1   9         82.13         89.47         4.17 o                         
   5   1   9       1180.60       1439.86        44.21 o                         
   6   1   9          0.31          7.71         1.97 o                         
   7   1   9        159.42        189.48        21.62 o                         
  -9   2   9        835.09        685.85        67.71 o                         
  -8   2   9        392.37        367.32        42.42 o                         
  -7   2   9          1.60          0.65        10.66 o                         
  -6   2   9        901.54       1023.86        63.97 o                         
  -5   2   9         17.28         19.73         1.15 o                         
  -4   2   9        918.07        989.74        34.64 o                         
  -3   2   9       2221.25       2400.33        88.74 o                         
  -2   2   9        133.48        140.71         6.28 o                         
  -1   2   9       4262.20       3579.04       143.99 o                         
   0   2   9       1245.53       1206.78       107.19 o                         
   1   2   9       2826.91       2333.04       142.91 o                         
   2   2   9        997.16        958.11        57.79 o                         
   3   2   9         38.45         37.71         5.85 o                         
   4   2   9        602.20        644.80        31.38 o                         
   5   2   9          8.54         18.05         2.55 o                         
   6   2   9         29.17         47.48         4.11 o                         
  -9   3   9        121.42        106.45        13.98 o                         
  -8   3   9         65.21         54.66        11.87 o                         
  -7   3   9          8.70          9.78         7.75 o                         
  -6   3   9        724.69        723.65        61.66 o                         
  -5   3   9        397.69        426.11        34.30 o                         
  -4   3   9       2713.25       2778.67        98.16 o                         
  -3   3   9       1552.36       1670.41        34.96 o                         
  -2   3   9       2601.99       2519.83        93.44 o                         
  -1   3   9          9.10         11.85         2.87 o                         
   0   3   9       1973.04       1998.53       184.07 o                         
   1   3   9        258.46        245.05        18.25 o                         
   2   3   9        613.58        598.58        28.21 o                         
   3   3   9        249.43        257.37        16.14 o                         
   4   3   9        259.18        254.07        26.47 o                         
   5   3   9          4.62         16.39         3.88 o                         
   6   3   9         61.65         61.40         4.27 o                         
  -9   4   9        382.69        357.76        44.92 o                         
  -8   4   9       1163.11       1001.38       143.55 o                         
  -7   4   9        148.11        112.93        14.24 o                         
  -6   4   9       2319.33       2696.84       125.70 o                         
  -5   4   9         54.84         47.69         4.03 o                         
  -4   4   9        624.75        580.00        38.29 o                         
  -3   4   9         34.96         33.99         2.19 o                         
  -2   4   9        222.37        281.83         8.43 o                         
  -1   4   9          0.50          6.19         3.36 o                         
   0   4   9         21.80         24.85         1.79 o                         
   1   4   9        113.16        117.72         5.15 o                         
   2   4   9        708.53        663.43        26.84 o                         
   3   4   9         37.02         39.13         7.86 o                         
   4   4   9        475.26        511.12        46.62 o                         
   5   4   9          1.48          0.11         7.94 o                         
   6   4   9       1070.42       1243.96        86.30 o                         
  -9   5   9        101.85        105.14        12.66 o                         
  -8   5   9          1.70          7.90         5.15 o                         
  -7   5   9        110.61        107.90        10.26 o                         
  -6   5   9        505.28        574.40        26.02 o                         
  -5   5   9        538.63        585.19        18.62 o                         
  -4   5   9       1006.12       1080.52        30.19 o                         
  -3   5   9        438.36        474.25        13.02 o                         
  -2   5   9       1962.72       2107.04        45.38 o                         
  -1   5   9        169.64        182.35         5.08 o                         
   0   5   9       2059.38       2149.26        46.77 o                         
   1   5   9        416.00        430.31        13.68 o                         
   2   5   9       1190.91       1197.66        71.24 o                         
   3   5   9       1105.17       1067.25        69.80 o                         
   4   5   9         73.49         80.13        10.74 o                         
   5   5   9        184.87        198.19        26.96 o                         
   6   5   9         28.80         33.39         3.61 o                         
  -8   6   9        537.73        491.23        78.55 o                         
  -7   6   9        216.93        233.82        24.43 o                         
  -6   6   9        437.81        490.57        23.83 o                         
  -5   6   9        239.64        289.12         9.20 o                         
  -4   6   9        317.02        337.64        13.93 o                         
  -3   6   9       3040.04       3035.99        93.05 o                         
  -2   6   9        611.31        622.01        13.41 o                         
  -1   6   9       4503.86       4660.66        94.99 o                         
   0   6   9          0.96          2.83         3.78 o                         
   1   6   9        956.01        985.63        23.52 o                         
   2   6   9         46.80         59.38         3.97 o                         
   3   6   9        119.46         92.07         6.26 o                         
   4   6   9       1279.59       1244.10       114.94 o                         
   5   6   9        224.24        216.39        33.84 o                         
   6   6   9         41.24         32.45         6.30 o                         
  -8   7   9         35.74         41.23         6.31 o                         
  -7   7   9        942.24        890.84       123.24 o                         
  -6   7   9         71.14         60.15        10.76 o                         
  -5   7   9       1720.45       1816.23       123.61 o                         
  -4   7   9         51.19         51.06         2.98 o                         
  -3   7   9       1034.27       1054.60        25.25 o                         
  -2   7   9        195.04        209.27         6.31 o                         
  -1   7   9         28.74         30.62         2.99 o                         
   0   7   9        558.06        571.25        14.92 o                         
   1   7   9       4198.48       4129.37       119.04 o                         
   2   7   9        580.11        555.25        24.09 o                         
   3   7   9       1154.30       1161.69        59.60 o                         
   4   7   9        246.85        235.35        17.53 o                         
   5   7   9        198.13        233.77        25.64 o                         
  -8   8   9         77.69         76.08        14.70 o                         
  -7   8   9         71.70         69.70        10.44 o                         
  -6   8   9          5.17          9.06         1.23 o                         
  -5   8   9        742.93        760.54        46.57 o                         
  -4   8   9        422.24        429.15        13.26 o                         
  -3   8   9       2742.80       3014.83        77.91 o                         
  -2   8   9        614.64        604.23        14.97 o                         
  -1   8   9       3981.99       4030.32       102.36 o                         
   0   8   9         92.63         94.72         3.29 o                         
   1   8   9       1644.83       1650.50        41.89 o                         
   2   8   9        249.47        236.77        12.69 o                         
   3   8   9         24.01         16.35         4.73 o                         
   4   8   9        155.29        169.26        22.44 o                         
   5   8   9          0.10         10.61         5.78 o                         
  -7   9   9        835.60        685.38       146.23 o                         
  -6   9   9        283.47        225.50        27.65 o                         
  -5   9   9        855.16        895.24        50.15 o                         
  -4   9   9        694.16        714.11        22.43 o                         
  -3   9   9        101.26        127.12         6.14 o                         
  -2   9   9        149.14        162.76         6.57 o                         
  -1   9   9        455.36        469.93        13.69 o                         
   0   9   9          5.70         10.52         2.93 o                         
   1   9   9         67.90         77.82         3.85 o                         
   2   9   9          7.50         12.11         6.13 o                         
   3   9   9        889.60        917.56        58.82 o                         
   4   9   9         49.54         64.69         7.01 o                         
   5   9   9        560.48        541.33        64.61 o                         
  -7  10   9         18.53         20.86         6.78 o                         
  -6  10   9        155.36        137.07        13.71 o                         
  -5  10   9        298.72        300.88        15.04 o                         
  -4  10   9        209.04        230.48        11.77 o                         
  -3  10   9        759.05        844.41        20.87 o                         
  -2  10   9         41.56         49.73         2.21 o                         
  -1  10   9        742.66        829.99        21.30 o                         
   0  10   9        354.69        362.78         9.55 o                         
   1  10   9        292.73        302.60        18.99 o                         
   2  10   9       1135.01       1108.28        27.46 o                         
   3  10   9        234.57        189.83        12.62 o                         
   4  10   9         11.39         19.20         5.26 o                         
  -6  11   9         39.12         30.01         5.45 o                         
  -5  11   9        127.64        158.26         7.90 o                         
  -4  11   9        497.21        498.86        25.87 o                         
  -3  11   9         37.66         47.59         4.04 o                         
  -2  11   9       1685.21       1723.24        55.56 o                         
  -1  11   9         66.02         64.23         4.07 o                         
   0  11   9       1632.78       1586.62        53.51 o                         
   1  11   9        281.87        280.61         9.51 o                         
   2  11   9        280.01        283.55        11.70 o                         
   3  11   9         27.52         35.85         4.30 o                         
   4  11   9         37.75         25.01         8.36 o                         
  -5  12   9         15.39         17.19         3.32 o                         
  -4  12   9        662.97        662.87        20.06 o                         
  -3  12   9          7.48         12.33         4.85 o                         
  -2  12   9         38.78         35.94         4.58 o                         
  -1  12   9         19.67         21.84         3.44 o                         
   0  12   9         94.78        103.43         6.00 o                         
   1  12   9          9.52         10.68         3.86 o                         
   2  12   9        269.79        259.55        16.13 o                         
   3  12   9         23.18         31.37         5.07 o                         
  -4  13   9        336.16        361.95        15.53 o                         
  -3  13   9          1.07         14.75         4.10 o                         
  -2  13   9        928.56        949.38        26.87 o                         
  -1  13   9         24.92         34.87         3.57 o                         
   0  13   9        639.24        589.19        24.16 o                         
   1  13   9        249.12        227.03        13.48 o                         
   2  13   9        324.98        297.20        12.21 o                         
  -3  14   9        595.58        556.90        15.53 o                         
  -2  14   9         14.43         11.73         3.33 o                         
  -1  14   9        360.58        360.39        15.21 o                         
   0  14   9          4.64         14.59         2.29 o                         
  -8   0  10          6.69         15.37         4.81 o                         
  -6   0  10         28.17         30.77         3.93 o                         
  -4   0  10        344.19        362.42        25.71 o                         
  -2   0  10       7144.56       4686.76       222.75 o                         
   2   0  10       1073.57        903.39        58.11 o                         
   4   0  10        180.73        189.51        10.43 o                         
   6   0  10         63.09         59.13         8.61 o                         
  -9   1  10        473.11        389.10        50.15 o                         
  -8   1  10        564.38        532.74        89.76 o                         
  -7   1  10        285.62        291.58        60.33 o                         
  -6   1  10       1744.69       2281.24        97.71 o                         
  -5   1  10        641.74        770.15        31.06 o                         
  -4   1  10       2080.55       2188.07        83.80 o                         
  -3   1  10        510.56        610.08        39.97 o                         
  -2   1  10        776.75        743.37        45.96 o                         
  -1   1  10       1591.15       1116.15        39.21 o                         
   0   1  10         55.46         48.40        14.89 o                         
   1   1  10        658.15        591.90        26.39 o                         
   2   1  10       1467.42       1371.38        44.33 o                         
   3   1  10        106.11         99.94         6.98 o                         
   4   1  10        795.40        826.70        63.49 o                         
   5   1  10        112.05        114.39         7.49 o                         
   6   1  10        299.42        337.31        24.22 o                         
  -9   2  10          3.50          9.74        10.42 o                         
  -8   2  10        350.36        335.77        35.06 o                         
  -7   2  10        184.28        157.82        15.75 o                         
  -6   2  10         64.82         67.12         3.69 o                         
  -5   2  10       3241.86       3458.83       207.43 o                         
  -4   2  10       2137.23       2423.86        78.41 o                         
  -3   2  10       2862.99       2948.80        87.57 o                         
  -2   2  10       1953.46       2080.54        58.09 o                         
  -1   2  10        247.64        240.01        18.06 o                         
   0   2  10       1159.48        966.29        84.99 o                         
   1   2  10         96.96         90.84         6.99 o                         
   2   2  10       1102.20        961.73        46.93 o                         
   3   2  10        651.58        617.72        23.23 o                         
   4   2  10         93.39         85.73         7.57 o                         
   5   2  10        521.31        572.07        34.82 o                         
   6   2  10         53.89         64.76         6.35 o                         
  -9   3  10         17.13         37.29        10.21 o                         
  -8   3  10        176.11        149.68        23.63 o                         
  -7   3  10       2012.38       1838.14       241.47 o                         
  -6   3  10        851.23        896.26        69.60 o                         
  -5   3  10        226.91        246.08         9.42 o                         
  -4   3  10       1039.55       1136.27        31.83 o                         
  -3   3  10       1032.79       1062.90        45.85 o                         
  -2   3  10         26.44         41.22         1.59 o                         
  -1   3  10       4731.54       4369.93       166.31 o                         
   0   3  10        411.69        422.31        32.53 o                         
   1   3  10       5113.51       4502.75       438.06 o                         
   2   3  10         41.96         34.45         1.87 o                         
   3   3  10       1524.46       1515.19        76.38 o                         
   4   3  10         94.31         90.43         7.35 o                         
   5   3  10          3.05          1.77         4.40 o                         
   6   3  10         60.99         73.09         8.61 o                         
  -9   4  10        232.49        178.94        17.95 o                         
  -8   4  10         40.05         30.18        10.90 o                         
  -7   4  10       1272.63       1292.83       149.55 o                         
  -6   4  10          0.70         10.27         4.88 o                         
  -5   4  10       1225.00       1351.61        86.72 o                         
  -4   4  10         54.89         59.51         2.50 o                         
  -3   4  10       3832.39       3988.26       108.32 o                         
  -2   4  10         19.41         17.92         3.10 o                         
  -1   4  10       2212.55       2292.56        62.78 o                         
   0   4  10         47.02         69.29        16.69 o                         
   1   4  10        246.11        113.92        58.00 o                         
   2   4  10          0.02          0.82         3.80 o                         
   3   4  10       1678.65       1663.30       109.29 o                         
   4   4  10         45.71         45.34         4.28 o                         
   5   4  10       1390.04       1410.49       139.40 o                         
   6   4  10          0.14          1.71         4.62 o                         
  -8   5  10         23.34         24.87        12.92 o                         
  -7   5  10        192.42        173.71        18.73 o                         
  -6   5  10        118.87        126.67        14.07 o                         
  -5   5  10        142.45        125.84        14.87 o                         
  -4   5  10        491.02        448.14        44.56 o                         
  -3   5  10        759.74        855.89        24.86 o                         
  -2   5  10          4.49          8.91         3.03 o                         
  -1   5  10       3657.90       3700.25       103.45 o                         
   0   5  10        432.05        442.21        18.80 o                         
   1   5  10       3762.49       3634.22       276.57 o                         
   2   5  10          8.20         11.02         1.95 o                         
   3   5  10        812.03        757.32        69.32 o                         
   4   5  10         74.32         89.63        14.81 o                         
   5   5  10         33.90         26.01         5.76 o                         
  -8   6  10        206.21        222.00        39.87 o                         
  -7   6  10        338.09        319.45        46.48 o                         
  -6   6  10         19.58         14.54         4.59 o                         
  -5   6  10       1137.94       1211.36        57.18 o                         
  -4   6  10        888.12        981.28        27.49 o                         
  -3   6  10        489.35        577.09        18.49 o                         
  -2   6  10        865.11        924.63        24.21 o                         
  -1   6  10        213.60        227.47         8.83 o                         
   0   6  10        762.14        785.75        27.03 o                         
   1   6  10          1.87          6.19         2.26 o                         
   2   6  10         97.25         95.04         9.45 o                         
   3   6  10        770.26        743.77        35.50 o                         
   4   6  10         45.64         46.24         8.17 o                         
   5   6  10        136.84        128.19        14.18 o                         
  -8   7  10        540.95        539.82        84.30 o                         
  -7   7  10         85.34         84.55        11.00 o                         
  -6   7  10       1825.54       1935.41        89.83 o                         
  -5   7  10        591.23        584.19        27.74 o                         
  -4   7  10       1000.11       1117.91        30.56 o                         
  -3   7  10        230.81        258.21         9.00 o                         
  -2   7  10         44.80         59.73         2.82 o                         
  -1   7  10         45.72         67.27         3.28 o                         
   0   7  10          0.12          6.53         1.69 o                         
   1   7  10         78.16         79.48         7.10 o                         
   2   7  10        184.62        197.95        18.17 o                         
   3   7  10        136.91        117.17        21.25 o                         
   4   7  10         37.13         25.58         7.59 o                         
   5   7  10          0.63         -3.18         6.42 o                         
  -7   8  10         94.17         80.83         7.22 o                         
  -6   8  10          5.20         11.70         3.13 o                         
  -5   8  10          3.59          5.04         3.14 o                         
  -4   8  10        392.03        387.57        10.52 o                         
  -3   8  10         84.88         90.88         4.55 o                         
  -2   8  10       1673.52       1807.15        49.46 o                         
  -1   8  10        193.19        174.68         7.20 o                         
   0   8  10       1022.20       1093.35        33.31 o                         
   1   8  10          2.21          8.86         4.94 o                         
   2   8  10        887.43        956.16        54.98 o                         
   3   8  10        587.89        564.10        66.11 o                         
   4   8  10        336.32        330.38        62.69 o                         
   5   8  10          0.07          7.60         7.75 o                         
  -7   9  10         18.87         19.84         3.04 o                         
  -6   9  10        633.92        623.79        68.20 o                         
  -5   9  10         27.08         26.80         2.10 o                         
  -4   9  10        987.20       1081.08        28.91 o                         
  -3   9  10        144.24        180.76         7.46 o                         
  -2   9  10       1296.86       1348.45        48.10 o                         
  -1   9  10        443.06        456.25        14.22 o                         
   0   9  10        154.38        145.16         8.26 o                         
   1   9  10        524.22        523.12        21.97 o                         
   2   9  10        137.81        147.50         9.85 o                         
   3   9  10        193.55        194.31        11.55 o                         
   4   9  10        756.89        613.85       100.19 o                         
  -6  10  10        162.30        150.35        21.57 o                         
  -5  10  10        701.37        745.58        47.04 o                         
  -4  10  10         21.40         20.26         3.36 o                         
  -3  10  10        273.04        274.08        13.85 o                         
  -2  10  10        217.32        232.31        14.29 o                         
  -1  10  10          9.67         14.08         4.61 o                         
   0  10  10       1339.01       1359.51        43.41 o                         
   1  10  10        111.67        104.65         6.65 o                         
   2  10  10        770.77        714.67        38.86 o                         
   3  10  10         60.84         53.66         9.18 o                         
   4  10  10         64.33         56.82         5.62 o                         
  -6  11  10          4.30          8.80         2.98 o                         
  -5  11  10        208.89        213.95        14.21 o                         
  -4  11  10        496.56        581.57        36.77 o                         
  -3  11  10        555.55        591.26        32.53 o                         
  -2  11  10        361.91        368.50        14.19 o                         
  -1  11  10       1026.63       1018.10        36.69 o                         
   0  11  10         41.23         37.62         4.50 o                         
   1  11  10       1048.46        971.73        64.40 o                         
   2  11  10          1.94          7.59         4.64 o                         
   3  11  10        152.03        138.68        11.90 o                         
  -5  12  10        607.64        600.42        33.38 o                         
  -4  12  10         41.68         42.03         4.20 o                         
  -3  12  10        899.58        958.73        34.96 o                         
  -2  12  10          7.40         16.52         2.55 o                         
  -1  12  10         61.98         56.02         5.26 o                         
   0  12  10         17.76         14.89         3.00 o                         
   1  12  10         35.56         38.74         6.82 o                         
   2  12  10         24.19         26.10         4.01 o                         
  -4  13  10         61.43         66.00         5.37 o                         
  -3  13  10        289.50        293.60        12.53 o                         
  -2  13  10         94.10         85.59        12.41 o                         
  -1  13  10        566.69        538.35        24.41 o                         
   0  13  10         10.09         13.14         3.31 o                         
   1  13  10        356.17        347.12        19.62 o                         
  -9   0  11        355.54        379.82        27.49 o                         
  -7   0  11       1518.88       1964.47       174.15 o                         
  -5   0  11        356.38        446.63        39.65 o                         
  -3   0  11        929.15        883.06        85.50 o                         
  -1   0  11       2112.84       1382.30        75.57 o                         
   1   0  11       5119.17       4511.88       281.06 o                         
   3   0  11       1350.08       1240.37       103.33 o                         
   5   0  11        216.80        240.21        19.12 o                         
  -9   1  11         40.11         47.50        17.90 o                         
  -8   1  11         48.03         37.67        11.47 o                         
  -7   1  11        183.23        199.12        46.97 o                         
  -6   1  11        292.02        400.49        20.53 o                         
  -5   1  11       1071.09       1289.83        75.96 o                         
  -4   1  11        205.20        208.23        20.28 o                         
  -3   1  11       3733.53       3319.15       335.94 o                         
  -2   1  11         10.66         17.87         3.94 o                         
  -1   1  11       2179.32       1397.44        60.80 o                         
   0   1  11        875.36        641.85        30.00 o                         
   1   1  11        133.68        133.08         7.31 o                         
   2   1  11        603.27        530.26        28.88 o                         
   3   1  11        177.42        156.90        15.35 o                         
   4   1  11         15.75         14.79         4.27 o                         
   5   1  11        451.16        514.99        33.73 o                         
   6   1  11         11.98         17.59         5.41 o                         
  -9   2  11         74.14         76.42         9.60 o                         
  -8   2  11        410.98        420.55        43.41 o                         
  -7   2  11          4.51         10.32         3.30 o                         
  -6   2  11        454.43        527.71        29.55 o                         
  -5   2  11       1929.80       2137.91       131.41 o                         
  -4   2  11        301.24        382.15        16.99 o                         
  -3   2  11       1184.56       1262.47        47.06 o                         
  -2   2  11        297.69        339.05        20.18 o                         
  -1   2  11        309.38        257.26        22.37 o                         
   0   2  11        845.20        671.22        40.74 o                         
   1   2  11        580.18        547.07        39.16 o                         
   2   2  11          4.26          3.95         1.82 o                         
   3   2  11       1202.50       1152.92        89.95 o                         
   4   2  11        776.27        770.06        84.98 o                         
   5   2  11        226.16        244.86        21.03 o                         
  -8   3  11        178.47        169.86        21.87 o                         
  -7   3  11        325.81        329.48        47.09 o                         
  -6   3  11         57.04         71.19         3.85 o                         
  -5   3  11        387.29        515.78        19.53 o                         
  -4   3  11        410.98        503.58        20.52 o                         
  -3   3  11        150.12        157.07         7.63 o                         
  -2   3  11        875.88       1003.54        39.39 o                         
  -1   3  11        120.95        118.37         7.82 o                         
   0   3  11       1398.19       1393.73        85.15 o                         
   1   3  11        294.97        249.66        35.97 o                         
   2   3  11       1336.86       1271.85       114.59 o                         
   3   3  11          0.46          7.58         3.90 o                         
   4   3  11        645.83        654.70        65.57 o                         
   5   3  11         56.82         60.58         9.21 o                         
  -8   4  11        249.92        275.18        52.96 o                         
  -7   4  11         32.72         30.94         6.17 o                         
  -6   4  11        912.73       1044.54        58.23 o                         
  -5   4  11       1301.84       1347.33        49.91 o                         
  -4   4  11       2641.61       3052.30        91.64 o                         
  -3   4  11        463.07        457.24        17.92 o                         
  -2   4  11       2769.12       2919.94        79.28 o                         
  -1   4  11        145.33        142.08         9.40 o                         
   0   4  11          7.16         17.15         3.47 o                         
   1   4  11        121.40        119.30         7.38 o                         
   2   4  11        399.49        418.56        38.47 o                         
   3   4  11        103.47         91.23         7.96 o                         
   4   4  11         20.49         18.63         2.52 o                         
   5   4  11          0.17          6.86         3.90 o                         
  -8   5  11        332.51        368.69        67.87 o                         
  -7   5  11        154.99        160.40        16.59 o                         
  -6   5  11        440.54        519.29        30.20 o                         
  -5   5  11        518.85        590.54        37.95 o                         
  -4   5  11          3.35          6.01         3.89 o                         
  -3   5  11        250.69        265.21        10.03 o                         
  -2   5  11       1978.77       2235.20        67.73 o                         
  -1   5  11       1191.50       1217.93        39.08 o                         
   0   5  11       2270.01       2289.52        83.82 o                         
   1   5  11        125.42        103.32        14.83 o                         
   2   5  11        984.87        876.57        64.58 o                         
   3   5  11        241.86        222.77        44.48 o                         
   4   5  11         76.72         88.88        16.52 o                         
   5   5  11        246.94        298.89        48.24 o                         
  -8   6  11          4.09         10.38         6.71 o                         
  -7   6  11         83.53         83.65         6.91 o                         
  -6   6  11        719.32        687.52        77.14 o                         
  -5   6  11        130.41        106.23        12.71 o                         
  -4   6  11       1887.74       2089.42        60.75 o                         
  -3   6  11         55.33         31.95         3.74 o                         
  -2   6  11        696.96        773.33        22.72 o                         
  -1   6  11       1132.67       1247.05        34.62 o                         
   0   6  11        132.02        152.13         8.70 o                         
   1   6  11       2579.16       2323.61       187.04 o                         
   2   6  11          8.54         12.19         5.47 o                         
   3   6  11       1252.34       1140.56       151.30 o                         
   4   6  11        198.97        216.53        33.51 o                         
   5   6  11        118.71        132.93        16.48 o                         
  -7   7  11        622.13        596.81        80.92 o                         
  -6   7  11        121.70        131.15        11.08 o                         
  -5   7  11       1245.74       1418.86        70.21 o                         
  -4   7  11         44.04         53.12         3.69 o                         
  -3   7  11       2287.87       2489.16        76.63 o                         
  -2   7  11          9.02         16.84         3.68 o                         
  -1   7  11        717.92        778.38        23.06 o                         
   0   7  11        296.67        298.37        19.21 o                         
   1   7  11        155.46        144.15        10.31 o                         
   2   7  11        153.32        142.43        19.76 o                         
   3   7  11        166.12        129.45        18.55 o                         
   4   7  11        250.72        267.68        43.56 o                         
  -7   8  11        733.17        647.96       106.14 o                         
  -6   8  11         62.41         68.09         5.04 o                         
  -5   8  11          6.94         17.73         3.56 o                         
  -4   8  11         23.30         29.18         2.97 o                         
  -3   8  11       1374.02       1425.82        41.16 o                         
  -2   8  11        129.24        123.64         6.40 o                         
  -1   8  11       1504.17       1710.83        48.16 o                         
   0   8  11        397.04        411.46        19.49 o                         
   1   8  11       1164.27       1117.72        56.94 o                         
   2   8  11         32.59         28.39         6.79 o                         
   3   8  11        852.61        624.84       137.63 o                         
   4   8  11          0.32          4.96        11.86 o                         
  -7   9  11        490.24        503.64        39.40 o                         
  -6   9  11          0.01         10.98         4.08 o                         
  -5   9  11       2154.30       1984.33       188.61 o                         
  -4   9  11        221.60        253.14         7.64 o                         
  -3   9  11       1099.17       1219.99        42.28 o                         
  -2   9  11        564.49        569.13        16.68 o                         
  -1   9  11        163.34        157.80        12.86 o                         
   0   9  11        310.87        306.49        19.25 o                         
   1   9  11         12.21         18.25         5.05 o                         
   2   9  11          4.81          4.75         3.35 o                         
   3   9  11         19.69         52.51        11.08 o                         
  -6  10  11        375.73        386.92        31.45 o                         
  -5  10  11          6.99         11.19         3.96 o                         
  -4  10  11        748.35        863.08        47.78 o                         
  -3  10  11        252.67        267.79        10.41 o                         
  -2  10  11        220.48        209.69         9.10 o                         
  -1  10  11        387.45        380.87        18.90 o                         
   0  10  11         32.31         34.17         3.97 o                         
   1  10  11        402.19        348.40        36.70 o                         
   2  10  11         30.48         30.15         4.74 o                         
   3  10  11        244.50        260.42        23.61 o                         
  -5  11  11          4.27          8.53         2.56 o                         
  -4  11  11          6.72          6.46         5.50 o                         
  -3  11  11         84.14         78.84         4.50 o                         
  -2  11  11        334.72        302.15        26.42 o                         
  -1  11  11        216.72        232.33        12.87 o                         
   0  11  11        874.12        745.64        65.54 o                         
   1  11  11         23.67         25.70         6.29 o                         
   2  11  11       1115.15       1149.22        95.48 o                         
  -4  12  11        387.87        392.49        17.26 o                         
  -3  12  11        145.96        165.26        12.37 o                         
  -2  12  11       1169.27       1147.38        88.11 o                         
  -1  12  11          4.00         13.76         5.22 o                         
   0  12  11        460.42        444.86        30.66 o                         
   1  12  11          4.55         15.04         9.45 o                         
  -2  13  11        125.28        100.31         8.45 o                         
  -1  13  11        120.69        146.99        12.09 o                         
  -8   0  12       1018.69       1407.83       571.66 o                         
  -6   0  12         26.73         31.59         5.32 o                         
  -4   0  12        592.15        632.99        87.64 o                         
  -2   0  12        115.03         67.14         5.13 o                         
   0   0  12        635.72        477.38        45.81 o                         
   2   0  12       1958.85       1863.17       123.83 o                         
   4   0  12       1038.81        893.67        97.36 o                         
  -8   1  12        498.65        683.08        77.97 o                         
  -7   1  12        218.31        296.03        26.88 o                         
  -6   1  12       1525.11       1999.20       147.16 o                         
  -5   1  12        532.57        606.58        41.22 o                         
  -4   1  12       1475.56       1589.40       112.38 o                         
  -3   1  12       1209.88       1199.71        76.66 o                         
  -2   1  12        856.83        637.14        68.30 o                         
  -1   1  12        611.55        409.78        26.95 o                         
   0   1  12        693.49        560.83        34.54 o                         
   1   1  12        639.44        511.58        37.62 o                         
   2   1  12        515.76        484.65        35.37 o                         
   3   1  12        898.32        823.07        97.55 o                         
   4   1  12          9.63          8.86         2.28 o                         
   5   1  12          2.76          7.40         2.90 o                         
  -8   2  12        176.35        197.40        28.59 o                         
  -7   2  12        172.95        195.56        26.84 o                         
  -6   2  12        485.48        597.74        39.77 o                         
  -5   2  12        314.54        468.79        31.96 o                         
  -4   2  12        153.52        163.56        12.61 o                         
  -3   2  12       1410.07       1322.91        72.33 o                         
  -2   2  12       1027.34       1011.93        72.15 o                         
  -1   2  12       2888.50       2340.41       153.18 o                         
   0   2  12        446.20        406.87        38.72 o                         
   1   2  12        370.46        281.11        22.78 o                         
   2   2  12        465.97        421.66        70.25 o                         
   3   2  12         20.13         10.19         2.56 o                         
   4   2  12        488.89        379.62       133.63 o                         
   5   2  12        133.45        147.56        17.17 o                         
  -8   3  12          1.78          6.68         6.24 o                         
  -7   3  12        399.36        382.40        56.35 o                         
  -6   3  12         26.66         33.59         4.58 o                         
  -5   3  12        208.17        271.40        15.06 o                         
  -4   3  12        484.37        609.41        25.86 o                         
  -3   3  12       1117.11       1173.38        60.36 o                         
  -2   3  12       1923.63       1905.99       109.75 o                         
  -1   3  12       2751.07       2473.64       167.25 o                         
   0   3  12        876.66        709.26        60.34 o                         
   1   3  12       1363.44       1201.19        97.84 o                         
   2   3  12        174.48        149.54        23.62 o                         
   3   3  12        864.16        764.24        92.32 o                         
   4   3  12         90.20        102.62        12.49 o                         
   5   3  12        742.35        958.14        55.42 o                         
  -8   4  12          6.48         18.86         4.94 o                         
  -7   4  12        159.08        161.50        27.10 o                         
  -6   4  12        145.81        171.70        11.94 o                         
  -5   4  12       2399.60       2675.18       178.78 o                         
  -4   4  12        424.87        459.07        15.06 o                         
  -3   4  12       3075.06       3732.32       179.62 o                         
  -2   4  12        231.32        228.78        11.40 o                         
  -1   4  12        789.55        825.89        42.75 o                         
   0   4  12        527.64        495.29        25.98 o                         
   1   4  12        876.12        780.13        73.25 o                         
   2   4  12        214.22        175.81        25.62 o                         
   3   4  12         32.51         32.97        15.53 o                         
   4   4  12         13.32         27.18         8.90 o                         
   5   4  12        170.17        184.06        22.04 o                         
  -8   5  12        151.65        163.90        30.26 o                         
  -7   5  12        989.00        865.09       268.19 o                         
  -6   5  12        274.88        317.75        21.20 o                         
  -5   5  12        301.66        380.77        27.13 o                         
  -4   5  12          6.18         17.42         3.50 o                         
  -3   5  12        644.22        633.66        18.93 o                         
  -2   5  12         11.06         10.16         6.04 o                         
  -1   5  12         53.98         76.52         6.89 o                         
   0   5  12         33.91         25.45         2.06 o                         
   1   5  12       1179.79       1114.04       118.52 o                         
   2   5  12         53.18         28.54        15.03 o                         
   3   5  12       1037.77        833.03       249.38 o                         
   4   5  12         30.76         41.53        11.16 o                         
  -7   6  12        155.71        171.95        29.60 o                         
  -6   6  12          5.14         14.23         2.48 o                         
  -5   6  12        614.89        741.32        42.70 o                         
  -4   6  12         20.47         14.72         1.68 o                         
  -3   6  12       1142.32       1215.79        44.12 o                         
  -2   6  12        116.17        122.18         6.62 o                         
  -1   6  12       1153.63       1143.57        53.47 o                         
   0   6  12        764.87        808.90        56.08 o                         
   1   6  12          3.79         13.09         6.19 o                         
   2   6  12        415.14        381.42        64.01 o                         
   3   6  12          0.66          5.44         8.63 o                         
   4   6  12         74.08         82.60        22.80 o                         
  -7   7  12         59.94         63.47         6.54 o                         
  -6   7  12        278.64        225.21        48.60 o                         
  -5   7  12        336.16        424.17        16.02 o                         
  -4   7  12       1172.23       1288.27        51.77 o                         
  -3   7  12          8.19          8.28         4.37 o                         
  -2   7  12       1254.91       1354.35        41.11 o                         
  -1   7  12        795.65        816.73        28.05 o                         
   0   7  12        138.67        137.63        12.30 o                         
   1   7  12         96.90         99.41         7.81 o                         
   2   7  12         10.43         17.03         4.52 o                         
   3   7  12          4.27         13.87         3.87 o                         
   4   7  12         58.29         63.81        11.71 o                         
  -7   8  12          7.47         28.80         8.64 o                         
  -6   8  12        275.71        319.01        12.48 o                         
  -5   8  12          0.24          8.57         5.28 o                         
  -4   8  12         33.14         34.47         6.26 o                         
  -3   8  12         56.98         64.58         5.18 o                         
  -2   8  12        218.26        221.51        15.90 o                         
  -1   8  12         21.23         21.98         3.02 o                         
   0   8  12        817.66        688.16        49.55 o                         
   1   8  12          5.37         15.70         6.03 o                         
   2   8  12        795.30        755.05       121.35 o                         
   3   8  12          6.44         20.10         6.02 o                         
  -6   9  12        302.06        338.90        17.69 o                         
  -5   9  12        216.20        279.84        19.65 o                         
  -4   9  12        571.45        627.72        37.62 o                         
  -3   9  12         34.03         34.62         3.55 o                         
  -2   9  12        843.98        886.23        44.33 o                         
  -1   9  12        306.99        322.04        10.20 o                         
   0   9  12        624.83        620.94        40.45 o                         
   1   9  12        201.01        207.43        11.20 o                         
   2   9  12         90.81         73.96        17.34 o                         
   3   9  12         48.58         65.36        21.19 o                         
  -5  10  12        269.29        299.59        21.77 o                         
  -4  10  12         99.30        116.43         7.55 o                         
  -3  10  12       1248.25       1354.98        94.16 o                         
  -2  10  12         11.28         10.01         4.23 o                         
  -1  10  12        305.13        258.24        49.98 o                         
   0  10  12         64.49         65.27         5.92 o                         
   1  10  12          6.73         16.66         9.61 o                         
   2  10  12        328.63        334.30        23.79 o                         
  -4  11  12         39.40         39.31         4.79 o                         
  -3  11  12          0.98          6.59         3.27 o                         
  -2  11  12         39.59         35.27         4.03 o                         
  -1  11  12        596.20        649.33        44.92 o                         
   0  11  12        296.80        316.94        24.66 o                         
   1  11  12        472.98        447.75        23.10 o                         
  -3  12  12        324.91        315.25        13.37 o                         
  -2  12  12        103.56         96.83         8.30 o                         
  -1  12  12        473.37        489.25        15.73 o                         
   0  12  12         32.76         34.81         5.37 o                         
  -7   0  13        931.24       1512.61       250.66 o                         
  -5   0  13       1003.86       1355.77       282.88 o                         
  -3   0  13        439.48        347.66        30.54 o                         
  -1   0  13       1756.60       1404.80       101.41 o                         
   1   0  13         28.07         27.27         4.37 o                         
  -8   1  13        217.22        280.99        57.08 o                         
  -7   1  13         60.66         78.50         9.64 o                         
  -6   1  13        128.31        159.91        17.41 o                         
  -5   1  13        607.17        792.28        83.12 o                         
  -4   1  13        216.73        224.50        11.42 o                         
  -3   1  13       1557.18       1716.33        94.68 o                         
  -2   1  13        382.84        295.28        18.99 o                         
  -1   1  13       1966.20       1565.20       111.45 o                         
   0   1  13        200.39        181.62        21.02 o                         
   1   1  13        897.17        818.13        58.07 o                         
   2   1  13        125.92        117.40        26.25 o                         
   4   1  13         60.92         71.68        10.63 o                         
  -8   2  13         35.24         43.47        16.44 o                         
  -7   2  13        162.81        192.75        27.51 o                         
  -6   2  13        861.02       1113.43        78.32 o                         
  -5   2  13        276.80        336.14        32.64 o                         
  -4   2  13       1704.53       2036.69        61.70 o                         
  -3   2  13          4.97         11.47         7.60 o                         
  -2   2  13        426.91        408.06        26.43 o                         
  -1   2  13        194.48        165.84        13.44 o                         
   0   2  13         47.91         46.84        20.54 o                         
   1   2  13       2167.46       1923.39        94.37 o                         
   2   2  13          6.70          9.91         8.57 o                         
   3   2  13        191.50        191.76        34.46 o                         
  -8   3  13        850.33        988.56       208.36 o                         
  -7   3  13          1.97         11.36        11.00 o                         
  -6   3  13        553.86        662.68        54.68 o                         
  -5   3  13         82.88         71.72         9.76 o                         
  -4   3  13         13.20         17.65         2.06 o                         
  -3   3  13        517.76        504.60        32.67 o                         
  -2   3  13        452.59        419.62        30.62 o                         
  -1   3  13        135.77        134.57        11.09 o                         
   0   3  13       1205.54       1039.57        74.62 o                         
   1   3  13         19.92         95.44        17.44 o                         
   2   3  13         19.82         17.05         3.27 o                         
   3   3  13         25.05         13.11         6.22 o                         
   4   3  13        129.00        201.04        32.45 o                         
  -8   4  13        103.34        104.72        23.54 o                         
  -7   4  13          5.10         -3.32        11.96 o                         
  -6   4  13        820.19        959.36        72.41 o                         
  -5   4  13         12.26         19.19         1.82 o                         
  -4   4  13       1391.89       1781.84        89.08 o                         
  -3   4  13          9.03         14.68         3.77 o                         
  -2   4  13       1069.83       1110.14        38.16 o                         
  -1   4  13        345.04        315.29        24.87 o                         
   0   4  13        985.11        853.72        57.47 o                         
   1   4  13        408.11        295.68        52.56 o                         
   2   4  13        246.50        220.52        53.17 o                         
   3   4  13          0.37          7.43         2.08 o                         
   4   4  13         85.43        117.31        15.91 o                         
  -7   5  13          4.75         17.83         4.46 o                         
  -6   5  13        458.76        486.55        39.32 o                         
  -5   5  13        219.26        244.21        13.51 o                         
  -4   5  13        137.35        142.05        10.32 o                         
  -3   5  13        785.88        852.74        35.27 o                         
  -2   5  13          0.34          7.77         2.39 o                         
  -1   5  13        437.22        491.87        27.07 o                         
   0   5  13        110.24        126.42        11.44 o                         
   1   5  13         20.18         23.27         8.09 o                         
   2   5  13       1381.46       1327.05       164.78 o                         
   3   5  13        151.83        138.22        38.76 o                         
   4   5  13        474.21        517.06        30.71 o                         
  -7   6  13        799.48        794.86       128.55 o                         
  -6   6  13        136.66        187.75        12.43 o                         
  -5   6  13        575.50        686.95        43.95 o                         
  -4   6  13        376.41        435.65        29.62 o                         
  -3   6  13         23.16         26.10         4.31 o                         
  -2   6  13       1108.30       1137.79        40.46 o                         
  -1   6  13        282.12        237.08        21.20 o                         
   0   6  13        804.74        713.84        35.34 o                         
   1   6  13         67.34         74.38        10.82 o                         
   2   6  13         75.64         72.47        18.18 o                         
   3   6  13        490.24        417.49       109.30 o                         
  -7   7  13         38.67         44.89         7.67 o                         
  -6   7  13        173.10        206.23        16.44 o                         
  -5   7  13        395.52        455.27        33.57 o                         
  -4   7  13        206.31        220.98        21.25 o                         
  -3   7  13       1622.02       1869.10        75.16 o                         
  -2   7  13         50.58         37.39         4.11 o                         
  -1   7  13       1565.65       1511.13       102.66 o                         
   0   7  13         50.56         39.42         4.06 o                         
   1   7  13        885.75        733.99        73.39 o                         
   2   7  13         42.91         27.86         6.17 o                         
   3   7  13          3.87          4.81         3.71 o                         
  -6   8  13        139.70        120.09        16.85 o                         
  -5   8  13        574.81        595.09        51.08 o                         
  -4   8  13          0.47          7.89         3.80 o                         
  -3   8  13        603.27        696.31        50.04 o                         
  -2   8  13          0.03         10.54         6.75 o                         
  -1   8  13         79.92         98.58         8.92 o                         
   0   8  13          6.83         17.61         4.57 o                         
   1   8  13       1159.15       1051.59       104.27 o                         
   2   8  13         84.46         58.12        13.81 o                         
  -5   9  13        307.54        349.69        20.46 o                         
  -4   9  13          0.82          5.84         3.10 o                         
  -3   9  13        652.94        712.17        52.94 o                         
  -2   9  13         95.22        117.12        11.87 o                         
  -1   9  13       1766.50       1744.05       213.96 o                         
   0   9  13        189.59        182.41        14.28 o                         
   1   9  13        432.98        357.62        50.01 o                         
   2   9  13        135.67        186.52        37.64 o                         
  -5  10  13        339.36        390.61        27.69 o                         
  -4  10  13        623.88        680.97        42.22 o                         
  -3  10  13          9.80         12.98         3.09 o                         
  -2  10  13        439.80        477.90        33.30 o                         
  -1  10  13         18.74         26.25         4.14 o                         
   0  10  13        216.10        221.91        17.00 o                         
   1  10  13        110.28        150.30        39.16 o                         
  -3  11  13        158.30        193.62         8.97 o                         
  -2  11  13          3.56          4.42         7.67 o                         
  -1  11  13         18.09         36.84         7.04 o                         
   0  11  13        265.84        268.75        10.90 o                         
  -6   0  14       1585.79       2056.12       358.90 o                         
  -4   0  14        663.11        660.62        33.10 o                         
  -2   0  14         13.11         14.32         2.48 o                         
   0   0  14        430.05        388.79        47.67 o                         
   4   0  14        344.52        448.65        35.89 o                         
  -7   1  14         27.44         45.63         6.52 o                         
  -6   1  14         67.02        112.00        10.34 o                         
  -5   1  14        563.42        634.30        37.42 o                         
  -4   1  14       1138.83       1177.65        78.72 o                         
  -3   1  14         70.45         50.68         3.74 o                         
  -2   1  14       2261.95       1598.61        96.63 o                         
  -1   1  14         14.67         12.09        10.87 o                         
   0   1  14        887.21        816.25        76.20 o                         
   1   1  14        495.18        493.14        36.62 o                         
   2   1  14         47.27         68.96        12.66 o                         
   3   1  14         56.19         62.84         7.29 o                         
   4   1  14          9.58         -6.10        23.70 o                         
  -7   2  14          1.08          4.34         9.57 o                         
  -6   2  14        746.12        948.44        97.50 o                         
  -5   2  14        211.28        232.33        14.18 o                         
  -4   2  14        868.78       1087.45        49.74 o                         
  -3   2  14        573.43        468.90        82.14 o                         
  -2   2  14        117.09         66.45         7.52 o                         
  -1   2  14       1017.38        764.54        86.10 o                         
   0   2  14         92.38         76.45        15.24 o                         
   1   2  14        793.61        757.35        75.63 o                         
   2   2  14        586.48        704.84        72.18 o                         
  -7   3  14        887.15       1057.90       179.83 o                         
  -6   3  14          0.06          7.58         3.11 o                         
  -5   3  14        587.29        743.77        52.10 o                         
  -4   3  14         89.46         91.35         8.22 o                         
  -3   3  14        831.90        843.26        88.90 o                         
  -2   3  14         92.77        115.09        17.28 o                         
  -1   3  14          3.95          5.00        21.88 o                         
   0   3  14        334.85        262.32        26.66 o                         
   1   3  14         42.56         61.62        11.75 o                         
   2   3  14        481.74        505.91        48.64 o                         
   3   3  14       1315.37       1569.47       214.39 o                         
  -7   4  14         21.73         26.26         5.19 o                         
  -6   4  14          2.68          7.39         4.73 o                         
  -5   4  14        103.36        124.89        11.00 o                         
  -4   4  14         30.94         32.57         3.77 o                         
  -3   4  14       1595.07       1535.89       131.74 o                         
  -2   4  14        177.72        174.49        17.72 o                         
  -1   4  14       2108.66       1883.07       164.12 o                         
   0   4  14        236.30        182.66        39.12 o                         
   1   4  14        905.96        798.76       123.84 o                         
   2   4  14         93.11        100.27         9.20 o                         
   3   4  14         78.67        102.69        13.73 o                         
  -7   5  14        457.08        513.40       101.57 o                         
  -6   5  14        229.35        292.93        26.64 o                         
  -5   5  14       1168.46       1373.47        81.83 o                         
  -4   5  14        398.00        478.52        27.14 o                         
  -3   5  14        340.31        378.39        24.70 o                         
  -2   5  14        200.18        205.40        14.13 o                         
  -1   5  14         24.09         26.51         3.39 o                         
   0   5  14         21.37         23.56         7.06 o                         
   1   5  14        310.83        250.38        56.93 o                         
   2   5  14          2.69         42.30        22.69 o                         
   3   5  14         98.49        113.50        17.25 o                         
  -6   6  14        293.97        342.78        25.56 o                         
  -5   6  14        103.66         99.14         8.31 o                         
  -4   6  14         79.02         85.62         7.31 o                         
  -3   6  14         89.40         95.87         9.83 o                         
  -2   6  14         46.83         35.28         5.61 o                         
  -1   6  14        542.21        529.04        33.39 o                         
   0   6  14        264.57        232.90        31.49 o                         
   1   6  14        534.70        330.86        98.64 o                         
   2   6  14        152.59        117.08        45.80 o                         
  -6   7  14        141.86        168.21        19.54 o                         
  -5   7  14          6.54          5.42         8.10 o                         
  -4   7  14       1154.82       1354.22       113.02 o                         
  -3   7  14         79.53         77.32         6.72 o                         
  -2   7  14       1157.93       1164.84        85.09 o                         
  -1   7  14        179.12        174.15        20.19 o                         
   0   7  14        620.27        461.45        66.76 o                         
   1   7  14         14.08         18.45        13.64 o                         
   2   7  14        131.24         91.54        29.39 o                         
  -5   8  14         14.21          8.99         4.01 o                         
  -4   8  14        507.93        599.64        44.22 o                         
  -3   8  14          7.42         13.18         5.20 o                         
  -2   8  14          2.82         10.05         3.97 o                         
  -1   8  14        128.34        118.93        16.01 o                         
   0   8  14        230.55        241.74        24.53 o                         
   1   8  14         24.42         16.42        11.09 o                         
  -5   9  14        107.35        139.22        17.03 o                         
  -4   9  14        355.13        438.32        34.92 o                         
  -3   9  14          7.37         15.47         3.78 o                         
  -2   9  14       1226.87       1295.58       101.25 o                         
  -1   9  14          3.73         22.32         4.88 o                         
   0   9  14        617.65        543.26        46.17 o                         
   1   9  14        188.79        197.73        33.93 o                         
  -3  10  14        543.10        532.77        18.88 o                         
  -2  10  14         46.39         47.90         4.32 o                         
  -1  10  14        187.84        196.65        21.28 o                         
  -7   0  15        712.38       1037.58       137.42 o                         
  -5   0  15       1132.02       1262.49       181.45 o                         
  -3   0  15       1717.47       1259.71       118.32 o                         
  -1   0  15         20.24         28.92         6.39 o                         
   3   0  15        598.11        730.09        40.04 o                         
  -7   1  15        113.28        127.42        17.12 o                         
  -6   1  15        306.42        385.66        30.13 o                         
  -5   1  15        102.50        110.62        13.30 o                         
  -4   1  15         96.35         75.05         7.84 o                         
  -3   1  15        829.51        588.76        53.07 o                         
  -2   1  15          7.54          7.02         7.67 o                         
  -1   1  15       1154.94        921.12       119.46 o                         
   0   1  15          0.75         20.11         4.38 o                         
   1   1  15        978.86        967.07       139.86 o                         
   2   1  15         36.66         47.14         8.16 o                         
   3   1  15        322.75        410.14        31.33 o                         
  -7   2  15        372.61        494.76       113.41 o                         
  -6   2  15         74.49         76.77         4.97 o                         
  -5   2  15        790.40        766.57        74.19 o                         
  -4   2  15        153.25        198.79        32.11 o                         
  -3   2  15        124.49         77.60        13.61 o                         
  -2   2  15        501.95        371.79        41.81 o                         
  -1   2  15        199.10        143.44        32.16 o                         
   0   2  15        964.66        874.84        66.42 o                         
   1   2  15         60.04         72.09         9.58 o                         
   2   2  15        169.28        221.05        67.90 o                         
  -7   3  15          0.87         10.66        10.86 o                         
  -6   3  15        492.04        540.33        54.72 o                         
  -5   3  15          0.31         11.59         4.22 o                         
  -4   3  15        851.36        862.75       161.12 o                         
  -3   3  15         68.08         64.70         9.45 o                         
  -2   3  15        583.29        484.80        54.89 o                         
  -1   3  15        368.67        298.30        12.33 o                         
   0   3  15         22.55         18.82         8.91 o                         
   1   3  15         94.78         94.41        18.76 o                         
   2   3  15        380.10        453.14        49.26 o                         
  -6   4  15         50.13         63.18         8.91 o                         
  -5   4  15         10.59          7.09         4.85 o                         
  -4   4  15        293.37        245.73        30.13 o                         
  -3   4  15          4.21          8.73         4.30 o                         
  -2   4  15       1247.68       1128.28       124.68 o                         
  -1   4  15         62.85         54.91        10.57 o                         
   0   4  15        982.20        970.67       102.99 o                         
   1   4  15          8.20         -1.13         9.61 o                         
   2   4  15        607.53        645.76        41.73 o                         
  -6   5  15        766.13        789.80       151.35 o                         
  -5   5  15         33.42         29.66         7.36 o                         
  -4   5  15        907.08        934.29       115.73 o                         
  -3   5  15         71.81         76.15         7.63 o                         
  -2   5  15        410.86        347.07        40.28 o                         
  -1   5  15        540.58        488.07        47.85 o                         
   0   5  15          9.13          3.87        10.73 o                         
   1   5  15        129.21         90.99        29.47 o                         
   2   5  15        124.84        133.87        20.33 o                         
  -6   6  15         48.01         69.16         8.87 o                         
  -5   6  15        569.74        613.43        55.95 o                         
  -4   6  15         31.24         46.05         6.21 o                         
  -3   6  15        573.89        556.51        54.78 o                         
  -2   6  15        503.35        393.61        73.16 o                         
  -1   6  15         50.16         52.39         7.38 o                         
   0   6  15        770.82        786.23        72.62 o                         
   1   6  15         18.04         21.39        14.23 o                         
  -5   7  15         16.15         20.15         3.72 o                         
  -4   7  15        427.77        468.07        62.86 o                         
  -3   7  15        220.71        219.98        19.19 o                         
  -2   7  15        183.26        208.26        31.86 o                         
  -1   7  15        423.98        366.88        49.48 o                         
   0   7  15          6.07         -0.63         7.36 o                         
   1   7  15        898.08        933.82       104.37 o                         
  -4   8  15         52.87         55.40         6.66 o                         
  -3   8  15        620.02        637.53        75.82 o                         
  -2   8  15         15.96         10.84         8.06 o                         
  -1   8  15        129.93        108.04        12.55 o                         
   0   8  15          2.02         16.88        11.83 o                         
  -3   9  15        193.72        207.71        21.39 o                         
  -2   9  15          9.48         16.06         3.55 o                         
  -1   9  15        444.81        364.56        63.74 o                         
  -6   0  16        899.20       1040.98       138.75 o                         
  -4   0  16       1054.63        960.22       161.90 o                         
  -2   0  16        311.83        234.41        29.85 o                         
   2   0  16         58.74         47.99         6.16 o                         
  -6   1  16         73.25         91.69        12.19 o                         
  -5   1  16        151.46        141.65        12.52 o                         
  -4   1  16         56.23         45.12        13.04 o                         
  -3   1  16        190.78        120.69        11.03 o                         
  -2   1  16        157.05        130.49        12.36 o                         
  -1   1  16        212.17        184.84        22.68 o                         
   0   1  16        367.05        373.44        29.72 o                         
   1   1  16         48.98         48.49        12.67 o                         
   2   1  16        518.38        633.34        24.67 o                         
  -6   2  16        122.51        146.66        19.29 o                         
  -5   2  16         63.62         57.77         6.96 o                         
  -4   2  16        181.81        154.87        39.05 o                         
  -3   2  16        239.42        162.86        34.00 o                         
  -2   2  16        447.82        294.36        38.76 o                         
  -1   2  16        463.89        368.67        43.68 o                         
   0   2  16        363.27        316.38        18.07 o                         
   1   2  16        281.67        280.32        45.58 o                         
  -6   3  16          1.44          8.49         1.89 o                         
  -5   3  16        823.24        766.78       127.46 o                         
  -4   3  16        163.41        182.91        46.12 o                         
  -3   3  16       1086.80        710.84       192.46 o                         
  -2   3  16          3.25         24.05         3.95 o                         
  -1   3  16        242.53        177.45        12.04 o                         
   0   3  16        105.29        109.04        10.08 o                         
   1   3  16         70.28         57.18        12.07 o                         
  -6   4  16         36.74         50.38         7.04 o                         
  -5   4  16         57.85         55.74         9.88 o                         
  -4   4  16          0.57         14.08         3.67 o                         
  -3   4  16         16.89          0.28        10.43 o                         
  -2   4  16         16.30         31.54         8.22 o                         
  -1   4  16        721.67        688.49        42.19 o                         
   0   4  16          6.83         26.04        11.84 o                         
   1   4  16        989.45        985.22        94.94 o                         
  -5   5  16        661.41        848.32        80.57 o                         
  -4   5  16         34.04         41.96         6.29 o                         
  -3   5  16        739.27        761.89        82.82 o                         
  -2   5  16        144.98        138.64        15.61 o                         
  -1   5  16        381.34        379.19        41.40 o                         
   0   5  16        151.89        173.09        28.43 o                         
   1   5  16          8.48          4.45        15.53 o                         
  -5   6  16          2.40          1.98         9.87 o                         
  -4   6  16        340.15        401.05        77.33 o                         
  -3   6  16         35.68         39.14        11.86 o                         
  -2   6  16        139.55        143.83        20.21 o                         
  -1   6  16         49.94         26.93        21.55 o                         
   0   6  16         43.79         38.71        11.81 o                         
  -4   7  16         25.34         15.39         3.91 o                         
  -3   7  16         60.85         64.67        11.10 o                         
  -2   7  16        357.96        411.57        45.04 o                         
  -1   7  16        142.82        131.74        19.86 o                         
  -5   0  17        867.74        855.45       100.28 o                         
  -3   0  17       1083.41        647.68       100.79 o                         
  -1   0  17        869.87        813.99       126.44 o                         
  -5   1  17        266.29        268.27        15.41 o                         
  -4   1  17        342.86        303.72        48.30 o                         
  -3   1  17          1.08         -6.21         6.21 o                         
  -2   1  17        210.17        172.70        28.71 o                         
  -1   1  17        340.73        236.70        37.04 o                         
   0   1  17          4.40         13.22         5.47 o                         
  -5   2  17        146.95        151.18        27.35 o                         
  -4   2  17         13.47         12.12        12.05 o                         
  -3   2  17        507.43        370.45        41.11 o                         
  -2   2  17        283.95        282.06        44.07 o                         
  -1   2  17        390.39        325.70        36.00 o                         
  -5   3  17         15.48         17.86         6.62 o                         
  -4   3  17        651.98        519.05        91.16 o                         
  -3   3  17          2.93         16.41         4.15 o                         
  -2   3  17        437.92        359.95        38.23 o                         
  -1   3  17          3.66         20.96         7.81 o                         
   0   3  17        184.34        174.43        31.95 o                         
  -4   4  17         18.43         11.58         5.23 o                         
  -3   4  17          7.09         19.26         4.91 o                         
  -2   4  17         24.15          7.39         3.11 o                         
  -1   4  17          0.05         23.92         5.82 o                         
  -3   5  17          5.92          8.83        11.43 o                         
  -2   5  17        355.71        312.37        17.61 o                         
                                                                                
